# Supplementary material for: Integrated metabolomic and transcriptomic analyses reveal temporal dynamics of secondary metabolite accumulation in Cibotium barometz rhizome
Source: Front Plant Sci. 2025 Dec 5;16:1702726. doi: 10.3389/fpls.2025.1702726 (PMC12714926; doi:10.3389/fpls.2025.1702726)
Supplement: Supplementary File 1 — The prime pairs for qRT-PCR. [file Table1.xlsx]

## Sheet: Sheet1
Table S1. The prime pairs for qRT-PCR
Primer symbol	Base sequence 5'-3'
CbEF1A-F	CACCGTCATTGATGCTCC
CbEF1A-R	AAGCCTCCCGTGGTAGAA
CbCHS1.1-F	GGCAGACGCGAGTGGGTT
CbCHS1.1-R	AGGGCACTCTGGGCGATG
CbCHS1.6-F	AGCATTTGCGGATACTGG
CbCHS1.6-R	GAGGTGCGTGATCTTGGAC
CbCHS1.7-F	AGCATTTGCGGATACTGG
CbCHS1.7-R	GGTGCGTGATCTTGGACTT
CbCHS1.8-F	TGGACCAGTACGGCAACA
CbCHS1.8-R	AGTGAGACCAGGACCAAAGC
CbCHS2.1-F	GGTAGAACGCTTGGCTGAA
CbCHS2.1-R	AGGAACCGTTGGGATTTG
CbCHS2.2-F	TGGACCAGTACGGCAACA
CbCHS2.2-R	AGTGAGACCAGGACCAAAGC
CbCHS2.4-F	CACAGCTTCGCCGTTCTC
CbCHS2.4-R	TCTCAGCAGGGAGGGTCA
CbCHS2.6-F	GCTTACTGGGAGAAGTCGC
CbCHS2.6-R	CTCGTCGTGCAGAACACC
CbCHS2.7-F	GTCTTCCAGCAGAGCGATTA
CbCHS2.7-R	CCAACGACTTCTCCCAATAA
CbCHS3.1-F	GCCAGCCCAAGTCCAAGA
CbCHS3.1-R	AACTGTGCCGCCTCCATA
CbCHS4.2-F	ACAAGATGGCTTCTACCAGG
CbCHS4.2-R	CACGCTTCTAAGGACGATG
CbCHS17-F	AGAACATCGGCTCCATCCTT
CbCHS17-R	TGGTCCAGTACATGCCTGCTA
CbCHS17.2-F	GGCACTGTGATGAGGGTT
CbCHS17.2-R	TCTCCACTTCAGGGATAGG
CbCHS17.3-F	GCCTCTGCTATCATCGTGG
CbCHS17.3-R	CATCGCTGTCGGGAAGTA
