# Supplementary material for: Integrated metabolomic and transcriptomic analyses reveal temporal dynamics of secondary metabolite accumulation in Cibotium barometz rhizome
Source: Front Plant Sci. 2025 Dec 5;16:1702726. doi: 10.3389/fpls.2025.1702726 (PMC12714926; doi:10.3389/fpls.2025.1702726)
Supplement: Supplementary File 2 — The equations for standard curves calculating the concentration value of flavonoids. [file Table2.xlsx]

## Sheet: Sheet1
Table S2. The equations for standard curves calculating the concentration value of flavonoids.
Compounds	Class	RT	Equation	r	LLOQ	ULOQ
(-)-Epicatechin	Flavanols	2.55	y = 1787.31365 x + 9363.62522	0.99858	10	2000
Apigenin 7-glucoside	Flavones	3.24	y = 14169.36783 x + 737.50937	0.99963	1	2000
Naringenin-7-glucoside	Flavanones	3.30	y = 24751.51088 x + 5689.47484	0.99918	5	2000
Vitexin	Flavone glycosides	2.86	y = 28564.25159 x + 3579.60802	0.99305	1	2000
Apigenin	Flavones	5.10	y = 9894.20105 x + 3014.32526	0.99831	5	2000
(-)-Catechin	Flavanols	2.33	y = 882.64757 x - 369.99167	0.99941	20	2000
Eriodictyol	Flavanones	4.30	y = 2826.63284 x + 8941.54425	0.99509	5	2000
Spinosin	Flavone glycosides	2.75	y = 2039.28906 x + 738.98905	0.99954	10	2000
Naringenin chalcone	Chalcones	5.10	y = 20813.19944 x + 11858.12982	0.99757	5	2000
Astragalin	Flavonols	3.16	y = 15923.75201 x + 10.46927	0.99987	1	2000
Taxifolin 7-O-rhamnoside	Flavanonols	2.74	y = 3284.03021 x - 2113.43096	0.99956	10	2000
Oroxin A	Flavones	3.72	y = 18703.05780 x - 4117.65754	0.99567	1	2000
Engeletin	Flavanonols	3.36	y = 4114.02676 x + 1271.62760	0.99916	5	2000
Liquiritin	Flavanones	2.95	y = 22066.52094 x + 4671.62914	0.99968	1	2000
Luteolin	Flavones	4.34	y = 12244.53797 x + 5377.39455	0.99891	5	2000
Genkwanin	Flavones	7.32	y = 4.62202e4 x + 9052.07773	0.99892	5	2000
Homoplantaginin	Flavones	3.33	y = 25718.03209 x + 3517.03308	0.99959	1	2000
Kaempferol 3-neohesperidoside	Flavonols	2.86	y = 7893.98848 x + 3206.02435	0.99986	5	2000
Pedalitin	Flavones	3.84	y = 3.47070e4 x + 8833.29410	0.99909	1	2000
Hydroxysafflor yellow A	-	2.09	y = 935.27236 x + 515.27930	0.99903	5	2000
Ononin	Isoflavanones	3.76	y = 16435.47415 x + 5480.05484	0.99914	1	2000
Isorhamnetin 3-O-glucoside	Flavonols	3.21	y = 19126.12609 x + 2902.22053	0.99893	1	2000
Phlorizin	Chalcones	3.48	y = 27842.32107 x + 3385.40514	0.99816	1	2000
2''-O-Galloylhyperin	Flavonols	2.92	y = 26756.14533 x - 9.84765e4	0.99904	5	2000
Ligustroflavone	Phenonic acids	2.88	y = 10768.44413 x + 2193.20322	0.99870	5	2000
Dihydrokaempferol	Flavanonols	3.76	y = 9292.65861 x + 761.23154	0.99882	5	2000
Trilobatin	Chalcones	3.71	y = 4.65717e4 x + 2343.66538	0.99968	1	200
Quercetin	Flavonols	4.39	y = 6305.72852 x - 2540.90177	0.99701	5	2000
2'-Hydroxydaidzein	Isoflavanones	3.65	y = 18451.92286 x + 7907.98311	0.99899	5	2000
Taxifolin	Flavanonols	3.24	y = 5968.11781 x + 4294.87316	0.99688	5	2000
Calycosin	Isoflavanones	4.45	y = 3.15028e4 x + 7858.97374	0.99845	1	2000
Miquelianin	Flavonols	2.92	y = 13003.04178 x + 1651.47146	0.99850	5	2000
Hesperidin	Flavanones	3.24	y = 3.07709e4 x + 8010.93029	0.99910	1	2000
Echinatin	Chalcones	5.06	y = 4817.27490 x + 3869.90094	0.99841	5	2000
Pinocembrin	Flavanones	7.32	y = 3918.83040 x + 1921.14136	0.99455	1	2000
Eriocitrin	Flavanones	2.80	y = 23247.25999 x + 7247.20565	0.99685	1	2000
Acacetin	Flavones	7.21	y = 5.10903e4 x + 10983.75597	0.99916	5	2000
hydroxygenkwanin	Flavones	6.24	y = 18285.37449 x + 3933.22392	0.99901	1	2000
Rutin	Flavonols	2.80	y = 21363.15563 x + 3061.93791	0.99793	1	2000
Phloretin	Chalcones	5.02	y = 4.22798e4 x + 8074.10880	0.99714	1	2000
Benzylideneacetophenone	Chalcones	9.59	y = 7.57784e4 x + 13291.30209	0.99995	1	2000
Sakuranetin	Flavones	7.19	y = 3.69488e4 x + 10614.14241	0.99841	1	2000
3,7-Di-O-methylquercetin	Flavonols	6.66	y = 1.22744e5 x + 3.35785e4	0.99674	1	2000
Hesperetin	Flavanones	5.44	y = 24360.30418 x + 3462.84221	0.99924	0.5	2000
Tectochrysin	Flavones	9.80	y = 1.25230e5 x + 4.69500e4	0.99871	1	2000
Hyperoside	Flavonols	2.89	y = 4.41304e4 x - 7632.93743	0.99868	1	2000
Nobiletin	Flavones	7.30	y = 1.26308e5 x + 7.21323e4	0.99522	1	2000
Cynaroside	Flavones	2.94	y = 14116.05710 x + 1738.38080	0.99965	5	2000
Oroxin B	Flavones	3.14	y = 3.93214e4 x - 386.61148	0.99676	1	2000
Tiliroside	Flavonols	4.11	y = 3.35555e4 x + 11770.14729	0.99868	0.5	2000
Tangeretin	Flavones	8.07	y = 4.58186e5 x + 6.29229e4	0.99619	1	2000
Scutellarein tetramethyl ether	Flavones	7.33	y = 3.53777e5 x + 7.19177e4	0.99301	5	2000
5-O-Demethylnobiletin	Flavones	8.81	y = 8.65818e4 x + 25005.07948	0.99874	1	2000
Narirutin	Flavanones	3.06	y = 19916.62639 x + 18611.55136	0.99762	1	2000
Sinensetin	Flavones	6.56	y = 3.28784e5 x + 9.21470e4	0.99489	0.5	2000
Isosakuranetin	Flavanones	7.24	y = 11040.33965 x + 2126.71832	0.99937	1	2000
Glycitin	Isoflavanones	2.72	y = 11482.34533 x + 1605.74683	0.99795	5	2000
Genistin	Isoflavanones	3.06	y = 3581.53861 x + 217.42051	0.99954	10	2000
Hispidulin	Flavones	5.27	y = 3077.00744 x + 5475.78003	0.99840	5	2000
Diosmetin	Flavones	5.36	y = 4.73367e4 x + 13552.82966	0.99711	1	2000
Typhaneoside	Flavonols	2.69	y = 8185.92725 x + 960.89747	0.99875	5	2000
Avicularin	Flavonols	3.15	y = 21388.70239 x - 1596.61130	0.99949	1	2000
Methylnissolin-3-O-glucoside	-	4.08	y = 360.64207 x + 9111.03694	0.99547	5	2000
Kaempferitrin	Flavonols	2.86	y = 11507.67919 x + 3950.72084	0.99983	1	2000
Licoflavonol	Flavonols	9.06	y = 8101.07812 x + 1316.29207	0.99975	5	2000
Quercetin 3-O-(6''-galloyl)-β-D-galactopyranoside	Flavonols	2.77	y = 11975.94451 x - 1774.97073	0.99869	1	2000
Afzelin	Flavonols	3.55	y = 23062.66529 x + 8005.11715	0.99854	1	2000
Robinin	Flavonols	2.58	y = 3.36374e4 x + 5599.76573	0.99756	1	2000
Noricaritin	Flavonols	9.77	y = 20731.08696 x + 9128.07336	0.99795	5	2000
Isorhamnetin	Flavonols	5.44	y = 18707.75243 x - 2916.45996	0.99916	1	2000
Isorhamnetin-3-O-neohespeidoside	Flavonols	2.89	y = 23821.30313 x + 3722.57124	0.99951	1	2000
3,7,4'-Trihydroxyflavone	Flavonols	4.32	y = 89.71612 x + 7973.66749	0.99271	50	2000
Kaempferol	Flavonols	5.26	y = 1018.21427 x + 1115.20715	0.99793	20	2000
Flavonol	Flavonols	8.52	y = 2329.28168 x + 2462.78276	0.99774	20	2000
Sagittatoside A	Flavonols	6.29	y = 22347.99592 x + 5443.75319	0.99807	1	2000
Icariside I	Flavonols	6.62	y = 4.16293e4 x + 17583.70636	0.99406	1	2000
Quercimeritrin	Flavonols	2.89	y = 807.45654 x - 240.52596	0.99827	1	2000
Baimaside	Flavonols	2.58	y = 14618.40867 x - 3780.49670	0.99955	1	2000
2'-Hydroxygenistein	Isoflavanones	4.18	y = 22226.50824 x + 10534.67937	0.99974	1	2000
Quercitrin	Flavonols	3.21	y = 9398.25763 x - 4239.25083	0.99851	1	2000
Daidzin	Isoflavanones	2.69	y = 6006.00356 x + 2939.04918	0.99882	5	2000
Prunetin	Isoflavanones	7.49	y = 10972.14729 x + 3007.11178	0.99851	10	2000
Licoisoflavone A	Isoflavanones	8.18	y = 3.11524e4 x + 5602.59874	0.99867	1	2000
Kurarinone	Other flavonoids	7.43	y = 5.92545e4 x + 16795.01386	0.99869	5	2000
Mulberrin	Other flavonoids	8.89	y = 4.86499e4 x + 4767.00599	0.99968	1	2000
Morusin	Other flavonoids	11.08	y = 3.27160e4 x + 10005.80526	0.99929	5	2000
Corylifol A	Isoflavanones	10.31	y = 14323.33258 x + 2976.97095	0.99913	5	2000
Kushenol A	Other flavonoids	11.04	y = 7.80654e4 x + 26031.54596	0.99873	5	2000
(E)-Flavokawain A	Phenonic acids	10.89	y = 3.50402e5 x + 8.25323e4	0.99848	1	2000
Syringaldehyde	Phenonic acids	3.27	y = 497.88729 x + 6720.66213	0.99169	50	2000
7-Hydroxy-4H-chromen-4-one	Phenonic acids	2.78	y = 2197.12914 x + 4500.80316	0.99716	10	2000
Methylophiopogonanone B	Phenonic acids	9.96	y = 15429.98954 x + 986.48562	0.99922	1	2000
Kavain	Phenonic acids	6.86	y = 3.34472e4 x + 12141.90165	0.99875	1	2000
(E)-Cardamonin	Phenonic acids	8.63	y = 15523.32317 x + 5109.19385	0.99934	1	2000
Flavokawain C	Phenonic acids	8.37	y = 7.87393e4 x + 20450.92416	0.99866	1	2000
Kaempferide	Flavonols	7.45	y = 6.65862e4 x + 19633.87506	0.99757	1	2000
Daidzein	Isoflavanones	4.13	y = 0.02706 x + 0.00853	0.99687	1	2000
6''-O-Acetylglycitin	Isoflavanones	3.42	y = 5844.88731 x + 2247.48774	0.99972	5	2000
Baohuoside I	Flavonols	7.30	y = 9.55900e4 x + 11158.46799	0.99908	1	2000
Icariin	Flavonols	4.27	y = 22920.42536 x + 5781.03491	0.99822	5	2000
Icaritin	Flavonols	10.62	y = 10434.77396 x + 4059.44981	0.99939	5	2000
Tectorigenin	Isoflavanones	5.28	y = 3622.77080 x + 1181.08574	0.99893	5	2000
Calycosin-7-O-β-D-glucoside	Isoflavanones	2.89	y = 11706.40431 x + 223.64317	0.99869	5	2000
Puerarin	Isoflavanones	2.43	y = 21949.53513 x + 7975.13396	0.99868	1	2000
Glabridin	Isoflavanones	8.93	y = 28149.66815 x + 7414.56103	0.99852	0.5	2000
7-Methoxyisoflavone	Isoflavanones	8.35	y = 1.20961e5 x + 22453.00245	0.99723	1	2000
Genistein	Isoflavanones	5.17	y = 6301.00831 x + 6096.02285	0.99725	1	2000
Demethyltexasin	Isoflavanones	3.60	y = 3470.14090 x + 910.67168	0.99943	5	2000
Corylin	Isoflavanones	8.51	y = 19758.40580 x + 5615.87834	0.99846	1	2000
Neobavaisoflavone	Isoflavanones	7.46	y = 4.08046e4 x + 7291.37572	0.99852	0.5	2000
Formononetin	Isoflavanones	6.15	y = 9.44482e4 x + 21639.64458	0.99925	1	2000
Irisflorentin	Isoflavanones	6.97	y = 1.68068e5 x + 3.86781e4	0.99676	0.5	2000
5-Methyl-7-methoxyisoflavone	Isoflavanones	10.06	y = 4.80135e5 x + 1.17025e5	0.99527	1	2000
Myricitrin	Flavonols	2.89	y = 705.93902 x - 1877.94639	0.99907	10	2000
Diosmin	Flavones	3.15	y = 4.05032e4 x + 5651.15379	0.99945	1	2000
Wogonoside	Flavones	4.43	y = 11425.74009 x + 7052.42225	0.99648	1	2000
Persicogenin	Flavanones	7.51	y = 560.54305 x - 878.48122	0.99706	5	2000
Neohesperidin	Flavanones	3.36	y = 3.09084e4 x + 2476.24695	0.99947	1	2000
Farrerol	Flavanones	6.76	y = 10666.63100 x + 4766.44617	0.99798	1	2000
Isosakuranin	Flavanones	4.63	y = 12909.72257 x + 337.97839	0.99966	1	2000
Alpinetin	Flavanones	5.42	y = 6004.98417 x + 2880.50271	0.99845	5	2000
Poncirin	Flavanones	4.23	y = 3.08925e4 x + 5608.93029	0.99948	1	2000
Sophoraflavanone G	Flavanones	8.68	y = 4.80322e4 x + 7188.63619	0.99927	1	2000
Bavachin	Flavanones	7.79	y = 4.95220e4 x + 8688.75894	0.99916	1	2000
Afzelechin	Flavanols	2.67	y = 2730.56378 x + 7476.91068	0.99863	10	2000
(-)-Catechin gallate	Flavanols	2.98	y = 10395.59357 x + 258.02918	0.99871	1	2000
4-Hydroxychalcone	Chalcones	6.94	y = 23233.01095 x + 7510.16812	0.99794	1	2000
Licochalcone E	Chalcones	7.99	y = 15138.85438 x + 2637.65795	0.99922	1	2000
Isoliquiritigenin	Chalcones	5.85	y = 4.35536e4 x + 12993.27746	0.99895	1	2000
Neohesperidin dihydrochalcone	Chalcones	3.80	y = 3.48715e4 x + 826.34653	0.99925	1	2000
Licochalcone C	Chalcones	8.21	y = 11731.77027 x + 4517.00504	0.99867	1	2000
4'-Hydroxychalcone	Chalcones	7.07	y = 6813.90602 x + 2317.91079	0.99930	5	2000
Isobavachalcone	Chalcones	9.57	y = 3.94401e4 x + 15301.35703	0.99826	1	2000
Epmedin C	-	4.08	y = 26287.68887 x + 6978.63470	0.99389	1	2000
Epimedin A	-	3.89	y = 22203.48981 x + 376.61226	0.99957	5	2000
β-Anhydroicaritin	-	12.07	y = 1.38501e5 x + 9.28431e4	0.99714	1	2000
Deguelin	-	9.66	y = 3201.74261 x + 1620.22498	0.99823	1	2000
Sciadopitysin	-	10.43	y = 18192.34873 x + 14871.98611	0.99841	1	2000
Epimedin B	-	3.98	y = 6620.19051 x - 374.10286	0.99443	10	2000
Bavachinin	Flavanones	10.02	y = 3.28963e4 x + 1804.84472	0.99971	1	2000
Isoginkgetin	Biflavonoids	8.51	y = 4.00302e4 x + 3.53304e4	0.99657	5	2000
Amentoflavone	Biflavonoids	5.78	y = 3.28899e4 x + 19463.60504	0.99765	1	2000
Xanthohumol	Chalcones	9.69	y = 28828.03042 x + 4368.62550	0.99977	1	2000
Loureirin B	Chalcones	7.50	y = 10173.71938 x + 2926.08209	0.99710	1	2000
4'-O-Methylbavachalcone	Chalcones	11.26	y = 2.78962e5 x + 8.22746e4	0.99750	5	2000
4,4'-Dimethoxychalcone	Chalcones	9.30	y = 1.45456e5 x + 3.58913e4	0.99815	1	2000
Naringin Dihydrochalcone	Chalcones	3.54	y = 18112.60425 x + 3046.45633	0.99696	1	2000
Ginkgetin	Biflavonoids	8.30	y = 3.81425e4 x + 3.37212e4	0.99402	1	2000
Liquiritigenin	Flavanones	4.29	y = 3.77928e4 x + 6789.73589	0.99916	1	2000
Silibinin	Flavanonols	4.86	y = 4169.90819 x - 23.47764	0.99963	10	2000
Isosilybin	Flavanonols	5.14	y = 9604.89038 x + 676.31984	0.99967	1	2000
5,7,3',4'-Tetramethoxyflavone	Flavones	6.20	y = 5.11855e5 x + 1.24344e5	0.99586	0.5	2000
Eupatorin	Flavones	6.72	y = 6.31408e4 x + 11672.53779	0.99940	1	2000
6-Hydroxyflavone	Flavones	6.06	y = 13856.79115 x + 5934.11707	0.99850	1	2000
Mangiferin	Xanthones	2.42	y = 7806.84692 x + 3580.68064	0.99849	5	2000
5,7-Dihydroxy-3',4',5'-trimethoxyflavone	Flavones	6.95	y = 4.64408e4 x + 14132.99624	0.99837	1	2000
Apigenin-7-glucuronide	Flavones	3.27	y = 12086.96236 x + 3067.66098	0.99757	1	2000
5-Methoxyflavone	Flavones	6.68	y = 8.29935e4 x + 20352.97509	0.99419	0.5	2000
Chrysosplenetin	Flavones	7.21	y = 3.18611e4 x + 6213.33366	0.99814	1	2000
Galangin	Flavones	7.39	y = 1404.18228 x + 827.45172	0.99841	10	2000
Chrysin	Flavones	7.13	y = 5795.32926 x + 2081.68015	0.99870	5	2000
3,4'-Dihydroxyflavone	Flavones	5.95	y = 17303.83881 x - 1414.03553	0.99940	5	2000
Baicalin	Flavones	3.66	y = 13518.37436 x + 7603.94590	0.99928	5	2000
Narcissin	Flavones	3.03	y = 14217.72280 x + 573.19028	0.99903	5	2000
Wogonin	Flavones	7.10	y = 1926.21279 x + 2186.46323	0.99853	10	2000
Tricin	Flavones	4.13	y = 18128.13740 x + 7711.46899	0.99625	1	2000
Spiraeoside	Flavonols	3.26	y = 4.90273e4 x + 5665.29124	0.99865	1	2000
7,4'-Dihydroxyflavone	Flavones	3.86	y = 7305.22526 x + 8627.80907	0.99769	5	2000
Linarin	Flavones	3.94	y = 10963.29914 x - 1133.98113	0.99806	5	2000
Astilbin	Flavanonols	3.06	y = 5982.07349 x + 1471.22723	0.99903	10	2000
Dihydromyricetin	Flavanonols	2.75	y = 3805.23921 x + 1173.21100	0.99366	5	2000
Silychristin	Flavanonols	3.82	y = 7060.66011 x + 1660.20990	0.99955	1	2000
3'-Methoxypuerarin	Flavone glycosides	2.49	y = 7630.87004 x + 3674.83282	0.99913	1	2000
Nicotiflorin	Flavones	2.99	y = 16239.75008 x - 1508.67265	0.99964	1	2000
Trimethylapigenin	Flavones	6.96	y = 9.91906e4 x + 3.09721e4	0.99455	0.5	2000
Jaceosidin	Flavones	5.50	y = 18214.88482 x + 4351.66881	0.99873	1	2000
6-Methylflavone	Flavones	8.79	y = 1.24873e5 x + 26675.63247	0.99691	0.5	2000
IKarisoside A	Flavones	5.79	y = 26084.92163 x + 2161.65099	0.99954	1	2000
Scutellarin	Flavones	2.92	y = 9701.13957 x + 349.59308	0.99808	1	2000
7,4'-Di-O-methylapigenin	Flavones	9.84	y = 7.93441e4 x + 3.20669e4	0.99793	1	2000
4',5-Dihydroxyflavone	Flavones	7.05	y = 23598.11112 x + 12288.75800	0.99683	1	2000
6,2'-Dihydroxyflavone	Flavones	4.93	y = 9371.32004 x + 5707.89831	0.99973	5	2000
Licoflavone A	Flavones	7.00	y = 20027.87325 x + 5000.03495	0.99696	1	2000
5-Hydroxyflavone	Flavones	9.54	y = 3.87206e4 x + 11306.22844	0.99869	5	2000
Isomangiferin	Xanthones	2.49	y = 14225.94712 x + 3928.71804	0.99938	1	2000
