# Supplementary material for: Integrated metabolomic and transcriptomic analyses reveal temporal dynamics of secondary metabolite accumulation in Cibotium barometz rhizome
Source: Front Plant Sci. 2025 Dec 5;16:1702726. doi: 10.3389/fpls.2025.1702726 (PMC12714926; doi:10.3389/fpls.2025.1702726)
Supplement: Supplementary File 3 — A list of all identified secondary metabolites in the rhizome of C. barometz. [file Table3.xlsx]

## Sheet: Sheet1
Table S3. A list of all identified secondary metabolites in the rhizome of C. barometz.
Index	Molecular weight (Da)	Formula	Ionization model	Compounds	Class I	CAS	YDS1	YDS2	YDS2	MDS1	MDS2	MDS3	MS1	MS2	MS3
Wbkp012886	424.21	C22H32O8	[M+H]+	(1S,3R,3a1S,8R,10S,11aS)-1,5,10-trihydroxy-3,3a1,8,11a-tetramethyl-2,11-dioxohexadecahydrodibenzo[de,g]chromen-4-yl acetate*	Terpenoids	-	7.12915e+06	6.32446e+06	6.24617e+06	6.9785e+06	7.10389e+06	6.69805e+06	6.86028e+06	7.01041e+06	7.04161e+06
Lafp004533	456.199	C22H32O10	[M+H]+	(6R,9R)-3-Oxo-α-ionol-β-D-malonyl-glucoside	Terpenoids	-	34083.7	65170.4	60935.2	306702	361783	355552	1.13403e+06	1.06295e+06	978210
Zmjp011129	472.355	C30H48O4	[M+H]+	1,3-Dihydroxyurs-12-en-28-oic acid (Kaneric acid)	Terpenoids	107693-87-8	74267.9	58996.6	58389.1	28345.1	22447.4	42989.2	42896.5	42231.2	26058.1
Wcop010618	306.219	C19H30O3	[M+H]+	13-hydroxy-13-(hydroxymethyl)-2,6-dimethyltetracyclo[10.3.1.01,10.02,7]hexadecan-5-one	Terpenoids	52592-14-0	3961.84	3014.6	4160.08	1755.08	1316.28	1681.04	2864.28	1689.32	905.669
Qmjp080408	350.246	C21H34O4	[M+H]+	15-Hydroxysessilifol F	Terpenoids	-	108705	99912.9	115945	40666.4	43143.9	50506.6	23608.8	17351.5	18890.5
pmn001427	472.355	C30H48O4	[M-H]-	16,23:16,30-Diepoxydammar-24-ene-3,20-diol (Jujubogenin)*	Terpenoids	54815-36-0	36370.4	14332.6	9349.56	23978.3	10627.6	92224.3	10025.5	9664.69	3035.09
Smpn011792	472.355	C30H48O4	[M-H]-	2,3-Dihydroxy-12-ursen-28-oic acid*	Terpenoids	-	14492.6	16066.8	8620.96	32328.3	6122.97	83926.4	12756.9	13407.8	9705.96
Lmzn106284	472.355	C30H48O4	[M-H]-	2,3-Dihydroxylup-20(29)-en-28-oic acid (Alphitolic acid)*	Terpenoids	19533-92-7	21307.1	15664.3	9332.67	32033.6	10947.7	99460.3	12937.6	9794.98	10613.4
Zmpn008194	472.355	C30H48O4	[M-H]-	2,3-Dihydroxyurs-12-en-28-oic acid (Corosolic acid)*	Terpenoids	4547-24-4	21307.1	15664.3	9332.67	32033.6	10947.7	99460.3	12937.6	9794.98	10613.4
Wcop005984	190.136	C13H18O	[M+H]+	2,5,6,7-tetramethyl-2,3-dihydro-1H-inden-1-ol	Terpenoids	-	286044	873340	681670	745005	335163	840005	294663	313277	903340
Wcop008480	180.115	C11H16O2	[M+H]+	2,5-dimethyl-2,3,3a,7a-tetrahydro-1H-indene-1,3-diol*	Terpenoids	-	556390	503299	498715	349635	368388	365983	691561	684950	575760
Wcgn010096	316.204	C20H28O3	[M-H]-	2-ethenyl-7-hydroxy-2,4b,8,8-tetramethyl-4,4a,5,7,8a,9-hexahydro-1H-phenanthrene-3,6-dione	Terpenoids	-	8505.38	8625.11	8025.12	8586.54	8294.06	7783.73	7982.52	8425.62	8334.97
Wcop009171	274.193	C18H26O2	[M+H]+	2-hydroxy-4-methyl-8-methylenedodecahydro-6a,9-methanocyclohepta[a]naphthalen-7(1H)-one	Terpenoids	-	10455.3	9488.84	8846.16	3354.79	4472.8	3540.71	2941.73	3842.52	4115.35
pmn001700	456.36	C30H48O3	[M-H]-	24,30-Dihydroxy-12(13)-ene-lupeol*	Terpenoids	-	41659	59688.1	61919.3	39807.9	42432.3	35201.6	50427.2	63503	56046.9
Lmgn013947	472.355	C30H48O4	[M-H]-	2α,3α-Dihydroxyolean-12-en-28-oic acid	Terpenoids	26563-68-8	13827.5	12583.4	10689.6	3221.58	4725.86	2462.25	1819.87	2652.01	3535.63
Saln003605	550.169	C26H30O13	[M-H]-	3'-O-Feruloyl Swertiamarin	Terpenoids	-	42800.1	44059.4	18112.6	137447	176252	297929	358010	1093340	1431670
Lmzn006169	472.355	C30H48O4	[M-H]-	3,19-Dihydroxyurs-12-en-28-oic acid (Pomolic acid)*	Terpenoids	13849-91-7	256485	38042.9	305887	93745.1	112020	169646	38366.4	56653.2	56372
Lmsn012425	472.355	C30H48O4	[M-H]-	3,7-Dihydroxyolean-12-en-28-oic acid (Rubusic acid)	Terpenoids	23984-26-1	94255.9	78816.3	97619.3	58768.8	55030.3	39175.1	12989.4	12487.1	12300.8
Lacp005577	456.199	C22H32O10	[M+H]+	3-(3'-Hydroxybutyl)-2,4,4-trimethylcyclohexa-2,5-dienone malonyl glucoside	Terpenoids	-	93005.6	97746.4	100189	178855	127547	143639	493172	498856	609884
Wbmn009893	394.236	C22H34O6	[M-H]-	3-Acetoxy-9,13-epoxy-16-hydroxy-labda-15,16-olide	Terpenoids	-	48545.9	42272	42767.9	108918	102082	77832.5	28762.6	14785	12884.9
Wbmn014614	498.371	C32H50O4	[M-H]-	3-Acetoxyolean-12-en-27-oic acid	Terpenoids	-	26241.1	23968	23189.4	27576.6	27720.9	26672.8	22767.2	24219.1	23438.4
Zjxp110304	294.219	C18H30O3	[M+H]+	3-Hydroxy-3,7,11-trimethyldodeca-1,6E,10-trien-9-yl isobutyrate	Terpenoids	-	132671	133548	113645	108608	125977	88449.9	63261.8	56615.3	58799
Lmmn009170	456.36	C30H48O3	[M-H]-	3-Hydroxy-9,19-cyclolanost-24-en-26-oic acid (Mangiferolic acid)*	Terpenoids	4184-34-3	8228.14	9447.24	8768.81	10640.4	6217.63	25102.3	7719.64	6835.61	3873.82
Zmrp110405	456.36	C30H48O3	[M+H]+	3-Hydroxylup-20(29)-en-24-oic acid	Terpenoids	-	52140.8	53350.8	51698.8	61589.2	54688.9	59917.9	46172	44464.9	45296.9
HJN110	456.36	C30H48O3	[M-H]-	3-Hydroxylup-20(29)-en-28-oic acid (Betulinic acid)*	Terpenoids	472-15-1	11906.6	13962.5	13375.1	23383.7	5062.96	48390.5	6935.6	2438.24	5783.42
MWSmce052	456.36	C30H48O3	[M-H]-	3-Hydroxyurs-12-en-28-oic acid (3-Epiursolic acid)	Terpenoids	989-30-0	26370.1	36763.7	4291.21	60681.8	54200.5	58278.4	8341.09	9361.47	11834
mws4053	456.36	C30H48O3	[M-H]-	3-Hydroxyurs-12-en-28-oic acid (Ursolic acid)*	Terpenoids	77-52-1	18344	14852.9	13218.2	13519.3	4153.44	23639.8	7476.59	11709.4	5573.03
Wcdp004536	208.146	C13H20O2	[M+H]+	3-hydroxy-beta-ionone	Terpenoids	-	184442	221670	234339	370662	569354	667365	603439	923080	645981
Lsjp211201	208.146	C13H20O2	[M+H]+	3S-3-hydroxy-β-damascon	Terpenoids	-	1.07633e+06	1.28143e+06	1.34265e+06	2.55966e+06	3.15731e+06	3.32056e+06	4.36466e+06	4.84326e+06	2.9948e+06
Wcfp003018	230.131	C15H18O2	[M+H]+	5-(hydroxymethyl)-2,7-dimethyl-6-(prop-1-en-1-yl)-1H-inden-1-ol	Terpenoids	-	21321.3	17854.8	21317.7	34279.8	28861.9	20005	18757.5	8646.39	12836.1
Wcop004199	174.068	C11H10O2	[M+H]+	5-(hydroxymethyl)-2-methyl-1H-inden-1-one	Terpenoids	-	140948	76615.5	120500	106187	126164	48596	98857.7	117787	98647.4
Wcfp005519	162.032	C9H6O3	[M+H]+	5-hydroxyindene-1,3-dione	Terpenoids	131977-61-2	62537.8	65156.1	50542.4	45496.6	58289.7	53711.4	67241.7	61890.6	53369.7
Lmqp003432	226.157	C13H22O3	[M+H]+	6,9-Dihydroxy-7-megastigmen-3-one	Terpenoids	-	36626	49945	52421	110704	64927	102510	145005	140005	122358
Lhcp120603	218.167	C15H22O	[M+H]+	8,12-Epoxy-eremophila-9,11(13)-diene	Terpenoids	-	95623.7	83574.5	89861	109203	78156.2	69391.2	64793.3	73200.8	107881
pmf0085	426.386	C30H50O	[M+H]+	9,19-Cyclolanost-24-en-3-ol (Cycloartenol)	Terpenoids	469-38-5	149074	139002	135680	141231	150816	146264	122662	127954	129730
Qmyp101114	370.199	C19H30O7	[M+H]+	9-O-β-D-Glucoside of 3-hydroxy-7,8-didehydro-β-ionol*	Terpenoids	-	357017	135852	256787	1.73662e+06	2.37726e+06	1.77515e+06	8626950	8700415	4.84725e+06
Cmmn012997	302.225	C20H30O2	[M-H]-	Abietic acid*	Terpenoids	514-10-3	33743.4	23272.7	29160.2	17990.4	27370.4	25484.8	110562	213068	125159
Wcgn010941	320.235	C20H32O3	[M-H]-	Araucarol	Terpenoids	-	5795.06	5458.67	6599.17	9123.25	10457.5	10718	12302.2	9410.81	9926.77
Lmhn010314	234.162	C15H22O2	[M-H]-	Aspergillusene A	Terpenoids	-	18787.7	16777.5	18456.8	17166.8	16477.3	16992.9	16649.1	16091.1	16021.3
Lmcp003522	218.058	C12H10O4	[M+H]+	Baldrinal	Terpenoids	18234-46-3	130682	165035	135851	50409.3	68835.4	33631.9	57297.3	22282.6	28340
Lsjp211202	224.141	C13H20O3	[M+H]+	Blumenol A	Terpenoids	23526-45-6	460005	343340	340005	573340	437940	393069	970615	1.04374e+06	663973
Lacp003991	388.209	C19H32O8	[M+H]+	Blumenol B Glucoside*	Terpenoids	-	858869	913534	1.04602e+06	2303340	2245005	2143340	4.42547e+06	3.36324e+06	2.76131e+06
Lacp004368	474.21	C22H34O11	[M+H]+	Blumenol B malonyl Glucoside	Terpenoids	-	6749.87	12003.6	11481.5	3860.37	5005	2774.54	6391.43	6429.98	7344.46
Hmlp008487	210.162	C13H22O2	[M+H]+	Blumenol C	Terpenoids	36151-02-7	194278	196982	193981	204222	186328	198785	192475	182701	200136
mws1562	362.121	C15H22O10	[M-H]-	Catalpol	Terpenoids	2415-24-9	11920.3	10698.5	13190	29978	22484.3	20313.2	12467.8	13707.4	14254.3
Lafp007563	218.167	C15H22O	[M+H]+	Costal	Terpenoids	-	14863	15779.1	10589.8	7043.96	5751.63	8098.97	4895.8	9999.19	16342.6
Lhhp102912	250.157	C15H22O3	[M+H]+	Dihydroparthenolide	Terpenoids	-	2055.1	7407.03	11918.3	101670	100005	21670	10005	14438.3	9975.12
Wbmp003419	388.21	C19H32O8	[M+H]+	Dihydrovomifoliol-O-β-D-glucoside*	Terpenoids	-	310005	288340	403340	495005	593340	210005	633340	600005	648340
Lhjp111615	442.147	C20H26O11	[M+H]+	Dimethylasperuloside	Terpenoids	-	1.98505e+06	2.13601e+06	2.10553e+06	2.92904e+06	2.73238e+06	3539919	6.15761e+06	6.65364e+06	6.65272e+06
mws1565	388.137	C17H24O10	[M+H]+	Geniposide	Terpenoids	24512-63-8	856670	776670	980005	1110005	1435005	993340	1553340	1585005	1331670
mws1574	374.121	C16H22O10	[M-H]-	Geniposidic acid	Terpenoids	27741-01-1	239444	274900	336486	342493	400967	559130	676402	555149	657124
Cmlp002163	374.121	C16H22O10	[M+H]+	Gentioflavoside	Terpenoids	34239-17-3	26996	78464.1	33200.4	41614.2	48678.1	39386.9	164205	103549	130983
Cmmn013275	302.225	C20H30O2	[M-H]-	Isopimaric acid*	Terpenoids	5835-26-7	38378	26802.3	31782.9	25797.1	30545.2	31658.6	133074	235323	147200
MWSslk208	302.225	C20H30O2	[M-H]-	Kaurenoic Acid*	Terpenoids	6730-83-2	100623	95839.2	99157.9	70295.2	60455.1	63889	91954.2	92961.7	95583.1
Cmmn013378	302.225	C20H30O2	[M-H]-	Levopimaric acid*	Terpenoids	79-54-9	101584	95671.9	105576	80786.9	73118.7	63389.4	91033.2	82564	90991.4
Latp009855	234.161	C15H22O2	[M+H]+	Ligudicin D	Terpenoids	-	101972	96083.6	98251.9	108783	101261	96387.3	103273	86333.4	103106
Qmqp101713	196.11	C11H16O3	[M+H]+	Loliolide	Terpenoids	5989-02-6	526342	547381	466264	187784	190470	203140	158150	252222	256993
Wbmp010456	276.209	C18H28O2	[M+H]+	Macrophypene B*	Terpenoids	-	372171	1.33825e+06	1.48867e+06	623311	698211	733659	255426	78929.4	293114
Hmcn001415	388.137	C17H24O10	[M-H]-	Majoroside	Terpenoids	134140-02-6	28936.6	30005	40010.8	159486	378340	185005	200005	170005	203340
Lacp004935	374.23	C19H34O7	[M+H]+	Megastigm-5-en-3,9-diol glucoside*	Terpenoids	-	182140	162180	170496	2161670	1698340	474245	1.23752e+06	1.40359e+06	1.20758e+06
Lhjp111614	428.132	C19H24O11	[M+H]+	Methylasperuloside	Terpenoids	-	549601	568277	543474	532453	650463	775395	1.31852e+06	1.36947e+06	1.24714e+06
MWSmce096	218.167	C15H22O	[M+H]+	Nootkatone	Terpenoids	4674-50-4	17984.2	12971.2	20872.1	7020.08	10658.2	10160.5	2948.63	7655.75	2780.34
Smnn005560	540.184	C25H32O13	[M-H]-	Oleuropein	Terpenoids	32619-42-4	73009.5	93142.4	111283	457412	643276	424837	433983	250005	542738
pmp001084	248.141	C15H20O3	[M+H]+	Onitin	Terpenoids	53823-02-2	6732.89	1916.01	1188.91	8.89688e+06	1.30091e+07	1.0745e+07	4659.63	3497.49	1555.1
Sajp005086	410.194	C21H30O8	[M+H]+	Onitin 2'-O-Glucoside*	Terpenoids	-	41670	46670	43340	4.34877e+06	5.89616e+06	5.53702e+06	36599.2	81670	55725.8
Lmbn014696	302.225	C20H30O2	[M-H]-	Pimaric acid*	Terpenoids	127-27-5	94193	91350.7	94482.9	66945.6	61341.4	60263	76924.9	85177.3	75967.7
Labp004829	374.231	C19H34O7	[M+H]+	Platanionoside J*	Terpenoids	-	281670	199605	323340	1736670	1661670	961670	1.08949e+06	1.28212e+06	1716670
Sajp005331	412.21	C21H32O8	[M+H]+	Ptaquiloside Z	Terpenoids	-	20491.2	31670	24372.3	1.84065e+06	1.98416e+06	2.06112e+06	21217.7	24421.6	36981.2
Sajp005308	410.194	C21H30O8	[M+H]+	Pterosin D 3-O-Glucoside*	Terpenoids	84299-80-9	110294	208481	162233	4.35064e+07	4.82689e+07	4.69189e+07	109739	91786.6	98340
Sajp003519	426.189	C21H30O9	[M+H]+	Pterosin L 2'-O-Beta-D-Glucoside	Terpenoids	61117-89-3	1.72272e+06	1.75476e+06	1.70095e+06	1.56866e+06	1.77201e+06	1.78516e+06	71178.4	212338	127225
Sajp003956	426.189	C21H30O9	[M+H]+	Pterosin L 3-Glucoside	Terpenoids	-	115641	162148	148306	9.66859e+06	1.01985e+07	1.11858e+07	450005	362723	241243
Lmcp003612	410.194	C21H30O8	[M+H]+	Sarcaglaboside A	Terpenoids	-	150214	138988	92982.1	5.95478e+07	6.39262e+07	5.86278e+07	98975.8	101734	65123.7
zjbp120812	424.21	C22H32O8	[M+H]+	Scutebarbolide C*	Terpenoids	-	7.2332e+06	6.53313e+06	7.00959e+06	7.77038e+06	7.41238e+06	7.07858e+06	7.93142e+06	7.98426e+06	7.98905e+06
MWSslk197	404.132	C17H24O11	[M+H]+	Secoxyloganin	Terpenoids	58822-47-2	34106.7	32442.5	32414	24975	48243.3	33340	76434.9	56602	55730.8
Qmdp112306	422.267	C24H38O6	[M+H]+	Viterotulin C	Terpenoids	-	1.76792e+06	1.51672e+06	1.7728e+06	734000	863785	760379	285292	355046	295986
Qmyp101232	224.141	C13H20O3	[M+H]+	Vomifoliol (Blumenol A)	Terpenoids	189351-15-3	1.91696e+06	3627975	3152695	2.33205e+06	2.46298e+06	4515895	3.71212e+06	6554595	3.69676e+06
Jmmn002533	476.189	C21H32O12	[M-H]-	coleoside-B	Terpenoids	-	575517	427921	436644	750674	645070	624938	1.02047e+06	929884	1.12956e+06
Sajp004051	410.194	C21H30O8	[M+H]+	pteroside A	Terpenoids	35910-15-7	562761	575557	541537	1.49003e+06	1.75406e+06	2.17971e+06	324429	315561	324073
Wbsn013678	526.402	C34H54O4	[M-H]-	serratenediol diacetate	Terpenoids	27832-84-4	164416	171851	142743	162650	190500	167071	235364	313813	225711
mws0943	152.059	C7H8N2O2	[M-H]-	1,4-Dihydro-1-Methyl-4-oxo-3-pyridinecarboxamide	Alkaloids	769-49-3	5053.58	7606.83	6657.32	8421.74	8663.84	5884.98	5978.06	7235	9019.26
Wdmp007253	317.272	C21H35NO	[M+H]+	1-(1-aminoethyl)-9a,11a-dimethyl-tetradecahydrocyclopenta[a]phenanthren-7-one	Alkaloids	-	29688.4	26061.5	30595.7	35395.3	25743.7	21399.6	23163.2	33577.8	26863.8
MWStz195	227.095	C14H13NO2	[M+H]+	1-(4-Methoxycinnamoyl)pyrrole	Alkaloids	736140-70-8	353366	292196	310417	92089.6	158466	206220	24479.3	25293	27015.2
Zmsp000758	158.117	C8H15NO2	[M+H]+	1-(Hydroxymethyl)hexahydro-1h-pyrrolizin-2-ol	Alkaloids	-	183645	63017.7	177283	817763	772074	795375	785483	830651	630021
Hmcp003783	210.079	C13H10N2O	[M+H]+	1-Acetyl-β-carboline	Alkaloids	-	113819	120857	68882.1	97580.3	118124	99333.4	239795	240253	225606
MWS2050	75.0684	C3H9NO	[M+H]+	1-Aminopropan-2-ol	Alkaloids	78-96-6	12865	12133.9	10349.2	3982.34	4008.18	3584.06	3474.33	1447.95	4246.98
Wcdp003364	230.106	C13H14N2O2	[M+H]+	1-Methyl-1,2,3,4-tetrahydro-β-carboline-3-carboxylic acid	Alkaloids	-	1670	3199.99	3171.51	21094.6	48818.6	43795.1	47235.1	25618.7	16670
Lmwp102802	327.256	C22H33NO	[M+H]+	1-Methyl-2-dodecyl-4(1H)-quinolone	Alkaloids	-	2075.95	2253.97	2811.23	2756.54	2621.57	3354	2423.2	2154.82	2940.48
MWS4401	73.064	C2H7N3	[M+H]+	1-Methylguanidine	Alkaloids	471-29-4	11047.7	12278	11798.2	11653.3	8141.46	9347.8	10408.4	16676.8	11340.7
mws0982	125.095	C6H11N3	[M+H]+	1-Methylhistamine	Alkaloids	501-75-7	16974.5	18567.8	17501.5	15976.4	18424.3	16973.6	20116.9	20791.9	18443.6
pmb1912	473.166	C20H23N7O7	[M+H]+	10-Formyltetrahydrofolic Acid	Alkaloids	2800-34-2	312697	274406	318975	104376	121552	133337	90994.5	53427.5	88715.5
Wbmp010544	698.341	C37H50N2O11	[M+H]+	10-Hydroxymethyllycaconitine	Alkaloids	-	1.55371e+06	2.0573e+06	1.51342e+06	627857	738902	474138	281926	284878	452118
MWStz152	205.074	C11H11NO3	[M+H]+	2-(Acetylamino)-3-phenyl-2-propenoic acid	Alkaloids	5469-45-4	24294.9	17042.9	20269	25145.1	34055.3	63340	110214	103043	88351
MWSmce645	91.0269	C2H5NO3	[M+H]+	2-(Aminooxy)Acetic Acid	Alkaloids	645-88-5	27233.8	33895.4	30418.5	24183.8	32883.5	41572.9	39825	32581	28962.2
Lmcp000611	143.07	C5H9N3O2	[M+H]+	2-Amino-4,5-dihydro-1H-imidazole-4-acetic acid	Alkaloids	69098-41-5	264394	624148	487695	595900	691469	461060	337242	530828	60016.3
mws5028	135.032	C7H5NO2	[M+H]+	2-Benzoxazolinone	Alkaloids	59-49-4	36670	38340	30005	335005	346670	245005	370005	508340	646670
Lmmp001673	301.116	C13H19NO7	[M+H]+	2-Ethyl-3-methylmaleimide-N-glucoside	Alkaloids	-	741302	909510	844727	1.37465e+06	1.34319e+06	1.49183e+06	1.90116e+06	1.88611e+06	1.72929e+06
MWSslk106	121.089	C8H11N	[M+H]+	2-Phenylethylamine	Alkaloids	156-28-5	134823	113220	122526	498705	625744	530582	36841.1	41403.9	23080.7
Lahp002608	187.063	C11H9NO2	[M+H]+	3,5-Dihydro-2H-Furo[3,2-C]Quinolin-4-One*	Alkaloids	-	714579	577425	566895	7.81996e+06	8.40144e+06	1.04129e+07	1.5048e+06	1.40836e+06	1.56434e+06
Zblp004317	205.074	C11H11NO3	[M+H]+	3-(2-oxopropyl)-3-hydroxyindolin-2-one	Alkaloids	-	100818	96016	117780	51777.6	76250.3	74472.3	119766	122719	136469
Wbkp005691	270.1	C15H14N2O3	[M+H]+	3-(4-methoxy-9H-pyrido[3,4-b]indol-1-yl)propanoic acid	Alkaloids	-	2.88945e+06	3.74444e+06	2.30725e+06	245741	1.13356e+06	347016	1.57721e+06	1.69452e+06	1.29238e+06
pme1738	137.071	C7H9N2O	[M+H]+	3-Carbamyl-1-methylpyridinium;(1-Methylnicotinamide)	Alkaloids	1005-24-9	6.81954e+06	5.45958e+06	5.61075e+06	1.27711e+07	1.2084e+07	1.02358e+07	8.79803e+06	1.32836e+07	1.12545e+07
MWS1777	127.019	C6H6ClN	[M+H]+	3-Chloroaniline	Alkaloids	108-42-9	1.92316e+06	1.74863e+06	1.8137e+06	6.99457e+06	5421839	4.82565e+06	3.71054e+06	4.04252e+06	4.25551e+06
pmb0819	156.069	C10H8N2	[M+H]+	3-Indoleacetonitrile	Alkaloids	771-51-7	24350.4	10648.1	13919.4	139132	127249	214492	17900.6	9808.59	11278.9
Hmgp002327	187.063	C11H9NO2	[M+H]+	3-amino-2-naphthoic acid*	Alkaloids	-	562845	584808	544750	6.66747e+06	7.46877e+06	1.02252e+07	1.14135e+06	1.10917e+06	1.30157e+06
Zblp001009	271.106	C12H17NO6	[M+H]+	3-pyridine-methanol-O-β-D-glucopyranosyl	Alkaloids	-	33228	37088.6	39191.9	47593.1	51051.6	67332	84039.7	88627.7	89476.3
Hmtp000776	167.058	C8H9NO3	[M+H]+	4,5,6-Trihydroxy-2-cyclohexen-1-ylideneacetonitrile	Alkaloids	-	35396.4	29762.6	28770.3	71629.4	75047.7	61417.8	18389.3	14925.9	17559.9
Wbjp000520	145.074	C6H11NO3	[M+H]+	4-Hydroxypipecolic acid	Alkaloids	14228-16-1	273631	274943	262948	427876	389785	424316	183745	242795	249300
Ladp002110	205.037	C10H7NO4	[M+H]+	4-hydroxy-2-oxo-1,2-dihydroquinoline-3-carboxylic acid	Alkaloids	73776-24-6	126405	108850	66524.6	199537	217546	218087	269494	217256	286601
MWStz073	101.048	C4H7NO2	[M+H]+	5-Hydroxy-2-pyrrolidinone	Alkaloids	62312-55-4	146462	132308	149805	122405	132083	122268	85881.5	79157.8	63972.7
mws0333	190.111	C11H14N2O	[M+H]+	5-Methoxytryptamine	Alkaloids	608-07-1	7349.01	13340	33033.6	20643.6	16670	8398.86	9971.29	18340	28340
pmp001198	131.095	C6H13NO2	[M+H]+	6-Deoxyfagomine	Alkaloids	197449-09-5	80271.1	100451	116328	133695	110669	103084	71243.5	62738.1	62768
Wdsp002909	371.137	C20H21NO6	[M+H]+	6-[(7-hydroxy-2-methyl-6-oxo-3,4-dihydroisoquinolin-1-yl)methyl]-2,3-dimethoxybenzoic acid	Alkaloids	-	100143	117088	101112	56462.2	27657.3	78010.6	12406.6	33955	22776.2
Walp003622	339.095	C15H17NO8	[M+H]+	6-beta-d-glucopyranosyloxyindole-3-carboxylic acid	Alkaloids	-	102256	150060	147086	86576.6	101419	119556	134551	154638	116999
MWStz058	256.085	C14H12N2O3	[M+H]+	7-Hydroxy-β-carboline-1-propionic acid	Alkaloids	215934-15-9	550203	696669	480005	87953.4	212720	122766	591108	942904	1.04824e+06
Wcjp002598	145.053	C9H7NO	[M+H]+	8-hydroxyquinoline	Alkaloids	148-24-3	64973.8	49386.6	46008.6	294797	365401	510809	79705.1	70112.9	63384.1
MWStz085	402.194	C25H26N2O3	[M+H]+	Aurantiamide	Alkaloids	58115-31-4	18294.8	15677	18471.2	4088.38	3544.29	5160.4	10924.2	8783.24	8311.5
MWStz079	444.205	C27H28N2O4	[M+H]+	Aurantiamide acetate	Alkaloids	56121-42-7	24193.4	18937.3	27403.6	4030.94	4674.51	7308.25	12659.5	7421.6	9582.26
pmb0069	121.053	C7H7NO	[M+H]+	Benzamide	Alkaloids	55-21-0	155328	121803	149963	578864	682295	549101	43225.3	37300.6	30771.6
MWSmce548	117.079	C5H11NO2	[M+H]+	Betaine	Alkaloids	107-43-7	3.1935e+06	3.47168e+06	3.35805e+06	6.9388e+06	6.16438e+06	5.08115e+06	3.04606e+06	3.73947e+06	2.47988e+06
MWS1792	73.0891	C4H11N	[M+H]+	Butylamine	Alkaloids	109-73-9	11356.1	8770.04	8655.45	9162.02	8276.75	8197	13611.2	10597.2	14342.5
pme1841	102.116	C5H14N2	[M+H]+	Cadaverine	Alkaloids	462-94-2	62945.2	65462.3	25276	19665.3	34746.1	19109.4	85774.2	53730.6	60467.6
mws2218	194.08	C8H10N4O2	[M+H]+	Caffeine	Alkaloids	58-08-2	58340	80673.6	47936.7	54228.5	89853.1	263340	130005	122740	3882.09
pmb0484	104.107	C5H14NO+	[M]+	Choline	Alkaloids	62-49-7	1.45471e+07	1.39445e+07	1.52137e+07	1.70803e+07	1.63197e+07	1.51477e+07	1.36771e+07	1.28197e+07	1.25508e+07
pmp001141	505.195	C25H31NO10	[M+H]+	Cimicifugamide	Alkaloids	-	94087.3	45438.8	54729.9	51152.1	73879.4	66815.8	93610.4	111158	134988
Lssp210412	224.189	C13H24N2O	[M+H]+	Cuscohygrine	Alkaloids	454-14-8	90104.5	79845.4	87189.6	92759.7	90691.4	83368.4	73395	70299.9	75547.4
MWSmce521	301.168	C18H23NO3	[M+H]+	Dobutamine	Alkaloids	34368-04-2	40105.6	25154.5	48207.8	14233.5	18340	17037.9	5618.01	5410.19	10425.7
Xmzn007677	581.264	C33H35N5O5	[M-H]-	Ergotamine	Alkaloids	113-15-5	151564	160191	140967	172176	229109	193940	103890	119430	125848
Wcdp010864	255.256	C16H33NO	[M+H]+	Hexadecanamide	Alkaloids	629-54-9	69953.6	249820	93500.6	454794	53789.7	66106.8	51884.5	47617.8	71679.6
pme2122	111.08	C5H9N3	[M+H]+	Histamine	Alkaloids	51-45-6	29197.3	27919.3	24636.2	61967.1	36473	68964.9	41439.3	24139.5	23984
pma2987	141.09	C6H11N3O	[M+H]+	Histidinol	Alkaloids	501-28-0	1.61187e+07	1.58314e+07	1.79057e+07	1.4939e+07	1.471e+07	1.37022e+07	9.16312e+06	8.81066e+06	8.57505e+06
MWSmce118	126.043	C5H6N2O2	[M+H]+	Imidazole-4-Acetic Acid	Alkaloids	645-65-8	666536	560527	743664	559515	344745	429511	1.02991e+06	884625	1.01776e+06
mws0103	145.053	C9H7NO	[M+H]+	Indole-3-carboxaldehyde	Alkaloids	487-89-8	103765	90958	104511	444512	351092	283106	146040	132023	113372
mws1417	161.048	C9H7NO2	[M-H]-	Indole-3-carboxylic acid*	Alkaloids	771-50-6	52830.9	48335.4	61670	184445	131570	130676	103340	42965.4	80005
Lmrn003201	205.074	C11H11NO3	[M-H]-	Indole-3-lactic acid	Alkaloids	1821-52-9	20475	19666.9	13768.9	30005	23597.9	19670.6	71763.9	65865.9	42358.7
mws0102	161.048	C9H7NO2	[M-H]-	Indole-5-carboxylic acid*	Alkaloids	1670-81-1	21493.4	25064.5	18807.4	91329.4	75185.4	77870.4	17906.3	25067.2	32225.4
MWSmce584	137.084	C8H11NO	[M+H]+	L-Tyramine	Alkaloids	51-67-2	103429	119923	98619.8	457120	430468	432867	233193	285462	515497
Hmyp002656	221.069	C11H11NO4	[M+H]+	Methyl dioxindole-3-acetate	Alkaloids	57061-18-4	12006	18340	12522.3	14478.4	15002.6	29468.8	67984.5	59322.3	95832.7
Lmwp102904	218.142	C13H18N2O	[M+H]+	N,N-Dimethyl-5-methoxytryptamine	Alkaloids	1019-45-0	45005	33340	35005	58340	40005	40005	43340	21670	30005
Lahp003147	218.142	C13H18N2O	[M+H]+	N,N-cinnamoylbutanediamine*	Alkaloids	-	128060	129044	143598	126132	153287	117464	23340	55044.3	52707.2
Zahp014087	283.288	C18H37NO	[M+H]+	N-(12-methyltetradecyl)propionamide	Alkaloids	-	40401.5	147748	53210.9	259046	35920.9	42325.6	39455.9	35185.8	53792.4
MWStz070	181.074	C9H11NO3	[M+H]+	N-(2-Hydroxy-4-methoxyphenyl)acetamide	Alkaloids	58469-06-0	221078	189557	216607	1.00996e+06	1.15187e+06	1.03684e+06	267147	215007	226480
pmn001727	475.184	C24H29NO9	[M-H]-	N-(4-O-(Glucosyl)-E-feruloyl)-tyramine	Alkaloids	-	5015.35	32411.1	5080.44	20005	20005	18036	65256.2	28340	100005
MWS3020	144.126	C7H16N2O	[M+H]+	N-Acetylcadaverine	Alkaloids	32343-73-0	536172	468583	500554	415116	396728	428717	304925	332094	270010
pmp001287	119.073	C8H9N	[M+H]+	N-Benzylmethylene isomethylamine	Alkaloids	-	794246	785711	650650	1.69463e+06	1.45938e+06	1.22634e+06	403598	404096	460804
MWSmce338	145.074	C6H11NO3	[M+H]+	N-Hydroxypipecolic acid	Alkaloids	115819-92-6	85652.3	88187.6	94276	66528.3	70775.5	92537.9	186858	150501	201290
Qagp003587	218.142	C13H18N2O	[M+H]+	N-Monocinnamoylputrescine*	Alkaloids	-	88978.1	84426.3	57276.5	99940.7	101741	102901	25236.9	15346.1	45005
mws0983	325.298	C20H39NO2	[M+H]+	N-Oleoylethanolamine	Alkaloids	111-58-0	58532.4	106120	96231.8	48819.8	57092.4	56758.2	82969.2	95738.3	82716.3
Smcp000882	327.132	C15H21NO7	[M+H]+	N-benzoyl-2-aminoethyl-β-D-glucopyranoside	Alkaloids	-	469709	287267	285854	426908	453734	417453	395090	375581	369211
pma0702	557.274	C29H39N3O8	[M+H]+	N1,N8-Bis(sinapoyl)spermidine	Alkaloids	-	273053	349945	302842	113929	97268.6	116641	34372.2	42736.4	15005
mws1478	162.116	C10H14N2	[M+H]+	Nicotine	Alkaloids	54-11-5	931966	583235	1.09597e+06	1.17246e+06	1.04671e+06	875942	1.1089e+06	1.10977e+06	936908
MWSslk108	203.116	C9H17NO4	[M+H]+	O-Acetyl-L-carnitine	Alkaloids	3040-38-8	3.8641e+06	1.09442e+07	1.51355e+07	1.11471e+07	1.4242e+07	1.0874e+07	1.01698e+07	7.48233e+06	7.98221e+06
pmb1754	184.073	C5H15NO4P+	[M]+	O-Phosphocholine	Alkaloids	107-73-3	85212.2	23420.9	14112.3	54175.4	60622.2	54095	63085.9	56100.4	57485
Wccp011838	281.272	C18H35NO	[M+H]+	Octadec-8-enamide	Alkaloids	-	71625.2	132791	62706.2	1.35307e+06	48996.7	43600.9	52022.6	37325.1	78309.9
Zahp012577	279.256	C18H33NO	[M+H]+	Octadecadienamide	Alkaloids	-	23162	27938.4	18663.6	368908	17790.2	18354	15435.1	15176.3	20013.3
MWSmce314	133.053	C8H7NO	[M+H]+	Oxindole	Alkaloids	59-48-3	8458.49	7888.5	7546.76	6670	7052.81	12336.1	6632.47	5265.26	5005
Zmwp002855	297.1	C17H15NO4	[M+H]+	Oxoassoanine N-oxide	Alkaloids	-	2.07181e+06	2.29065e+06	2.17739e+06	1.44031e+06	1.89717e+06	1.93066e+06	868997	610424	723462
Ysjp000315	129.079	C6H11NO2	[M+H]+	Pipecolic acid	Alkaloids	535-75-1	215819	304084	126490	395175	280079	275298	159674	274418	257586
pmb0782	85.0891	C5H11N	[M+H]+	Piperidine	Alkaloids	110-89-4	63748.9	67490.8	65082.8	138825	129860	117708	48628	67752.1	62436.3
Lahp001956	187.063	C11H9O2N	[M+H]+	Pyran[3,4-b]indole-2-ketone	Alkaloids	-	920156	863500	780960	1.09494e+07	9.87276e+06	1.5939e+07	1.8574e+06	1.98795e+06	2.06354e+06
MWS1860	71.0735	C4H9N	[M+H]+	Pyrrolidin	Alkaloids	123-75-1	8585.44	3500.46	1706.77	15142.3	12802.7	9825.07	4736.49	8765.76	1919.91
mws0393	324.184	C20H24O2N2	[M+H]+	Quinine	Alkaloids	130-95-0	5005	25005	10879.3	1730.79	10005	1733.38	15844.1	11037.8	13650.6
MWS3270	167.022	C7H5NO4	[M-H]-	Quinolinic Acid	Alkaloids	89-00-9	34524	30742	32316.4	12177.3	9903.05	17444.9	36102.9	32202.7	35880.4
mws0018	202.216	C10H26N4	[M+H]+	Spermine	Alkaloids	71-44-3	1.51044e+07	1.49105e+07	1.56256e+07	1.37857e+07	1.46151e+07	1.23472e+07	9.20593e+06	9.71409e+06	6.89356e+06
MWSmce157	143.095	C7H13NO2	[M+H]+	Stachydrine	Alkaloids	471-87-4	212868	232212	252615	239425	207432	186108	79180.9	58105.8	63655.8
Zmzp005934	283.288	C18H37NO	[M+H]+	Stearamide	Alkaloids	124-26-5	29454.3	111302	42581.1	186011	27622	31580.5	31180.7	26123.2	40236.6
Wcfp007836	301.298	C18H39NO2	[M+H]+	Tetradecyldiethanolamine	Alkaloids	18924-66-8	562326	630128	184582	696969	664920	675622	678684	782294	252926
pme2268	137.048	C7H7NO2	[M+H]+	Trigonelline	Alkaloids	535-83-1	3.81236e+06	4.18208e+06	6.36112e+06	1.38909e+07	1.25447e+07	9.48361e+06	1.16293e+07	1.48552e+07	1.26242e+07
Zmbp000490	157.11	C8H15NO2	[M+H]+	Valerine	Alkaloids	-	32275.1	40309.3	49129.9	261480	244725	226579	409798	393794	359627
Wasn002329	367.09	C16H17NO9	[M-H]-	Xanthurenic Acid 8-O-Glucoside	Alkaloids	97451-32-6	126778	127467	96592.4	105277	110941	100570	193109	269818	209842
Hahp000801	117.079	C5H11NO2	[M+H]+	alanine betaine	Alkaloids	-	209057	177343	165144	506309	598821	591393	188295	191866	177378
Zahp013728	337.334	C22H43NO	[M+H]+	octadecanoic acid pyrrolidide	Alkaloids	33707-76-5	336219	409471	466712	535478	934886	449569	542301	367361	374824
Wayn004109	478.075	C21H18O13	[M-H]-	3'-O-Methylellagic acid 4-O-beta-D-glucoside	Tannins	-	569662	522893	662260	2.21515e+06	2.62962e+06	3.07452e+06	4.05163e+06	4.237e+06	3.52598e+06
Lmhn000921	482.07	C20H18O14	[M-H]-	3,4,5,3',4',5'-Hexahydroxydiphenoyl Acid-glucose	Tannins	-	59607.5	69408.9	76589.3	62296.1	67790.3	72683.6	89144.1	95235.7	91043.8
Lmqn004838	316.022	C15H8O8	[M-H]-	3-O-Methylellagic acid	Tannins	-	109927	121670	111670	13206.2	36937.3	17019.3	50677.6	66988.9	80757.5
Wayn004278	462.08	C21H18O12	[M-H]-	3-O-Methylellagic acid 4'-rhamnoside	Tannins	-	21670	6670	10075	98340	113340	120005	128340	130005	108340
HJN046	864.19	C45H36O18	[M-H]-	Aesculitannin A	Tannins	-	21670	8092.41	13090.5	25005	6670	16031.7	3012.01	4033.03	4011.68
Zmwp002963	864.19	C45H36O18	[M+H]+	Aesculitannin B	Tannins	-	413340	245379	196475	968340	846856	412710	519053	379248	492456
pmp000101	866.206	C45H38O18	[M+H]+	Arecatannin C1	Tannins	87727-69-3	18315.5	20812.5	50005	89065.5	124021	143340	74699.7	64927	115005
pmn001648	864.19	C45H36O18	[M-H]-	Cinnamtannin D1	Tannins	97233-06-2	498340	801670	345005	503749	1.14588e+06	958340	838340	520419	881670
Lhxp102721	452.132	C21H24O11	[M+H]+	Curculigoside B	Tannins	143601-09-6	1.7071e+06	1.47182e+06	1.91199e+06	1.03202e+06	703936	2.6188e+06	4.60364e+06	4.04736e+06	1.64549e+06
Hmdn001667	464.059	C20H16O13	[M-H]-	Ellagic acid-4-O-glucoside	Tannins	-	87799.1	126171	95190.6	126687	118661	93213.5	65005	61670	150556
Lhfp110807	344.09	C18H16O7	[M+H]+	Petasiphenol	Tannins	145904-50-3	250843	233609	244902	101651	213251	130171	168591	169180	181467
Zbsn004974	576.127	C30H24O12	[M-H]-	Procyanidin A2	Tannins	41743-41-3	27294.1	40005	40005	66670	53336.9	26275.7	15161.1	8020.35	7077.39
mws0836	578.142	C30H26O12	[M-H]-	Procyanidin B1	Tannins	20315-25-7	264376	251237	303692	632528	883200	708538	804217	675535	1.0867e+06
MWSHY0171	578.142	C30H26O12	[M+H]+	Procyanidin B2	Tannins	29106-49-8	236753	190656	188574	499723	616805	579029	586007	556259	852734
pme0436	578.142	C30H26O12	[M-H]-	Procyanidin B3	Tannins	23567-23-9	277355	322655	375232	698327	1.0846e+06	656574	922172	823829	961075
pmn001646	866.206	C45H38O18	[M-H]-	Procyanidin C1	Tannins	37064-30-5	31635.4	51670	36670	115005	126670	96670	81670	65005	73340
pmn001647	866.206	C45H38O18	[M-H]-	Procyanidin C2	Tannins	37064-31-6	43879.4	38779.8	45921.1	161325	121652	123509	110238	108245	87755.8
Lmcn004686	852.154	C43H32O19	[M-H]-	Theaflavate B;3'-O-(3,4,5-Trihydroxybenzoyl)	Tannins	152542-70-6	1.72272e+06	1.75476e+06	1.70095e+06	29177.4	11670	23016.5	139148	160323	96509.5
Wcsn010915	304.24	C20H32O2	[M-H]-	(3E,5E,8Z,11Z)-10,13,15-trimethylheptadeca-3,5,8,11-tetraenoic acid	Others	-	59241.4	64444.8	83259.7	63250	69775.5	67322	29155.4	28266.1	27628.8
Zjbn102535	272.105	C16H16O4	[M-H]-	1,7-dihydroxy-2,5-dimethoxy-9,10-dihydrophenanthrene	Others	-	279126	54790.6	37171.4	2609.84	12940.9	6882.4	2903.39	210817	8275.17
Wbtn002952	301.116	C13H19NO7	[M-H]-	1-(β-D-Glucopyranosyl)-3-ethyl-4-methyl-1H-pyrrole-2,5-dione	Others	-	102654	159197	93894.7	333322	290333	323153	193404	247655	211957
pmf0174	158.167	C10H22O	[M-H]-	1-Decanol*	Others	112-30-1	1.07215e+06	1.09966e+06	897652	1.07034e+06	775859	725443	662360	851441	618458
Wbsp000037	235.157	C14H21NO2	[M+H]+	1-[3-(4-methyl-6-oxocyclohex-1-en-1-yl)propyl]pyrrolidin-2-one	Others	-	1.29639e+06	1.25308e+06	1.57039e+06	1.58542e+06	1.53303e+06	1.49715e+06	539577	415079	586041
Zmgp004297	280.146	C19H20O2	[M+H]+	1-phenyl-7-(4-hydroxyphenyl)-4-ene-3-heptanone	Others	-	52163	79364.6	73055.3	67946.1	44680.2	61172	33135.5	48539.9	57489.9
MWSmce698	148.089	C10H12O	[M+H]+	2',4'-Dimethylacetophenone	Others	89-74-7	38163	47516.4	37184	27514	53837.9	39901.8	30049.6	30557.4	111975
Zahp011689	204.079	C12H12O3	[M+H]+	2,2-dimethylchromene-6-carboxylic acid*	Others	34818-56-9	1.32854e+07	1.3599e+07	1.21602e+07	12388874	1.16104e+07	1.11152e+07	1.17235e+07	1.1312e+07	1.03927e+07
Hasp010605	352.261	C21H36O4	[M+H]+	2,3-dihydroxypropyl (9Z,12Z,15Z)-octadeca-9,12,15-trienoate	Others	129828-41-7	107300	115493	191070	63643.8	54157.5	91651.7	49067.3	55493	41717.7
Lasp003640	182.058	C9H10O4	[M+H]+	2,4-Dihydroxy-6-methoxyacetophenone	Others	3602-54-8	136670	367723	199162	323617	253815	387961	389868	176416	441635
Lmbn001981	138.032	C7H6O3	[M-H]-	2,5-Dihydroxybenzaldehyde*	Others	1194-98-5	263298	230648	181339	239191	259729	237503	210158	189521	241004
Lmbn005172	166.063	C9H10O3	[M-H]-	2,6-Dimethoxybenzaldehyde	Others	3392-97-0	323340	313340	430005	295005	431670	451670	446670	458340	541670
pmf0348	188.141	C10H20O3	[M-H]-	2,6-Dimethyl-7-octene-2,3,6-triol	Others	73815-21-1	648975	585100	1140005	817605	570621	591061	235157	245285	313419
pmf0175	158.167	C10H22O	[M-H]-	2-Decanol*	Others	1120-06-5	938292	1.00723e+06	1.06493e+06	901597	881063	930082	842401	828291	757295
Wagp002530	176.047	C10H8O3	[M+H]+	2-Methoxy-1-benzofuran-5-carbaldehyde	Others	-	7073.53	9628.37	11637.9	7873.27	8777	11106.9	6575.21	6567.52	8061.32
Wcgp003250	162.068	C10H10O2	[M+H]+	2-Methyl-3-hydroxyindan-1-one	Others	-	418829	1005005	412180	173685	234721	138066	69809	95005	120328
Latp003876	396.142	C19H24O9	[M+H]+	2-Methyl-5-(2'-hydroxypropyl)-7-hydroxy-chromone-2'-O-β-D-glucopyranoside	Others	-	85000.6	154238	110005	125202	143362	200005	148438	125005	78340
Wtmp011507	382.178	C23H26O5	[M+H]+	2-benzoyl-4-[(2r)-1-hydroxy-7-methyl-3-methylideneoct-6-en-1-yl]benzene-1,3,5-triol	Others	-	79319.9	79185.8	92523.4	72066.2	82091.8	72766.9	183944	128089	134334
Hmsp004125	302.079	C16H14O6	[M+H]+	3'-Deoxy-4-O-methylsappanol	Others	-	1.05143e+06	3493485	535565	1.2974e+06	1.42055e+06	911760	3.21514e+06	3.24433e+06	806705
Lhhp005648	178.063	C10H10O3	[M+H]+	3,4-Methylenedioxy cinnamyl alcohol*	Others	17581-86-1	109670	91642.3	107830	75034.2	100696	87842.6	96841.1	105387	92296.3
Zahp007439	176.047	C10H8O3	[M+H]+	3,4-Methylenedioxycinnamaldehyde	Others	58095-77-5	85876.2	99406.1	88249.9	78056.6	71221.8	72505.4	86867.9	92095	83177.5
Wcgp007397	238.12	C13H18O4	[M+H]+	3,5-Dihydroxy-4,6,6-trimethyl-2-(2-methylpropanoyl)cyclohexa-2,4-dien-1-one	Others	-	76189.3	125392	145227	108906	124892	123354	117574	107731	120472
Hmsp003093	178.027	C9H6O4	[M+H]+	3,7-Dihydroxychromen-4-one	Others	-	85806.3	66541.6	114559	67316	91415.8	81443.8	177152	159687	156359
Wcgp010223	276.209	C18H28O2	[M+H]+	3-(Cyclohexen-1-yl)-2-hydroxy-4a,5-dimethyl-2,3,4,5,6,7,8,8a-octahydronaphthalen-1-one*	Others	-	1.01185e+06	1.00753e+06	1.01875e+06	453834	482822	524050	191797	236255	215861
Wchn004015	196.074	C10H12O4	[M-H]-	3-Hydroxy-1-(4'-hydroxy-3'-methoxyphenyl)-propan-1-one	Others	-	18523.7	21670	23340	51862.5	53732	48156.6	20420.5	10192.5	15005
Lhmp122024	500.132	C25H24O11	[M+H]+	3-O-caffeioyl p-coumarinoyl quinic acid	Others	-	464924	418349	431858	355005	268606	360548	506670	405005	425005
Lhmp122023	440.096	C19H20O12	[M+H]+	3-O-caffeoyl malonyl quinic acid	Others	-	1.0814e+06	1.18444e+06	717951	789799	940069	1.43474e+06	3.29265e+06	2.51865e+06	2.125e+06
Lmmp004382	370.199	C19H30O7	[M+H]+	3-Oxo-α-ionol-β-D-glucoside	Others	-	168340	206670	203340	717340	852360	1263340	1.79335e+06	2.0551e+06	1.66413e+06
Wagp001892	266.137	C11H22O7	[M+H]+	4-(Beta-D-Glucopyranosyloxy)-2-Pentanol	Others	183744-50-5	651018	668445	547079	920384	868494	838281	1.30438e+06	1.15838e+06	1.14781e+06
mws0628	122.037	C7H6O2	[M-H]-	4-Hydroxybenzaldehyde	Others	123-08-0	220005	233340	150675	213340	203340	131111	95009.5	77431.2	166670
pmf0440	162.068	C10H10O2	[M+H]+	4-MethoxycinnaMaldehyde	Others	1963-36-6	44822.9	62177.5	65881.3	45124.8	65936.1	57393.4	40044.9	55674.1	58979.2
pmb0764	143.041	C6H9NOS	[M+H]+	4-Methyl-5-thiazoleethanol	Others	137-00-8	26727	40918.6	31848.7	76345.3	43707.9	52875.9	19909.5	24188.8	27077.6
zjgp122323	354.095	C16H18O9	[M+H]+	4-O-acetyl-3-O-caffeoyl-2-C-methyl-D-erythronate	Others	-	221718	218891	186142	162096	201564	218694	814696	831947	797213
Wcsn010254	278.225	C18H30O2	[M-H]-	4-[3-(4,8-dimethylnona-3,7-dienyl)-3-methyloxiran-2-yl]butan-2-one	Others	-	4.89725e+06	4.74964e+06	5.11315e+06	4.87832e+06	4.88299e+06	4.50601e+06	1.58106e+06	1.85664e+06	1.66437e+06
Wbtn005529	408.121	C23H20O7	[M-H]-	5,12,14-trihydroxy-2,2,10,10-tetramethyl-1,11,13-trioxapentacen-6-one	Others	-	20005	11670	41670	353340	265005	155005	153340	141670	138340
Zbzp007397	180.115	C11H16O2	[M+H]+	5,6,7,7a-tetrahydro-4,4,7a-trimethyl-2(4H)-benzofuranone*	Others	15356-74-8	564106	489793	495594	356133	388094	403642	749302	728771	596556
pmf0367	178.027	C9H6O4	[M-H]-	5,7-Dihydroxychromone	Others	31721-94-5	34924.3	22299.7	5208.59	20844.3	18687.6	22530.7	22357.3	17367.4	20005.6
Layp002880	340.079	C15H16O9	[M+H]+	5,7-Dihydroxychromone glucoside	Others	-	191944	243239	501670	460513	545682	1016670	636496	782323	725171
Layp004060	426.08	C18H18O12	[M+H]+	5,7-Dihydroxychromone malonyl glucoside	Others	-	15818.5	13324	16670	115005	105005	36670	116532	100755	112370
MWS20172	126.032	C6H6O3	[M+H]+	5-Hydroxymethylfurfural*	Others	67-47-0	205729	232803	197080	166860	197880	170402	345222	415671	350599
MWSHC20158	126.032	C6H6O3	[M+H]+	5-Methoxyfurfural*	Others	21300-07-2	34518	83600.7	57832.9	108398	84780.3	114944	159728	175957	152640
Lhmp122205	300.136	C18H20O4	[M+H]+	5-O-Methyllatifolin	Others	-	15990.9	12673.6	13139.8	14159.4	11340.2	14277.8	15027	12239.1	14638.4
Zahn007990	198.126	C11H18O3	[M-H]-	5-hydroxy-3,4-dimethyl-5-pentylfuran-2(5H)-one*	Others	-	1461.81	1930.06	2159.09	15447.1	14401.4	11184.8	1256.86	1140.74	1601.38
Wcdp000839	110.037	C6H6O2	[M+H]+	5-methylfurfural	Others	620-02-0	69919.8	65650.7	59295	72927.1	61085.1	71415.7	45116.2	58504	57071.5
Hahn002084	524.153	C24H28O13	[M-H]-	6'-O-caffeoylcatalpol	Others	-	165005	135005	121670	117736	50589.5	51670	156670	193340	251670
zjbp110804	356.126	C20H20O6	[M+H]+	6,7-dimethoxy-2-[2-(4'-hydroxy-3'-methoxyphenyl)ethyl]chromone*	Others	-	6992.66	8666.4	8342.95	5158.84	3940.15	2332.33	3971.07	779.88	1990.32
Lhmp122220	314.115	C18H18O5	[M+H]+	6a,3,9-trimethoxypterocarpan	Others	-	16025.8	17581.7	18406.3	12886.3	9985.32	12305.9	11830.6	12222.1	12209.1
MWSHY0141	162.032	C9H6O3	[M+H]+	7-Hydroxy-4-chromone	Others	59887-89-7	2.45837e+06	3.52573e+06	4.19585e+06	807313	1.5024e+06	427546	623064	1.74065e+06	308340
Zasn010433	308.272	C20H36O2	[M-H]-	9,12-Octadecadienoic acid,ethyl ester	Others	6114-21-2	69377.6	113830	78157.5	107977	97459.8	98532.4	47118.4	38219.4	55377.9
Wbtn006053	452.111	C24H20O9	[M-H]-	9-hydroxy-2-(2-hydroxy-3-methoxyphenyl)-3-(hydroxymethyl)-12-methoxy-2,3-dihydro-1,4,5-trioxatetraphen-10-one*	Others	-	1.5179e+06	1.13241e+06	2536670	850005	1416670	931670	2353340	1466670	1.18498e+06
Wbtn004921	452.111	C24H20O9	[M-H]-	9-hydroxy-2-(3-hydroxy-4-methoxyphenyl)-3-(hydroxymethyl)-12-methoxy-2,3-dihydro-1,4,5-trioxatetraphen-10-one	Others	-	275777	273766	400005	229428	234480	144485	608340	535005	267727
Wagp004803	426.189	C21H30O9	[M+H]+	Abscisic acid D-glucopyranosyl ester	Others	-	143884	157190	165506	151430	179645	205511	70005	58340	68340
pmp000452	224.141	C13H20O3	[M+H]+	Annuionone D	Others	-	200260	236137	188905	54020.8	250595	261346	389463	236701	604095
Lmmp003349	370.199	C19H30O7	[M+H]+	Byzantionoside A*	Others	189109-41-9	357017	135852	256787	1.73662e+06	2.37726e+06	1.77515e+06	8626950	8700415	4.84725e+06
Wcfp008863	330.277	C19H38O4	[M+H]+	Ceratodictyol	Others	-	16900.2	14229.7	14928.9	18871.2	20540.1	17282.3	4641.39	3878.9	6610.75
MWSmce446	468.163	C22H28O11	[M+H]+	Cimifugin-7-O-glucoside	Others	80681-45-4	3.28017e+06	2.67363e+06	2.84214e+06	646027	976097	790231	1441670	1.25441e+06	1.36581e+06
mws0009	178.063	C10H10O3	[M+H]+	Coniferaldehyde*	Others	20649-42-7	15916.5	22921.3	32475.7	16223.1	20518.3	18545.7	22226.4	55492.1	19380.1
Cmyp009787	192.151	C13H20O	[M+H]+	Damascenone	Others	23726-91-2	39331.7	35646.8	43203.8	46914.1	45520	48845.5	43061.6	30358.6	42482.8
MWS2056	114.068	C6H10O2	[M+H]+	Delta-Hexalactone	Others	823-22-3	28340	16508.4	30005	31670	38340	23464.4	36670	21717.4	37095
Cmyp007180	180.115	C11H16O2	[M+H]+	Dihydroactinidiolide	Others	17092-92-1	812090	820786	816231	632524	574739	580746	1.11675e+06	1.11571e+06	952096
Zmbp000449	129.025	C5H7NOS	[M+H]+	Epigoitrin	Others	1072-93-1	148938	165055	124036	982561	1.35917e+06	1.30242e+06	152549	106116	214635
Lfmp123022	436.101	C20H20O11	[M+H]+	Erigeside I	Others	-	4.20943e+06	3.44595e+06	4.86753e+06	1.31465e+06	1.20246e+06	700538	1.89468e+06	1.84649e+06	1.96449e+06
Wcdp011414	337.334	C22H43NO	[M+H]+	Erucamide	Others	112-84-5	512440	611103	749009	849315	1.46478e+06	718326	782203	594883	550588
pmn001380	188.105	C9H16O4	[M-H]-	Eucommiol	Others	55930-44-4	246670	310005	259968	302348	204405	183754	115998	82521.5	143340
Wbmp003302	164.084	C10H12O2	[M+H]+	Frambinone	Others	-	1.84587e+06	2.54633e+06	2.37527e+06	1.25379e+06	1.58281e+06	1.67954e+06	1.59063e+06	1.35324e+06	1.13361e+06
Wasn001446	354.153	C14H26O10	[M-H]-	Glucosyl 6-methylhept-6-ene-1,2,3,4,5-pentaol	Others	-	124386	148884	137293	137476	130142	101248	144311	139450	168500
Wasn005621	362.194	C17H30O8	[M-H]-	Glucosyl 9-hydroxy-3-methyldec-2-enoic acid	Others	-	69436.3	98340	78873.3	53785.4	90307.5	38340	127094	260005	153071
Lmxn008846	198.126	C11H18O3	[M-H]-	Hydroxydihydrobovolide*	Others	6067-11-4	1461.81	1930.06	2159.09	15447.1	14401.4	11184.8	1256.86	1140.74	1601.38
Lcsp000090	490.09	C26H18O10	[M+H]+	Hypholomine B	Others	-	1.13192e+06	996562	1.43569e+06	295778	478109	417879	138054	148158	154044
Hmln003754	522.21	C26H34O11	[M-H]-	Icariside E5*	Others	126176-79-2	228153	189954	186857	407776	501720	560005	545005	768340	718340
MWSmce040	152.047	C8H8O3	[M+H]+	Isovanillin	Others	621-59-0	387193	420931	326577	565005	326670	398340	132569	138043	185914
Wcdp004275	229.241	C14H31NO	[M+H]+	Lauramine oxide	Others	1643-20-5	18749.5	23979.7	19152.7	23135.4	15710	17849.8	20420.3	20312.1	27124.1
Lszp210009	374.231	C19H34O7	[M+H]+	Linarionoside A	Others	-	48146.6	37430	73340	460005	370005	129797	261149	318659	246179
Lmmn006306	294.219	C18H30O3	[M-H]-	Machilusolide D	Others	-	915749	746354	806400	613326	616324	501760	267113	326756	321191
Lagp003275	472.195	C22H32O11	[M+H]+	Malonyl roseoside	Others	-	3696.61	13340	11869.9	8900.93	4950.25	10005	69828.1	106917	74612.3
Yaap009385	414.204	C24H30O6	[M+H]+	Myrtucommulone B	Others	54247-23-3	2.28931e+06	4.88691e+06	741796	3.26207e+06	4.3241e+06	2.16193e+06	2.57726e+06	1.6683e+06	1.81952e+06
Lmhp001671	354.095	C16H18O9	[M+H]+	Noreugenin-7-O-glucoside*	Others	-	1.91933e+06	2.85662e+06	1.8411e+06	419752	513728	1.05855e+06	654778	457280	483254
MWSmce658	192.042	C10H8O4	[M+H]+	Noreugenin; 5,7-Dihydroxy-2-Methylchromone	Others	1013-69-0	59814.1	40510.8	33050.4	24430.8	22760.1	40203.9	57349.5	40509.4	45853.7
Wcdp010708	262.23	C18H30O	[M+H]+	Octadeca-2,9,12,15-tetraen-1-ol	Others	-	6361.77	5662.18	5641.25	9380.34	8903.51	6820.8	5900.79	5703.69	13341.6
Wcfp003695	206.131	C13H18O2	[M+H]+	Oleracone B	Others	-	1.87092e+06	2.75601e+06	2.50983e+06	2.83487e+06	3.71012e+06	2.31479e+06	4.17521e+06	4.64151e+06	4.42063e+06
Zamp003418	328.116	C15H20O8	[M+H]+	Paeonoside	Others	20309-70-0	525379	487182	251947	160876	393976	299979	831325	835330	626201
Zasn010461	270.256	C17H34O2	[M-H]-	Pentadecanoic acid,14-methyl-,methyl ester	Others	5129-60-2	151646	117278	105488	68169.1	77475.4	93437.2	109381	101378	63947.2
Zmsn005599	508.216	C22H36O13	[M-H]-	Physakengose Q	Others	-	407878	429048	535605	367437	355297	330162	546897	328139	486914
Hmgn001653	138.032	C7H6O3	[M-H]-	Protocatechualdehyde*	Others	139-85-5	260583	216035	203375	201631	275961	259727	235806	269125	264890
Wbmp001047	276.084	C11H16O8	[M+H]+	Ranuncoside	Others	-	5.32449e+06	5.42745e+06	5.93812e+06	3.58161e+06	4.00497e+06	4.48563e+06	3.85755e+06	3.8107e+06	3.44093e+06
Lmbp004842	332.126	C18H20O6	[M+H]+	Rel-(5R,6S,7R)-5,6,7,8-Tetrahydro-5,6,7-trihydroxy-2-[2-(4-methoxyphenyl)ethyl]-4H-1-benzopyran-4-one	Others	-	69053	61184.4	23722.5	67406.8	72520.4	56007	246670	111670	48205.3
MWSHC20159	386.194	C19H30O8	[M+H]+	Roseoside*	Others	54835-70-0	1040005	1400005	973340	894162	925741	963133	2.14651e+06	1.74338e+06	2655115
Zmcp102201	204.079	C12H12O3	[M+H]+	Senkyunolide B*	Others	93236-67-0	1.36266e+07	1.21362e+07	1.29688e+07	1.31369e+07	1.21581e+07	1.25402e+07	1.21662e+07	1.24248e+07	1.25032e+07
pmp001230	278.152	C16H22O4	[M+H]+	Senkyunolide M	Others	146986-60-9	1.69138e+07	1.47867e+07	1.72736e+07	1.64629e+07	1.57305e+07	1.3981e+07	1.49159e+07	1.56737e+07	1.4159e+07
mws1350	182.058	C9H10O4	[M-H]-	Syringaldehyde; 4-Hydroxy-3,5-Dimethoxybenzaldehyde	Others	134-96-3	5921.92	9040.53	8340	2045.42	2914.22	4098.85	42006.9	71876.8	31717.2
Hmyn000254	298.12	C18H18O4	[M-H]-	Tababiphenyl C	Others	1644433-50-0	55523.3	43967.5	49330.1	47791.1	65830.4	65806.3	87292.7	81051.2	84111.1
mws0458	152.047	C8H8O3	[M-H]-	Vanillin; 4-Hydroxy-3-Methoxybenzaldehyde*	Others	121-33-5	354595	383039	430005	711670	545005	436670	83615.7	120911	111785
Zamn006847	228.136	C12H20O4	[M-H]-	glycoric acid	Others	-	26255.1	19444.2	16912.1	31193.7	15993.2	17803	15429.1	8149.1	12088.3
Zapp006824	364.131	C22H20O5	[M+H]+	gnetupendin A	Others	-	319106	299544	316654	293302	312050	302511	321645	318878	316823
Wbwp006397	356.126	C20H20O6	[M+H]+	(3r,4r)-3-(2h-1,3-benzodioxol-5-ylmethyl)-4-[(4-hydroxy-3-methoxyphenyl)methyl]oxolan-2-one*	Lignans and Coumarins	-	7381.66	3108.77	8539.1	2777.32	1150.3	3494.33	1168.49	1168.49	1168.33
Wbwn007412	440.147	C24H24O8	[M-H]-	(5aR,8aR,9R)-5a,8a-dimethyl-9-(3,4,5-trimethoxyphenyl)-6,9-dihydro-[2]benzofuro[5,6-f][1,3]benzodioxole-5,8-dione	Lignans and Coumarins	-	698962	1.06779e+06	550255	91647.4	91670	163765	131499	111441	82327.9
Cmsn002383	510.21	C25H34O11	[M-H]-	(7S,8S-Threo-3',4,7,9-tetrahydroxy-3-methoxy-8-O-4'-neolignan-9'-O-rhamnoside	Lignans and Coumarins	-	83159.3	75783.7	66549.8	88577.8	23276.3	121466	166655	222522	218733
Zmcn003729	536.189	C26H32O12	[M-H]-	1-Hydroxypinoresinol-4'-O-Glucoside	Lignans and Coumarins	-	26670	51670	41723.6	56670	63340	68340	34372.3	31670	53340
Zbyn004323	576.11	C26H24O15	[M-H]-	2,6-di-O-galloylarbutin	Lignans and Coumarins	-	8169.81	1670	7147.44	28340	20417.4	10005	18340	12664	13340
Lahp003986	434.121	C21H22O10	[M+H]+	3,4-Dihydro-4-(4'-hydroxyphenyl)-5,7-dihydroxycoumarin glucoside	Lignans and Coumarins	-	1.10944e+06	1.01517e+06	873390	1.4888e+06	1.20217e+06	887325	3.06148e+06	3.69446e+06	2.44176e+06
Wmln000659	194.058	C10H10O4	[M-H]-	3-Methyl-4,8-dihydroxy-3,4-dihydroisocoumarin	Lignans and Coumarins	33788-22-6	39634.1	50755.1	56276.6	71332.5	65853.1	68205.9	108387	137502	107976
pmb4777	338.1	C16H18O8	[M-H]-	4-Hydroxy-7-methoxycoumarin-β-rhamnoside	Lignans and Coumarins	-	46670	35005	33688.1	45005	56670	48340	33340	41670	63340
pme2996	162.032	C9H6O3	[M-H]-	4-Hydroxycoumarin	Lignans and Coumarins	1076-38-6	220005	226670	158340	133340	61950.4	91670	79768.4	56980.5	128340
MWSHC20105	372.121	C20H20O7	[M-H]-	4-ketopinoresinol	Lignans and Coumarins	66288-89-9	15566.1	17391.2	17651.1	55584.3	23499.8	18583.7	13538.2	16015.1	15740.8
Lmmn002260	552.221	C27H36O12	[M-H]-	5'-Methoxyisolariciresinol-9'-O-glucoside	Lignans and Coumarins	-	31866.8	32018.4	25902.2	20005	8340	13340	32842.2	21670	25005
Wbwp010459	342.147	C20H22O5	[M+H]+	5-[(2r,3s,4s,5s)-5-(2h-1,3-benzodioxol-5-yl)-3,4-dimethyloxolan-2-yl]-2-methoxyphenol*	Lignans and Coumarins	-	2.95309e+06	2.94554e+06	3.03849e+06	2.97099e+06	3.02895e+06	3.03984e+06	3.07432e+06	3.05607e+06	3.11842e+06
Yamn004462	524.226	C26H36O11	[M-H]-	6-((4-(3-hydroxy-2-(4-(3-hydroxypropyl)-2-methylphenoxy)propoxy)-2-methoxyphenoxy)methyl)tetrahydro-2H-pyran-2,3,4,5-tetraol*	Lignans and Coumarins	-	279277	319817	235084	791670	430920	515844	71176.5	135005	195005
pme3140	176.047	C10H8O3	[M-H]-	6-Hydroxy-4-methylcoumarin	Lignans and Coumarins	2373-31-1	6670	10005	16670	13340	23340	15272.5	6102.1	4098.85	8340
MWSslk183	254.058	C15H10O4	[M+H]+	7,8-Dihydroxy-4-phenylcoumarin	Lignans and Coumarins	842-01-3	1.42305e+06	1.54568e+06	1.28417e+06	296543	877845	364759	1.85156e+06	2.92678e+06	2.8604e+06
Walp004391	308.09	C15H16O7	[M+H]+	7-C-Glucosylcoumarin*	Lignans and Coumarins	-	1.40585e+08	1.19162e+08	1.55712e+08	4.66843e+07	6.70457e+07	1.07693e+08	8.57099e+07	8.51475e+07	6.2837e+07
Lmbp102601	162.032	C9H6O3	[M+H]+	7-Hydroxycoumarin;Umbelliferone	Lignans and Coumarins	93-35-6	5.368e+06	7.55382e+06	5.95293e+06	7.77233e+06	8.3485e+06	7.02172e+06	1.759e+07	1.42885e+07	1.28428e+07
Waln012680	300.173	C19H24O3	[M-H]-	7-O-Geranyl Umbelliferone	Lignans and Coumarins	-	2789.95	3384.32	1451.92	1143.27	2535.87	3220.59	2424.31	1530.93	2587.86
HX1341	162.032	C9H6O3	[M+H]+	7-hydroxy-2H-1-benzopyran-2-one	Lignans and Coumarins	-	6.18738e+07	6.66539e+07	6.37209e+07	3.49435e+07	3.52304e+07	44266267	2.86663e+07	4.77774e+07	4.70956e+07
Cmsn001914	526.205	C25H34O12	[M-H]-	7R,8S-erythro-3',4,9,9'-tetrahydroxy-3-methoxy-8-O-4'-neolignan-7-O-glucopyr-anoside,	Lignans and Coumarins	-	8340	11670	16670	54120.1	48789.1	90708.9	47379	38323.9	86786.8
Lmxp004495	162.032	C9H6O3	[M+H]+	8-Hydroxycoumarin	Lignans and Coumarins	2442-31-1	569666	527413	401842	5387045	5.27452e+06	2.39485e+06	2.7657e+07	1.90608e+07	4.32092e+07
Sayp006468	356.126	C20H20O6	[M+H]+	Acutissimalignan B*	Lignans and Coumarins	-	6992.66	8666.4	8342.95	5158.84	3940.15	2332.33	3971.07	779.88	1990.32
Qmzp101807	342.147	C20H22O5	[M+H]+	Avicennol*	Lignans and Coumarins	56110-68-0	1.44259e+06	1.45355e+06	1.38351e+06	1.37702e+06	1.53169e+06	1.49593e+06	1.3946e+06	1.55659e+06	1.61167e+06
Lmjp101401	534.189	C30H30O9	[M+H]+	Bismurrangatin	Lignans and Coumarins	-	96842.2	95172	185005	42890.9	70957.1	71484.9	122179	131186	98550.6
Zmpn002553	340.079	C15H16O9	[M-H]-	Cichoriin*	Lignans and Coumarins	531-58-8	253614	309418	258507	349189	415593	541142	325522	380835	378735
HX1359	358.142	C20H22O6	[M+H]+	Clemaphenol A	Lignans and Coumarins	362606-60-8	11214.5	5005	6409.27	56670	43340	12099.8	11963.3	26670	31670
MWSmce301	190.027	C10H6O4	[M+H]+	Coumarin-3-carboxylic Acid	Lignans and Coumarins	531-81-7	33428	38212.2	37450.8	43340	45005	47204.7	65005	47207.1	36251.9
MWSmce017	178.027	C9H6O4	[M+H]+	Daphnetin	Lignans and Coumarins	486-35-1	84903	202027	169878	263657	296082	360373	740396	759283	662554
Lmsp004450	358.142	C20H22O6	[M+H]+	Dehydrodiconiferyl alcohol	Lignans and Coumarins	4263-87-0	454168	519983	450539	231013	230660	185315	43340	34949	73340
Lmjn102210	462.153	C23H26O10	[M-H]-	Desmethylagrimonolide-6-O-β-D-glucopyranoside*	Lignans and Coumarins	-	269250	208954	178340	51294.1	25077.6	52654.4	78587.6	150005	146670
Lmyn003971	522.21	C26H34O11	[M-H]-	Dihydrodehydrodiconiferyl alcohol-4-O-glucoside*	Lignans and Coumarins	-	3092540	3714260	1585005	3548645	2783620	3046160	995005	596670	725005
Lazn003953	540.221	C26H36O12	[M-H]-	Erythro-Guaiacylglycerol-β-dihydroconiferyl Ether glucoside	Lignans and Coumarins	-	351204	323634	222238	245878	266194	126684	30178.7	42240.7	53301.6
mws1013	178.027	C9H6O4	[M-H]-	Esculetin (6,7-Dihydroxycoumarin)	Lignans and Coumarins	305-01-1	551282	329645	748013	1.25631e+06	1.42451e+06	1.59356e+06	1.63459e+06	1.4013e+06	1.71788e+06
Lmbn001162	340.079	C15H16O9	[M-H]-	Esculetin-7-O-glucoside*	Lignans and Coumarins	-	225636	275997	194049	351751	434954	285510	304097	320015	293108
pmb3093	352.079	C16H16O9	[M-H]-	Esculetin-7-O-quinic acid	Lignans and Coumarins	-	394554	615067	425906	53779.9	90548.8	150140	4414	5011.59	2559.2
mws1015	340.079	C15H16O9	[M-H]-	Esculin (6,7-Dihydroxycoumarin-6-O-glucoside)*	Lignans and Coumarins	531-75-9	256522	255850	132763	507662	547153	373363	410966	280026	310914
Lazn002030	482.179	C23H30O11	[M-H]-	Guaiacylglycerol-β-Guaiacyl Ether glucoside	Lignans and Coumarins	-	208857	166165	121834	195271	176151	140649	111275	103209	112478
Lhhp102904	356.126	C20H20O6	[M+H]+	Horsfieldin*	Lignans and Coumarins	-	6727.04	6754.16	4275.55	1168.49	1942.72	1696.79	8151.17	1168.33	1272.54
Lamp006225	338.1	C16H18O8	[M+H]+	Hydroxymethyl coumarin glucoside	Lignans and Coumarins	-	50229.9	24770.3	51419.7	11576.8	8340	10005	14679.3	10503.7	15005
Yacp008636	506.215	C26H34O10	[M+H]+	Icariside E4	Lignans and Coumarins	126253-42-7	6408.62	6348.46	5342.58	18037.9	23678.1	18329.6	157692	119753	258760
Wbwn009733	446.194	C24H30O8	[M-H]-	Isodunnianin	Lignans and Coumarins	144923-90-0	20311.9	24999.5	37823.5	15722.5	33942.2	23302.7	17852.5	21369.8	18482.6
Lmjp003090	384.106	C17H20O10	[M+H]+	Isofraxidin-7-O-glucoside	Lignans and Coumarins	483-91-0	206670	185005	201670	595005	823340	531670	1855005	1851670	1903340
Lmmn002274	522.21	C26H34O11	[M-H]-	Isolariciresinol-9'-O-glucoside*	Lignans and Coumarins	63358-12-3	1.54892e+06	1.65912e+06	1.78412e+06	1.74362e+06	1.6063e+06	2.08883e+06	429496	720015	666456
Lmsp002548	354.095	C16H18O9	[M+H]+	Isoscopoletin-β-D-glucoside*	Lignans and Coumarins	20186-29-2	3.65771e+06	3.09198e+06	2.44271e+06	503668	540650	1.14425e+06	1.52114e+06	1.67818e+06	1.42088e+06
HJN083	522.21	C26H34O11	[M-H]-	Lariciresinol-4'-O-glucoside*	Lignans and Coumarins	143663-00-7	2.13607e+06	1.67946e+06	2528340	3152695	3274795	3078800	855005	1128340	1213340
Cmmn005231	392.147	C20H24O8	[M-H]-	Massoniresinol; Vladinol A	Lignans and Coumarins	96087-10-4	30438.7	46222.4	33566	38747.7	35253	22865.7	39486.4	35005	35005
Wbwp012377	330.183	C20H26O4	[M+H]+	Meso-dihydroguaiaretic acid	Lignans and Coumarins	66322-34-7	38686.2	37472.1	20190.3	52546	59807.5	60038.1	27266.2	21181.9	37069.4
Lazn003560	470.179	C22H30O11	[M-H]-	Methoxy-erythro-Guaiacyl glycerol β-threo-syringyl glycerol ether	Lignans and Coumarins	-	257884	428890	305306	245005	572770	263941	1.05872e+06	872239	682034
Hmhp002580	412.137	C19H24O10	[M+H]+	Methylpicraquassioside A	Lignans and Coumarins	-	39564.9	50673.4	48192.7	44382.4	53787	51863.2	128261	79110.4	55484.7
Hmln002100	536.189	C26H32O12	[M-H]-	Nortrachelogenin-4-O-glucoside	Lignans and Coumarins	33464-78-7	44714.2	41447.4	41670	37660.7	103644	31232.4	117035	110913	103340
pmb1207	338.079	C19H14O6	[M+H]+	O-Feruloyl 3-hydroxycoumarin	Lignans and Coumarins	-	403150	483960	572041	236624	292550	268780	250609	251464	294270
pmb0382	338.079	C19H14O6	[M+H]+	O-Feruloyl 4-hydroxycoumarin	Lignans and Coumarins	-	6.29194e+06	7.24781e+06	7.71756e+06	820458	1.32099e+06	1.67574e+06	537422	1.45799e+06	785387
pmn001378	520.194	C26H32O11	[M-H]-	Pinoresinol-4-O-glucoside	Lignans and Coumarins	41607-20-9	131670	85005	223340	150005	56123.4	178340	87474.3	71755.1	60005
Lhhp111113	598.241	C32H38O11	[M+H]+	Schizanrin J	Lignans and Coumarins	-	6467.32	9281.6	5037.26	22469	9398.97	6565.1	6983.9	9052.25	7627.04
MWSCX014	192.042	C10H8O4	[M+H]+	Scopoletin (7-Hydroxy-6-methoxycoumarin)	Lignans and Coumarins	92-61-5	18381.2	11670	23340	108340	125005	61670	146670	150005	105005
MWSmce024	354.095	C16H18O9	[M+H]+	Scopoletin-7-O-glucoside (Scopolin)	Lignans and Coumarins	531-44-2	197564	241110	208272	257053	296670	257852	459726	578583	533002
Lskp211262	362.173	C20H26O6	[M+H]+	Secoisolariciresinol	Lignans and Coumarins	29388-59-8	55005	83340	54460.7	77060.1	93316	74183.4	31670	16619.5	23124.7
Lmtn003096	524.226	C26H36O11	[M-H]-	Secoisolariciresinol 4-O-glucoside*	Lignans and Coumarins	-	583286	388344	225327	871670	490801	583567	103292	113340	111670
MWSmce499	686.279	C32H46O16	[M-H]-	Secoisolariciresinol diglucoside	Lignans and Coumarins	158932-33-3	10985	9878.27	5929.92	11670	6670	6670	9017.5	12890.4	5375.85
Lhqp101805	324.084	C15H16O8	[M+H]+	Skimmin (7-Hydroxycoumarin-7-O-glucoside)	Lignans and Coumarins	93-39-0	1.41078e+08	1.45341e+08	1.45565e+08	119234270	1.25367e+08	1.21392e+08	1.50604e+08	1.42472e+08	1.42942e+08
Rfmb26201	622.226	C30H38O14	[M-H]-	Syringaresinol-4'-O-(6''-acetyl)glucoside	Lignans and Coumarins	-	249070	459802	435457	236517	419592	561432	637406	603743	505787
Yamn004825	580.216	C28H36O13	[M-H]-	Syringaresinol-4'-O-glucoside	Lignans and Coumarins	-	21670	21670	11127.4	30335.2	31713.9	23255.9	22243.3	23258.5	21233.8
Cmqn003939	742.268	C34H46O18	[M-H]-	Syringaresinol-4,4'-O-bis-β-D-glucoside; Liriodendrin	Lignans and Coumarins	573-44-4	18273.1	5005	35617.2	51686.7	13340	20405	11670	13406.9	15005
Zmxp004471	286.048	C15H10O6	[M+H]+	Thunberginol B	Lignans and Coumarins	147666-81-7	300986	403272	199691	88340	195005	223340	282795	213151	201133
Zmxp004722	434.121	C21H22O10	[M+H]+	Thunberginol G 3'-Glucoside	Lignans and Coumarins	-	1.34864e+06	1.32178e+06	1.16295e+06	1.78927e+06	1.70592e+06	1.09699e+06	3.4132e+06	4.00602e+06	2.81325e+06
Yarn004381	582.231	C28H38O13	[M-H]-	Tortoside B	Lignans and Coumarins	-	66723.8	63194.3	96670	36670	16096.4	26670	53251.7	1670	5131.64
Hmln003169	388.152	C21H24O7	[M-H]-	Trachelogenin	Lignans and Coumarins	34209-69-3	31813.3	32161	37981.7	57202.4	60138.7	49162.9	12377.1	9596.07	13304.8
MWSprf094	550.205	C27H34O12	[M-H]-	Tracheloside	Lignans and Coumarins	33464-71-0	80005	136279	127754	50111.4	94508.4	98160.2	30621.3	52992.3	25961.3
Wagp002962	470.142	C21H26O12	[M+H]+	Umbelliferone 7-O-Rutinoside	Lignans and Coumarins	-	1045338	1.63872e+06	1234674	2.467e+06	2.32286e+06	3.69104e+06	8.29061e+06	8.55658e+06	8.19456e+06
HX1362	178.027	C9H6O4	[M+H]+	aesculetine	Lignans and Coumarins	-	371516	372407	399441	543479	783162	940090	1.59514e+06	1.53326e+06	1.60174e+06
HX1366	146.037	C9H6O2	[M+H]+	coumarin	Lignans and Coumarins	-	2.60275e+07	2.42724e+07	2.19584e+07	1.32552e+07	1.35977e+07	1.69674e+07	1.36892e+07	1.114e+07	1.36856e+07
Lskp211385	356.126	C20H20O6	[M+H]+	dihydrosesamin*	Lignans and Coumarins	-	4270.72	5437.05	3106.72	20576	1168.66	3886.27	780.55	1943.88	1168.49
Lacp005557	284.068	C16H12O5	[M+H]+	1,3-Dihydroxy-2-methoxymethyl-9,10-anthraquinone	Quinones	79560-36-4	52763.9	60337.1	40798.9	9068.55	21945.6	14109.6	40256.2	49628.5	40522.4
Lmqn005179	488.132	C24H24O11	[M-H]-	1,4,8-Trihydroxynaphthalene-1-O-[6'-O-(3''-methoxy-5''-hydryoxybenzoyl)]glucoside	Quinones	-	184299	245785	254410	136654	200041	229335	1.03963e+06	665581	918535
Wmhn004393	514.148	C26H26O11	[M-H]-	1,4,8-Trihydroxynaphthalene-1-O-[6'-O-(4''-propionyloxybenzoyl)]glucoside	Quinones	-	108340	146670	90005	228340	238340	171670	465005	613340	608340
Wchn003984	338.1	C16H18O8	[M-H]-	1,4,8-Trihydroxynaphthalene-1-O-glucoside*	Quinones	39015-63-9	643842	541836	539652	290272	349137	433196	21886.3	38897.6	32121.2
Smnp001925	434.121	C21H22O10	[M+H]+	10-hydroxyaloin A	Quinones	-	5005	27941.5	23340	53180.7	86293.7	46248.7	74170.6	131441	114424
Wmhp000055	168.042	C8H8O4	[M+H]+	2,5-Dimethoxybenzoquinone*	Quinones	3117-03-1	1.22107e+06	1.16916e+06	1.38799e+06	1.80559e+06	2.24555e+06	1.52551e+06	1.75295e+06	1.97768e+06	1.77888e+06
Zmsp001834	168.042	C8H8O4	[M+H]+	2,6-Dimethoxy-1,4-benzoquinone*	Quinones	530-55-2	1.01394e+06	1.0571e+06	996978	1.7172e+06	1.95324e+06	1.47291e+06	1.35281e+06	1.96941e+06	1.36693e+06
Lacp004926	432.105	C21H20O10	[M+H]+	3,8-Dihydroxy-1-methoxy-9,10-anthraquinone glucoside	Quinones	-	730930	854671	742245	173250	249334	219926	2.59521e+06	3.15029e+06	2.06772e+06
Lacp004731	254.057	C15H10O4	[M+H]+	3-Hydroxy-1-methoxy-9,10-anthraquinone	Quinones	28504-24-7	530342	509209	394008	197686	305923	156786	521479	520798	291575
Lmqn005782	194.058	C10H10O4	[M-H]-	4,5,8-Trihydroxy-α-tetralone	Quinones	-	548817	657782	631870	246476	271090	545005	293340	225247	243184
Smnp001863	448.137	C22H24O10	[M+H]+	8-O-methyl-7-hydroxyaloin	Quinones	-	6966120	3328145	4234860	3.95925e+06	11233995	5575965	8.05952e+06	11594475	10960185
Wcfn008271	240.042	C14H8O4	[M-H]-	Danthron; 1,8-Dihydroxyanthraquinone	Quinones	117-10-2	5.12913e+07	5.16825e+07	4.78552e+07	5.22818e+07	5.07942e+07	5.06815e+07	2.50456e+07	2.95988e+07	4.91588e+07
Zbzn008048	294.183	C17H26O4	[M-H]-	Embelin	Quinones	550-24-3	66561.4	86832.5	77881.3	70486.6	66144.7	56748.1	53089	53779.6	55777.9
mws1659	270.053	C15H10O5	[M-H]-	Emodin	Quinones	518-82-1	8440.09	7990.37	3215.73	3898.79	3646.34	3004.58	2006.64	4293.23	3966.95
Zmhn001905	448.101	C21H20O11	[M-H]-	HydroxyAloe-emodin-8-O-glucoside	Quinones	-	121475	173340	64402.2	164636	206800	178340	310183	329295	271670
Smnp004822	418.126	C21H22O9	[M+H]+	Nataloin	Quinones	-	78300.5	103851	74571.7	27578.1	59704.1	55005	354094	356647	166327
mws1628	284.032	C15H8O6	[M-H]-	Rheic Acid	Quinones	478-43-3	317322	384728	190467	65527.2	191833	240442	585322	522686	633573
Zmdn004335	488.096	C23H20O12	[M-H]-	Rhein 1-O-(O-acetyl)-glucoside*	Quinones	-	20005	10819.9	21670	4087.77	5005	20005	33340	31116.5	21670
pmn001342	488.096	C23H20O12	[M-H]-	Rhein-8-O-(6'-O-acetyl)glucoside*	Quinones	-	21880.5	24861.9	28340	2954.9	16018.3	2955.9	6885.91	5996.92	5005
Zblp003644	386.194	C19H30O8	[M+H]+	corchoinoside C*	Quinones	-	2428340	1946670	2605460	738340	605005	448340	2480005	1393340	2821340
Zmtp102902	338.1	C16H18O8	[M+H]+	α-Hydrojuglone glucoside	Quinones	-	1.85628e+06	1.97089e+06	1.90238e+06	746032	1.02758e+06	765630	880400	1.16556e+06	1.22645e+06
Wmzn006263	370.142	C21H22O6	[M-H]-	β,β-dimethyl-acry-lalkannin	Quinones	34539-65-6	12154.1	13866.9	18252.3	8632.19	16670	17161.4	5355.75	7302.5	13455.2
Wbtp004927	452.096	C20H20O12	[M+H]+	1,3,6-trihydroxy-7-methoxy-2-{[(2s,3r,4s,5s,6r)-3,4,5-trihydroxy-6-(hydroxymethyl)oxan-2-yl]oxy}xanthen-9-one	Flavonoids	-	203340	467931	193340	122457	261781	124415	253045	281377	267225
pmp000344	270.053	C15H10O5	[M+H]+	3',4',7-Trihydroxyflavone	Flavonoids	2150-11-0	56184.4	58114.1	25693.2	9269.73	25688.2	34708.2	77049.3	66658.8	70851.3
Lmsp004301	450.116	C21H22O11	[M+H]+	3',5,5',7-Tetrahydroxyflavanone-7-O-glucoside*	Flavonoids	-	168408	175565	97539.5	393980	524223	544115	601148	910300	556986
Lmsp004137	288.063	C15H12O6	[M+H]+	3,4,2',4',6'-Pentahydroxychalcone	Flavonoids	73692-51-0	73794.6	68243	91603.1	98073.7	113017	99259.6	220733	177111	187477
Lmsn003297	450.116	C21H22O11	[M-H]-	3,4,2',4',6'-Pentahydroxychalcone-4'-O-glucoside	Flavonoids	-	821323	577597	524656	567318	1.51123e+06	1406670	2.34649e+06	909326	2.06663e+06
mws0914	272.068	C15H12O5	[M-H]-	3,5,7-Trihydroxyflavanone (Pinobanksin)	Flavonoids	548-82-3	369566	235479	242175	391506	368820	328479	444370	452558	333837
mws0917	330.074	C17H14O7	[M-H]-	3,7-Di-O-methylquercetin	Flavonoids	2068-02-2	64655.2	63521.2	32248.9	974.757	2918.68	4379.42	17018.7	26583.9	17670.5
Lamn006238	478.147	C23H26O11	[M-H]-	3,9-dihydroeucomnalin glucoside*	Flavonoids	-	6.13556e+06	6.6285e+06	4.00743e+06	1.36071e+06	1.61966e+06	1.36419e+06	5.56602e+06	6.12629e+06	4.53093e+06
Lamp007327	564.148	C26H28O14	[M+H]+	3,9-dihydroeucomnalin malonyl glucoside	Flavonoids	-	1.01893e+07	1.10152e+07	7.20779e+06	1.65922e+06	2.20204e+06	2.68401e+06	1.00027e+07	9.61757e+06	7.75184e+06
Lamp007045	476.132	C23H24O11	[M+H]+	3-(4-hydroxybenzene)-5,7-dihydroxy-6-methoxychroman-4-one glucoside	Flavonoids	-	1.0422e+06	835056	659430	208767	316491	214166	1.05912e+06	1.20248e+06	958566
Lamp007136	562.132	C26H26O14	[M+H]+	3-(4-hydroxybenzene)-5,7-dihydroxy-6-methoxychroman-4-one malonyl glucoside	Flavonoids	-	16175.7	13671.1	14154.9	26696.3	33889.9	24351.2	26608.1	15605.8	22725.4
Wcfp003437	324.136	C20H20O4	[M+H]+	3-Prenyl-4,2',4'-Trihydroxychalcone	Flavonoids	202815-28-9	16994.9	14931.6	71141.3	2361.71	7745.81	6670	5301.1	1670	11290.3
Lamp007163	446.121	C22H22O10	[M+H]+	4'-Demethyleucomin glucoside	Flavonoids	-	345005	290153	326670	155223	241670	146590	870071	678340	590997
MWSslk146	594.159	C27H30O15	[M+H]+	4'-O-Glucosylvitexin	Flavonoids	38950-94-6	12412.2	13568.7	16474.2	43340	50005	42006	95005	176670	111670
Sagp007656	270.053	C15H10O5	[M+H]+	4,4',6-Trihydroxyaurone	Flavonoids	25078-14-2	150394	181333	200719	18409.1	21153.2	12855.2	280089	391837	370944
Laxp009625	314.079	C17H14O6	[M+H]+	4,6-Dihydroxy-2-(4-Hydroxy-3-Methoxybenzylidene)-7-Methylbenzofuran-3(2h)-One*	Flavonoids	-	2314.37	3156.47	3196.79	29093.2	1368.69	1231.78	9587.08	19120.7	8305.8
Wbtp004863	436.101	C20H20O11	[M+H]+	4-(beta-D-Glucopyranosyl)-7-methoxy-1,3,6-trihydroxy-9H-xanthene-9-one	Flavonoids	-	51225.5	75005	40005	143340	128340	68340	250005	181670	151670
pmp000172	476.132	C23H24O11	[M+H]+	5,2'-Dihydroxy-7,8-dimethoxyflavone glycoside*	Flavonoids	-	1.10758e+06	974018	713773	181443	316428	291201	925434	1.33525e+06	919574
Yyyn008289	314.079	C17H14O6	[M-H]-	5,3'-Dihydroxy-7,4'-Dimethoxyflavone	Flavonoids	32174-62-2	1101.6	6314.46	4307.05	1835.05	3620.02	1742.76	14697.2	38976.7	15269
Lajp005753	492.127	C23H24O12	[M+H]+	5,3'-dihydroxy-6,7,4'-trimethoxyflavone-8-O-β-D-glucoside*	Flavonoids	-	211385	200022	137490	94987.8	103990	123870	625497	622654	664257
mws0038	314.079	C17H14O6	[M-H]-	5,4'-Dihydroxy-3,7-dimethoxyflavone(Kumatakenin)	Flavonoids	3301-49-3	15218.6	11266.5	17819.7	522.416	1097.79	1183.07	8059.65	11499.3	4862.42
Zmjp004852	508.122	C23H24O13	[M+H]+	5,6,3',4'-Tetrahydroxy-3,7-dimethoxyflavone-6-O-glucoside*	Flavonoids	-	66670	50735.8	108340	61571.3	83009.1	57413	144730	141443	123922
Lmnp002448	640.164	C28H32O17	[M+H]+	5,7,3',4'-Tetrahydroxy-6-methoxyflavone-8-C-[glucosyl-(1-2)]-glucoside	Flavonoids	-	150840	108472	92987.8	56285.2	110380	202600	5497.49	14095.6	22334.2
Zblp003511	302.079	C16H14O6	[M+H]+	5,7,4'-Trihydroxy-8-methylflavonoid	Flavonoids	-	19264.3	19078.8	13135.4	19267	41941.2	31553.3	52010.4	73519.3	40315.7
Zmhp002814	300.063	C16H12O6	[M+H]+	5,7,8-Tetrahydroxy-6-methoxyflavone	Flavonoids	-	13267.6	19811.5	7779.19	3340	2731.21	5682.26	9556.17	11439	6406.28
pmp000191	474.116	C23H22O11	[M+H]+	6''-O-Acetylgenistin	Flavonoids	73566-30-0	6400.73	7710.79	6419.72	8340	2433.75	1820.94	5005	5348.65	10204.8
pmp000194	518.106	C24H22O13	[M+H]+	6''-O-Malonylgenistin	Flavonoids	51011-05-3	333340	163877	153127	154269	229210	75005	663924	1.03066e+06	555917
Wbtn006810	288.063	C15H12O6	[M-H]-	6,7-dihydroxy-1,3-dimethoxyxanthen-9-one	Flavonoids	-	85518.4	116090	42052.7	98471.5	101549	151315	252322	246162	203057
Lmjp003655	462.116	C22H22O11	[M+H]+	6-C-MethylKaempferol-3-glucoside*	Flavonoids	-	1.18584e+06	1.13466e+06	614184	755132	659124	754345	2.07621e+06	1.52414e+06	2.14253e+06
Zmyn003693	268.074	C16H12O4	[M-H]-	6-Hydroxy-2'-methoxyflavone	Flavonoids	61546-59-6	53918.5	45368	571579	8372.11	13439.5	4222.33	3660.21	2836.49	1373.88
Zmhp102730	626.148	C27H30O17	[M+H]+	6-Hydroxykaempferol-3,6-O-Diglucoside	Flavonoids	-	31226.7	24064.8	71670	23340	24065.1	10005	44012.2	31220.2	49708.9
pmp001311	626.148	C27H30O17	[M+H]+	6-Hydroxykaempferol-7,6-O-Diglucoside	Flavonoids	-	195005	210005	94051	152670	738340	368340	360798	1618340	1273340
pmp001309	464.096	C21H20O12	[M+H]+	6-Hydroxykaempferol-7-O-glucoside	Flavonoids	-	1.07159e+07	1.56378e+07	8.05887e+06	1.69754e+07	2.08372e+07	1.69488e+07	2.98751e+07	3.34254e+07	2.54505e+07
Hmcn001884	464.096	C21H20O12	[M-H]-	6-Hydroxyluteolin 5-glucoside*	Flavonoids	-	163914	119701	81962	250256	349494	190930	198297	153132	232926
Waxn007088	406.069	C22H14O8	[M-H]-	6-O-(2-Hydroxy-5-carboxyphenyl)apigenin	Flavonoids	-	2.06121e+06	978762	468384	266140	227502	279065	1.36357e+06	1.52718e+06	850577
Lajn004573	480.163	C23H28O11	[M-H]-	7,2',4'-Trihydroxy-8,3'-dimethoxyisoflavanglucoside	Flavonoids	-	256752	232688	196695	73849.3	103041	66988.9	244985	195786	195789
Lmhn004960	442.09	C22H18O10	[M-H]-	7-O-Galloyltricetiflavan	Flavonoids	-	12083.1	10075.2	11052.2	14098.6	25049.7	14094.1	12030	21148.1	21670
Smnp003415	408.142	C20H24O9	[M+H]+	7-O-Methylaloesin	Flavonoids	-	42361.8	46658.5	33787.3	51091.3	60957.1	90762.8	117012	95551.1	79108.9
Lalp003733	562.148	C30H26O11	[M+H]+	8-[2-(3,4-dihydroxyphenyl)-3,5,7-trihydroxy-3,4-dihydro-2h-1-benzopyran-4-yl]-2-(4-hydroxyphenyl)-3,4-dihydro-2h-1-benzopyran-3,5,7-triol	Flavonoids	-	125681	127506	96157.2	159479	221543	110129	137660	232295	276435
mws0051	284.068	C16H12O5	[M+H]+	Acacetin	Flavonoids	480-44-4	14714.1	10100.5	4104.98	6425.18	13803.5	9176.96	67620.8	65289.3	58860.3
Lajp004190	546.153	C30H26O10	[M+H]+	Afzelechin-(4α→8)-epiafzelechin	Flavonoids	1383627-30-2	65909.5	59503.1	110763	154696	71401.5	60395.5	78448.3	80556.7	56885.9
mws0072	432.106	C21H20O10	[M+H]+	Apigenin-5-O-glucoside	Flavonoids	28757-27-9	432463	468340	244435	161682	377818	556008	984035	873962	686670
Zbsp003407	594.159	C27H30O15	[M+H]+	Apigenin-6,8-di-C-glucoside (Vicenin-2)	Flavonoids	23666-13-9	22460	12034.8	22450.7	33340	16036.5	16601.8	14605.7	22450.7	18078.2
mws1434	432.106	C21H20O10	[M-H]-	Apigenin-6-C-glucoside (Isovitexin)*	Flavonoids	38953-85-4	152484	149011	111670	130005	135086	93131.5	196670	177041	84725.5
pmp000581	474.116	C23H22O11	[M+H]+	Apigenin-7-O-(6''-acetyl)glucoside	Flavonoids	72741-92-5	42255.6	27344.9	41024	23209.3	44327.2	31080	159480	101075	87406.7
MWSHY0189	432.106	C21H20O10	[M+H]+	Apigenin-7-O-glucoside(Cosmosiin)*	Flavonoids	578-74-5	1.18748e+06	947315	1.20479e+06	2.31488e+06	2.12855e+06	1.36573e+06	6.46202e+06	9.52975e+06	6.23738e+06
Zbsn004665	432.106	C21H20O10	[M-H]-	Apigenin-8-C-Glucoside (Vitexin)*	Flavonoids	3681-93-4	157598	139178	120005	107456	174996	163340	181670	175005	66353.5
Lmhn005110	300.063	C16H12O6	[M-H]-	Aracarpene 1*	Flavonoids	1261245-78-6	16064.3	15582.6	7227.5	5868.57	9938.77	14538.1	47514.1	50750.3	43794.3
HJN090	434.121	C21H22O10	[M-H]-	Butin-7-O-glucoside*	Flavonoids	-	1296670	1168340	557319	1946670	2148340	955005	2.10176e+06	3842060	3211150
pmn001716	448.101	C21H20O11	[M-H]-	Carthamone*	Flavonoids	86579-00-2	101566	260005	194689	254480	166417	118366	551420	401821	648340
mws0054	290.079	C15H14O6	[M-H]-	Catechin	Flavonoids	154-23-4	55743.6	57208.8	71400.2	149258	182425	157928	216311	196146	241574
mws0355	442.09	C22H18O10	[M-H]-	Catechin gallate*	Flavonoids	130405-40-2	38340	173340	40005	31670	80005	50005	56670	81670	38155.7
pmn001416	452.111	C24H20O9	[M-H]-	Catechin-(7,8-bc)-4α-(3,4-dihydroxyphenyl)-dihydro-2-(3H)-one*	Flavonoids	-	1.42789e+06	1.17144e+06	3510720	528766	708868	352360	2043340	1.05522e+06	1.09666e+06
pmn001415	452.111	C24H20O9	[M-H]-	Catechin-(7,8-bc)-4β-(3,4-dihydroxyphenyl)-dihydro-2-(3H)-one	Flavonoids	-	240544	149587	340005	207192	231495	180081	290982	294110	214198
pmb2947	866.206	C45H38O18	[M-H]-	Catechin-catechin-catechin	Flavonoids	-	38340	48340	39799.1	55005	108340	46728.8	32134.3	47373.4	41670
Zbhp006013	502.111	C24H22O12	[M+H]+	Chrysin-7-O-(6'-malonyl)glucoside	Flavonoids	-	26937.7	19275.3	14543	8272.91	11017.7	6638.85	52744.6	31904	35348.7
HJAP026	624.169	C28H32O16	[M+H]+	Chrysoeriol-6-C-glucoside-4'-O-glucoside	Flavonoids	-	43340	16670	23340	56670	173340	98340	86371	80357.2	60005
pmb3012	462.116	C22H22O11	[M-H]-	Chrysoeriol-7-O-glucoside	Flavonoids	19993-32-9	617510	529732	274668	706308	636670	1108340	685520	680567	881670
Zbrn008158	300.063	C16H12O6	[M-H]-	Chrysoeriol; 5,7,4'-Trihydroxy-3'-Methoxyflavone*	Flavonoids	491-71-4	30357.7	50932.1	27673.9	16529.4	39173.8	20755.9	163778	254844	184457
Smgp005565	452.111	C24H20O9	[M+H]+	Cinchonain Ia*	Flavonoids	85022-69-1	29223.3	39936.8	45039.8	23843	32175.8	21670	28627.6	45403.9	56752.6
Smgp105565	452.111	C24H20O9	[M+H]+	Cinchonain Ib*	Flavonoids	85081-24-9	33398.8	29208.8	43537.1	63340	14903	10731.6	39193.8	34055.2	32288.4
pmn001417	452.111	C24H20O9	[M-H]-	Cinchonain Ic*	Flavonoids	85081-22-7	1.04275e+06	1.17292e+06	1.25329e+06	496867	558210	391938	943784	941703	1.01513e+06
pmn001418	452.111	C24H20O9	[M-H]-	Cinchonain Id*	Flavonoids	85022-67-9	1.1281e+06	1.16669e+06	1.36682e+06	574499	767884	572503	923067	770344	1.06172e+06
HJN055	436.137	C21H24O10	[M-H]-	Dihydrocharcone-4'-O-glucoside	Flavonoids	-	103340	101670	76939.5	30408.9	65005	33364.4	200005	131252	97209.4
Lmlp005236	450.116	C21H22O11	[M+H]+	Dihydrokaempferol-3-O-glucoside*	Flavonoids	31049-08-8	233997	229651	138340	440511	572791	608260	842908	928884	622211
HJN104	482.106	C21H22O13	[M-H]-	Dihydromyricetin-3-O-glucoside	Flavonoids	-	13180.4	9913.43	15005	15005	11669.7	7753.88	58591.6	12403.9	33019.9
HJAP056	476.132	C23H24O11	[M+H]+	Dihydroxy-dimethoxyflavone-7-O-glucoside*	Flavonoids	-	36482.4	29359.5	38711.2	42118.2	54880.8	43748.3	82277.4	94797.1	97414.9
pmp000579	462.116	C22H22O11	[M+H]+	Diosmetin-7-O-galactoside*	Flavonoids	-	870005	791670	538340	306670	105005	380005	634038	1865005	946670
Zmbp005720	316.095	C17H16O6	[M+H]+	Eleocharin D	Flavonoids	-	6.082e+06	8.14043e+06	3.62946e+06	225488	527579	783107	5.18551e+06	5.77779e+06	4.53417e+06
mws1422	274.084	C15H14O5	[M+H]+	Epiafzelechin	Flavonoids	24808-04-6	295416	304086	318056	238386	288706	162801	290706	373073	279081
MWSHY0174	290.079	C15H14O6	[M+H]+	Epicatechin	Flavonoids	490-46-0	1835005	1083340	876670	1821670	2624290	2095005	5709070	2.84684e+06	7465910
mws1397	442.09	C22H18O10	[M-H]-	Epicatechin gallate*	Flavonoids	1257-08-5	143340	28340	46670	18340	63340	71670	12030	66670	43340
HJN041	452.132	C21H24O11	[M-H]-	Epicatechin glucoside	Flavonoids	-	44771.2	36960.2	25005	61596.2	72509.5	38340	104026	86915.8	86913.8
HJN045	848.195	C45H36O17	[M-H]-	Epicatechin-(2β→O→7,4β→8)-epiafzelechin-(4α→8)-epicatechin	Flavonoids	-	496227	466537	395962	395959	466513	346147	307975	530005	194512
Zmdn002400	452.132	C21H24O11	[M-H]-	Epicatechin-3'-O-β-D-glucopyranoside	Flavonoids	-	46009.1	43522.9	33243.5	73047.2	98629	71123.3	71606.2	140107	168194
pmb3114	562.148	C30H26O11	[M-H]-	Epicatechin-epiafzelechin	Flavonoids	-	146670	87894.5	70514.9	169995	234063	199237	381184	274145	414939
MWSHY0098	306.074	C15H14O7	[M+H]+	Epigallocatechin	Flavonoids	970-74-1	11005.5	15341.8	5828.76	9148.66	52193.6	22500.7	112008	135449	168202
MWSHC2016	458.085	C22H18O11	[M-H]-	Epigallocatechin-3-O-gallate	Flavonoids	989-51-5	980.952	5005	3340	38340	19458.6	27264	18504.3	16556.4	13900.6
Lmcn003163	580.085	C28H20O14	[M-H]-	Epitheaflavic acid-3-O-Gallate	Flavonoids	34218-97-8	6587.29	10005	12349.9	32101.9	29632.9	18193.3	53340	22277.9	41170
Zbnn006442	288.063	C15H12O6	[M-H]-	Eriodictyol (5,7,3',4'-Tetrahydroxyflavanone)	Flavonoids	552-58-9	52772.1	35422.5	29239.9	42680.4	45952.3	70521.3	138863	140543	91935.9
Hmmn002691	904.285	C39H52O24	[M-H]-	Eriodictyol-5,3'-Di-O-rutinoside	Flavonoids	-	16238.7	9102.06	15105.7	50005	81670	56582.7	146670	423340	91672.4
Zbnn005416	492.127	C23H24O12	[M-H]-	Eriodictyol-7-O-(6''-acetyl)glucoside	Flavonoids	-	8358.43	7851.66	5391.49	8904.67	4994.56	6670	7136.9	12347.1	6670
MWS20145	450.116	C21H22O11	[M+H]+	Eriodictyol-7-O-glucoside*	Flavonoids	38965-51-4	195000	249160	114385	381128	625105	460185	902292	967881	1011670
Hmmn002781	934.259	C39H50O26	[M-H]-	Eriodictyol-7-O-rutinoside-5-O-(6''-O-glucosyl)glucuronide	Flavonoids	-	6670	10255.1	15005	13125.9	9069.04	22400.5	47351.7	73516	52389.4
Lmdn003665	624.205	C29H36O15	[M-H]-	Farrerol-5,7-di-O-glucoside	Flavonoids	-	18340	5711.71	7641.35	16670	9544.77	7614.66	20046.7	29540.3	18082.9
Lajp003377	578.142	C30H26O12	[M+H]+	Fisetinidol-(4α,6)-gallocatechin	Flavonoids	1262536-83-3	209825	131078	161917	296905	492179	437495	621952	588272	789045
mws1000	288.063	C15H12O6	[M-H]-	Fustin	Flavonoids	20725-03-5	11376.7	10208.4	6711.33	21801	33106.8	21798.4	76556.1	55895.6	55895.6
Lmyn006227	270.053	C15H10O5	[M-H]-	Galangin (3,5,7-Trihydroxyflavone)	Flavonoids	548-83-4	31688	22778.6	24270.4	20399.2	18755.4	19526.7	89682.5	73549.9	60720.9
Lmlp005572	432.106	C21H20O10	[M+H]+	Galangin-7-O-glucoside	Flavonoids	-	1.11757e+06	1.13971e+06	1.09977e+06	2.41488e+06	1.66912e+06	1.50629e+06	5.99493e+06	9.26743e+06	7.60287e+06
Lmmp000897	610.132	C30H26O14	[M+H]+	Gallocatechin-(4α→8)-gallocatechin	Flavonoids	-	183224	114449	128463	229112	349066	255276	293000	551094	489789
mws1173	272.068	C15H12O5	[M-H]-	Garbanzol	Flavonoids	1226-22-8	7166.25	9875.97	11670	6670	14359.2	13340	14451.7	5005	7166.27
Lmgp004731	432.106	C21H20O10	[M+H]+	Genistein-7-O-galactoside*	Flavonoids	-	1.14633e+06	1.01911e+06	1.1413e+06	1.79148e+06	2.27482e+06	1.86489e+06	6.0903e+06	9.21038e+06	7.15874e+06
pmp000413	432.106	C21H20O10	[M+H]+	Genistein-8-C-glucoside	Flavonoids	66026-80-0	449006	441645	192742	132717	122118	179829	691666	468625	274096
Zbhp004510	464.132	C22H24O11	[M+H]+	Hesperetin-3'-O-glucoside	Flavonoids	-	2.3216e+06	3.2192e+06	1.9747e+06	3.74005e+06	5.15375e+06	4.79243e+06	8.85421e+06	14687365	7.57013e+06
pme1598	464.132	C22H24O11	[M-H]-	Hesperetin-5-O-glucoside	Flavonoids	69651-80-5	92964.3	116717	106758	122934	366542	158041	186670	200005	155966
Zbsp005715	550.132	C25H26O14	[M+H]+	Hesperetin-7-O-(6''-malonyl)glucoside	Flavonoids	-	2.21219e+06	1.92324e+06	1.37658e+06	1.32805e+06	1.89677e+06	1.51221e+06	3.61403e+06	3.54803e+06	2.96816e+06
Lmzp002365	464.132	C22H24O11	[M+H]+	Hesperetin-7-O-glucoside	Flavonoids	31712-49-9	5.289e+06	7.02921e+06	3.87324e+06	7.03411e+06	8.91999e+06	8.88727e+06	1.39269e+07	1.94021e+07	1.24862e+07
Hmgp002189	462.116	C22H22O11	[M+H]+	Hispidulin-7-O-glucoside(Homoplantaginin)*	Flavonoids	17680-84-1	817162	893340	439523	558340	606670	900005	1.26632e+06	1.55958e+06	1.60595e+06
Labn004865	434.121	C21H22O10	[M-H]-	Hydroxy isoliquiritigenin glucoside*	Flavonoids	-	1.10602e+06	698991	603889	1.33521e+06	1.10982e+06	712303	2.0708e+06	2.32683e+06	2.29732e+06
Lmbn006032	302.043	C15H10O7	[M-H]-	Hypolaetin	Flavonoids	27696-41-9	14248.3	20310	21945.4	20005	9513.93	9236.62	11607.5	10395.2	13340
pme1611	434.121	C21H22O10	[M-H]-	Isohemiphloin	Flavonoids	3682-02-8	23763.8	21670	10286.6	15560.5	26879.8	21685.2	17191.8	17362.7	10005
Cmxp004977	288.063	C15H12O6	[M+H]+	Isookanin	Flavonoids	-	3831.51	10005	5125.48	5499.2	5135.61	6291.18	6418.21	6009.21	7016.71
Zbzp003056	610.153	C27H30O16	[M+H]+	Isoorientin-7-O-glucoside*	Flavonoids	-	188048	343340	315005	213631	244136	212858	371527	428031	315731
Lmgp005640	478.111	C22H22O12	[M+H]+	Isorhamnetin-3-O-Galactoside; Cacticin	Flavonoids	6743-92-6	143927	185370	75578	15717.3	62255.9	31367.8	126653	141895	134736
Lmsp003252	640.164	C28H32O17	[M+H]+	Isorhamnetin-3-O-sophoroside*	Flavonoids	-	16936.5	25012.8	24307.3	33113.8	50009.2	30790.5	108616	113344	112574
Hmcp002207	478.111	C22H22O12	[M+H]+	Isorhamnetin-7-O-glucoside (Brassicin)	Flavonoids	6743-96-0	1.97386e+07	2.39572e+07	1.38642e+07	3.43691e+06	7.07198e+06	4.87463e+06	2.34349e+07	2.11769e+07	2.03924e+07
Zbzp003271	594.159	C27H30O15	[M+H]+	Isovitexin-7-O-glucoside(Saponarin)*	Flavonoids	20310-89-8	9369.7	6670	13613.7	13340	13095.4	17975.9	12318.5	3867.07	9272.63
Zbjn008081	300.063	C16H12O6	[M-H]-	Kaempferide (3,5,7-Trihydroxy-4'-methoxyflavone)*	Flavonoids	491-54-3	42612.6	61381.4	34273.5	20547.4	38673.4	26094.6	176119	249277	181763
Zmhp006502	548.117	C25H24O14	[M+H]+	Kaempferide-3-O-(6''-malonyl)glucoside	Flavonoids	-	65968.1	46174.7	35699.9	19372.7	31621.1	34134	73724.3	69455.9	55487.9
Zbjn006482	462.116	C22H22O11	[M-H]-	Kaempferide-3-O-glucoside	Flavonoids	-	63757	58712.5	48127.8	37066.6	91696.4	66385.5	55322.6	71426.1	64582.1
mws1068	286.048	C15H10O6	[M-H]-	Kaempferol (3,5,7,4'-Tetrahydroxyflavone)	Flavonoids	520-18-3	83833.7	69914.7	48410.6	28474.7	26719.2	46581.8	54595.6	50934.7	42709.7
Lmbp002592	610.153	C27H30O16	[M+H]+	Kaempferol-3,7-O-diglucoside	Flavonoids	25615-14-9	256745	111436	129484	190413	339561	216729	393974	589608	411819
Lmmp003903	490.111	C23H22O12	[M+H]+	Kaempferol-3-O-(2''-O-acetyl)glucoside	Flavonoids	-	309553	294373	278651	91340.5	148544	154703	29828.2	40921	31448.4
Lmqp006281	474.116	C23H22O11	[M+H]+	Kaempferol-3-O-(4''-O-acetyl)rhamnoside	Flavonoids	-	95662	69085.4	125682	55502.1	78942	32595.5	301999	122277	124327
Lmmn003398	490.111	C23H22O12	[M-H]-	Kaempferol-3-O-(6''-O-acetyl)glucoside	Flavonoids	-	29311.8	25903.6	33935.3	29878	28965.3	25219.3	10551.7	8340	11898.7
Lmdp004892	534.101	C24H22O14	[M+H]+	Kaempferol-3-O-(6''-malonyl)galactoside*	Flavonoids	-	348736	535485	275786	217988	308189	272145	991670	730005	474108
Lmmp003817	534.101	C24H22O14	[M+H]+	Kaempferol-3-O-(6''-malonyl)glucoside*	Flavonoids	81149-02-2	469043	411137	402908	178490	226948	189820	307628	352598	297341
mws0913	448.101	C21H20O11	[M-H]-	Kaempferol-3-O-galactoside (Trifolin)*	Flavonoids	23627-87-4	410005	261670	217286	181189	145982	148941	406674	481500	615005
Xmyp005654	448.101	C21H20O11	[M+H]+	Kaempferol-4'-O-glucoside	Flavonoids	52222-74-9	14370.3	7459.97	4994.99	229087	249787	259554	411471	401719	386093
mws0089	448.101	C21H20O11	[M-H]-	Kaempferol-7-O-glucoside*	Flavonoids	16290-07-6	168358	588340	240670	340703	219957	126258	864125	445980	970005
Zbjn004445	462.08	C21H18O12	[M-H]-	Kaempferol-7-O-glucuronide	Flavonoids	-	6670	16670	18340	63340	61670	90005	36030.2	45005	34076.4
Ladp005021	562.132	C26H26O14	[M+H]+	Kumatakenin malonyl glucoside	Flavonoids	-	19609.6	14941.3	20287.5	1168.33	7658.31	12250.3	42178.7	24709.8	19139.5
Hmcp002187	508.122	C23H24O13	[M+H]+	Limocitrin-3-O-galactoside*	Flavonoids	-	34822.1	35005	53340	21901.9	25116.5	17853.4	29200.9	42106.7	46670
Zbnp004766	508.122	C23H24O13	[M+H]+	Limocitrin-7-O-glucoside*	Flavonoids	-	53017.5	36452.5	126670	68230.7	113027	45764.2	166337	160580	163011
MWSHY0079	418.126	C21H22O9	[M+H]+	Liquiritigenin-4'-O-Glucoside (Liquiritin)	Flavonoids	551-15-5	144014	152695	72021.6	43408.7	67061.7	80991.5	367800	569145	335744
pme0088	286.048	C15H10O6	[M-H]-	Luteolin (5,7,3',4'-Tetrahydroxyflavone)	Flavonoids	491-70-3	59540.7	55220.9	31448	15729.4	23609	33555.6	61457	44309	47649.8
MWS20147	448.101	C21H20O11	[M+H]+	Luteolin-3'-O-glucoside	Flavonoids	5154-41-6	26928.7	25700.3	18507.1	27972.8	32104.1	30005	13340	40257.4	34644.8
Hmpp003270	448.101	C21H20O11	[M+H]+	Luteolin-4'-O-glucoside	Flavonoids	6920-38-3	8024.35	19778.4	21326.5	12902.7	11590.1	19102.1	25802.7	13340	18340
MWSHY0016	448.101	C21H20O11	[M+H]+	Luteolin-6-C-glucoside (Isoorientin)*	Flavonoids	4261-42-1	248340	133358	73994.7	51670	98083.2	61670	133874	222054	180005
Zmxp003107	610.153	C27H30O16	[M+H]+	Luteolin-7,3'-di-O-glucoside	Flavonoids	52187-80-1	11081.5	11081.5	1670	18340	8340	9039.02	12928.5	21670	5005
pmp000587	534.101	C24H22O14	[M+H]+	Luteolin-7-O-(6''-malonyl)glucoside*	Flavonoids	-	701670	563340	608340	406670	703340	276670	316428	793340	693340
mws1299	448.101	C21H20O11	[M+H]+	Luteolin-8-C-glucoside (Orientin)*	Flavonoids	28608-75-5	200308	303261	131790	43344.4	124529	96670	275692	416072	134172
Cmhp002692	640.164	C28H32O17	[M+H]+	Madreselvin A*	Flavonoids	188682-83-9	48340	16936.5	11549.6	110005	66670	43340	163340	175005	225005
Labp005025	534.137	C25H26O13	[M+H]+	Malonyl isoSakuranin	Flavonoids	-	104079	84671.3	57189.6	43366.9	98361.6	54901.1	77727.5	113799	59696
MWSHY0017	272.068	C15H12O5	[M+H]+	Naringenin (5,7,4'-Trihydroxyflavanone)	Flavonoids	480-41-1	165343	137715	253397	179142	195602	170115	261054	209461	189402
pme2960	272.068	C15H12O5	[M+H]+	Naringenin chalcone; 2',4,4',6'-Tetrahydroxychalcone	Flavonoids	73692-50-9	214250	152417	200070	245756	328855	254026	469452	321765	240243
HJN087	434.121	C21H22O10	[M-H]-	Naringenin-4'-O-glucoside*	Flavonoids	-	936670	751670	316292	600084	1073340	495005	750978	1.1032e+06	1376670
pma0724	434.121	C21H22O10	[M+H]+	Naringenin-6-C-Glucoside	Flavonoids	3682-03-9	12763.8	18757.5	18646.8	15356.3	12607.3	13592	16670	19629.8	9398.03
pma0791	520.122	C24H24O13	[M+H]+	Naringenin-7-O-(6''-malonyl)glucoside	Flavonoids	-	438845	379543	420135	594088	732315	540487	922763	1.20539e+06	898732
mws1179	434.121	C21H22O10	[M-H]-	Naringenin-7-O-glucoside (Prunin)*	Flavonoids	529-55-5	805462	544742	751065	1.68436e+06	1.32797e+06	748897	2.34262e+06	2.12407e+06	1.65176e+06
WaYn005089	448.137	C22H24O10	[M-H]-	Neosakuranin	Flavonoids	-	416797	459068	526670	406670	275245	371670	708748	704817	887956
Cmxp005429	288.063	C15H12O6	[M+H]+	Okanin	Flavonoids	484-76-4	48630.8	77701.9	20583.1	43438.1	65890.1	77739.8	194920	179021	137764
Zmgp004436	508.122	C23H24O13	[M+H]+	Okanin-4'-(6''-O-acetyl)glucoside*	Flavonoids	-	50529.9	13310.8	73340	65005	73046.6	137426	153558	197804	179557
Cmxp004324	536.117	C24H24O14	[M+H]+	Okanin-4'-O-(6''-O-malonyl)glucoside	Flavonoids	-	48714.5	72286.8	28300.7	81771.2	109214	100568	200940	242301	189921
Cmxp003975	450.116	C21H22O11	[M+H]+	Okanin-4'-O-glucoside(Marein)*	Flavonoids	535-96-6	226908	266891	163945	415695	653480	473485	851771	939520	664755
Zmgp002917	612.169	C27H32O16	[M+H]+	Okanin-4'-O-glucosyl-O-glucoside	Flavonoids	-	11670	6403.27	13340	60005	35684.5	58340	78340	85005	63905.4
Zbjp003056	610.153	C27H30O16	[M+H]+	Orientin-7-O-glucoside*	Flavonoids	-	64106.8	52628.4	37926.3	58832.5	64235.9	70440.2	166670	114558	67330.5
MWSHY0040	432.106	C21H20O10	[M+H]+	Oroxin A	Flavonoids	57396-78-8	723750	908684	634202	139265	334516	237614	1.94417e+06	3.08803e+06	2.11865e+06
Hmgp001888	640.164	C28H32O17	[M+H]+	Patuletin-3-O-rutinoside	Flavonoids	-	425445	401068	312495	223081	287653	190229	630611	789158	651480
Hmgp002080	640.164	C28H32O17	[M+H]+	Patuletin-7-O-rutinoside	Flavonoids	-	20024.9	20022.7	13330.4	10005	6670	10005	9867.63	7771.61	8780.6
mws1454	478.147	C23H26O11	[M-H]-	Persicoside*	Flavonoids	28978-03-2	11151790	11396730	7964030	2306670	3041005	2566090	10726985	12276065	8485510
Lacn004858	536.189	C26H32O12	[M-H]-	Phellavin	Flavonoids	-	53340	106313	83340	106790	163340	133340	106670	88340	108844
Lmmp002795	462.116	C22H22O11	[M+H]+	Pratensein-7-O-glucoside	Flavonoids	36191-03-4	322677	353981	156346	80065.7	156234	72056.2	229053	258406	173008
Yaap005268	610.132	C30H26O14	[M+H]+	Prodelphinidin B*	Flavonoids	86631-36-9	369047	349588	317209	231409	1.0052e+06	2.42628e+06	214769	227090	238815
mws0918	284.068	C16H12O5	[M-H]-	Prunetin (5,4'-Dihydroxy-7-methoxyisoflavone)	Flavonoids	552-59-0	110298	87217.8	74008.1	62957	98801.8	115383	493578	628113	463589
Zmcp002666	626.148	C27H30O17	[M+H]+	Quercetin-3,7-Di-O-glucoside*	Flavonoids	6892-74-6	267735	276094	226590	235475	269243	207697	319222	765816	509357
HJAP127	756.211	C33H40O20	[M+H]+	Quercetin-3-O-(2''-O-Rhamnosyl)rutinoside	Flavonoids	55696-57-6	7571.67	8662.74	7451.69	9063.9	6593.76	6247.49	3340	6026.44	7639.93
Lmfn004769	586.096	C27H22O15	[M-H]-	Quercetin-3-O-(4''-O-galloyl)arabinoside	Flavonoids	-	12422.9	13234.5	14740.5	14863.4	11592.3	12439	11670	9079.58	5005
Hmlp003068	626.148	C27H30O17	[M+H]+	Quercetin-3-O-(4''-glucosyl)glucoside; Meratin*	Flavonoids	27215-04-9	80005	250005	180005	18340	66670	14736.3	86670	37086.5	298340
Lmyp004052	610.132	C30H26O14	[M+H]+	Quercetin-3-O-(6''-O-p-Coumaroyl)galactoside*	Flavonoids	-	341277	374565	328693	233876	1.0773e+06	2.31089e+06	208772	228327	205670
Lmdp004267	610.132	C30H26O14	[M+H]+	Quercetin-3-O-(6''-O-p-Coumaroyl)glucoside	Flavonoids	-	288876	338776	338035	248219	1.1227e+06	2.33063e+06	200277	199051	263393
Lmdp003286	464.096	C21H20O12	[M+H]+	Quercetin-3-O-alloside; Isohyperoside*	Flavonoids	35589-21-0	5.10997e+06	7.44645e+06	3.35004e+06	6.2582e+06	1.11251e+07	7.16602e+06	1.53106e+07	1.58785e+07	1.07334e+07
mws0061	464.096	C21H20O12	[M-H]-	Quercetin-3-O-galactoside (Hyperin)	Flavonoids	482-36-0	23252.7	35005	20315.3	44271	122275	113484	39418.2	72837.2	84886.2
MWSHY0046	464.096	C21H20O12	[M+H]+	Quercetin-3-O-glucoside (Isoquercitrin)*	Flavonoids	482-35-9	6.13119e+06	6.4747e+06	4.64226e+06	8.33634e+06	9.78835e+06	8.8446e+06	1.47812e+07	1.77595e+07	1.15474e+07
MWSHY0162	626.148	C27H30O17	[M+H]+	Quercetin-3-O-sophoroside (Baimaside)	Flavonoids	18609-17-1	51670	33340	40005	110005	230005	116670	181670	211670	211670
Hmcp001529	920.243	C38H48O26	[M+H]+	Quercetin-3-O-sophorotrioside-7-O-arabinoside	Flavonoids	-	83340	88340	140005	51670	81670	85005	103340	118340	67081.6
mws0856	464.096	C21H20O12	[M-H]-	Quercetin-4'-O-glucoside (Spiraeoside)*	Flavonoids	20229-56-5	333340	581670	433772	1.07581e+06	1.07791e+06	942226	797159	1.37631e+06	880005
Smgp004575	464.096	C21H20O12	[M+H]+	Quercetin-5-O-β-D-glucoside*	Flavonoids	-	4.99815e+06	5.45524e+06	2.35839e+06	5.42311e+06	1.07101e+07	6.39887e+06	1.10822e+07	1.571e+07	9.23499e+06
pmp000589	550.096	C24H22O15	[M+H]+	Quercetin-7-O-(6''-malonyl)glucoside	Flavonoids	98767-37-4	3572785	2807625	1765005	1.2265e+06	1.37765e+06	771670	5493720	5404530	4085910
mws1329	464.096	C21H20O12	[M-H]-	Quercetin-7-O-glucoside	Flavonoids	491-50-9	428402	411670	281670	891670	1118340	991670	1018340	1160005	440212
MWSslk002	432.106	C21H20O10	[M+H]+	Sophoricoside*	Flavonoids	152-95-4	950631	1.06223e+06	1.24128e+06	2.4134e+06	2.63889e+06	1.833e+06	6.22486e+06	8.65452e+06	7.67239e+06
Zbsn007741	300.063	C16H12O6	[M-H]-	Tectorigenin*	Flavonoids	548-77-6	29184.7	40251.8	25360.1	12682.7	32532.9	19632.6	127192	250476	142734
pma0795	550.096	C24H22O15	[M+H]+	Tricetin-5-O-(6''-malonyl)glucoside	Flavonoids	-	2.04356e+06	2.3173e+06	1.27645e+06	986388	1.62271e+06	1.09639e+06	2.79909e+06	3.5844e+06	3.09173e+06
Zmxp005470	578.127	C26H26O15	[M+H]+	Tricin-7-O-(6''-O-malonyl)glucoside	Flavonoids	-	19737.2	38637.1	23399.1	8340	3275.27	6754.63	13910.4	15388.9	12781.9
pmb0736	492.127	C23H24O12	[M+H]+	Tricin-7-O-Glucoside*	Flavonoids	32769-01-0	449088	650986	479499	401670	262935	237297	1.72176e+06	1.75811e+06	2.00982e+06
pmb3041	522.101	C23H22O14	[M-H]-	Tricin-7-O-saccharic acid	Flavonoids	-	85515	82497	155005	301670	121670	196670	61670	85005	32205.1
Lazp007726	314.079	C17H14O6	[M+H]+	Tupichinol E*	Flavonoids	-	2314.37	3156.47	3196.79	29093.2	1368.69	1231.78	9587.08	19120.7	8305.8
Zmjp003291	594.159	C27H30O15	[M+H]+	Vitexin-2''-O-galactoside*	Flavonoids	-	30365.2	6670	23217.7	41670	32762.2	46670	40512.8	39322.2	34559.3
pmb0680	740.195	C36H36O17	[M+H]+	Vitexin-7-O-(6''-p-coumaroyl)glucoside	Flavonoids	-	18939.1	15797.5	25203	7587.25	14429.8	23314.1	8340	17891.5	18449.4
Cmyp002064	462.116	C22H22O11	[M+H]+	Yuanhuanin	Flavonoids	83133-14-6	1.89067e+06	2.84792e+06	2632850	2.62634e+06	3.69426e+06	5353840	5.04236e+06	7.25001e+06	5.01552e+06
Zmgp004060	462.116	C22H22O11	[M+H]+	paratensein-7-O-glucoside*	Flavonoids	-	2.4002e+06	2.05125e+06	1.1644e+06	3.58713e+06	3.94089e+06	3.93737e+06	5.22719e+06	6.41188e+06	4.07372e+06
Lacn005143	650.221	C31H38O15	[M-H]-	xylosyl Phellamurin	Flavonoids	-	12304.8	16533.1	9711.47	30882.1	58385	37908.5	64818.7	35546.8	48804.2
Lmsp102909	370.199	C19H30O7	[M+H]+	(6S,9R)-Deoxysappanol	Phenolic acids	-	138111	134548	160385	353731	372445	508340	943037	993469	860711
Waln002419	342.095	C15H18O9	[M-H]-	1'-O-Galactoyl p-Coumaric acid*	Phenolic acids	-	165123	199475	215353	143574	160110	161995	110584	108645	135704
mws1584	516.127	C25H24O12	[M-H]-	1,3-O-Dicaffeoylquinic Acid (Cynarin)	Phenolic acids	30964-13-7	12403.9	39027.4	14002.7	20005	41670	25597.1	42926.4	34879.7	46224.4
Lmsn004322	504.127	C24H24O12	[M-H]-	1,6-Di-O-caffeoyl-β-D-glucose*	Phenolic acids	-	2.08992e+06	2.09007e+06	1.70181e+06	3.357e+06	3.46768e+06	3.72276e+06	5.93638e+06	6.26605e+06	7.55403e+06
pmn001681	166.099	C10H14O2	[M-H]-	1-(4-Methoxyphenyl)-1-propanol	Phenolic acids	5349-60-0	108465	68460.2	61192.7	89098.5	78699	82445.2	121323	86479	123461
pmp000086	268.095	C13H16O6	[M+H]+	1-Feruloyl-sn-glycerol	Phenolic acids	-	10005	10005	3340	3340	7028.35	13340	3962.58	5745.47	8033.35
Wasn002933	374.121	C16H22O10	[M-H]-	1-O-(3,4,5-Trimethoxybenzoyl)-B-D-Glucopyranoside	Phenolic acids	-	173157	114924	120341	57130.9	134781	139590	160606	211733	123314
Zbfn004509	490.147	C24H26O11	[M-H]-	1-O-(3-Hydroxy-4-acetylpyroxy)-2-O-caffeoyl-glucoside	Phenolic acids	-	65868.9	103794	119333	315539	332268	307650	850529	426626	830158
Lmsn002288	504.148	C21H28O14	[M-H]-	1-O-Caffeoyl-(6-O-glucosyl)-β-D-glucose	Phenolic acids	-	220550	318201	359636	545167	648721	669059	702380	784275	960010
Lmsn002548	342.095	C15H18O9	[M-H]-	1-O-Caffeoyl-β-D-glucose	Phenolic acids	14364-08-0	1.47792e+07	1.41491e+07	1.23664e+07	1.0352e+07	1.05783e+07	1.09886e+07	8.45737e+06	5.97729e+06	7.08179e+06
Hmbp003234	254.079	C12H14O6	[M+H]+	1-O-Caffeoylglycerol	Phenolic acids	-	15005	11549.6	10031.5	18514.9	20005	13340	23340	13340	20823.9
Lmsn003318	356.111	C16H20O9	[M-H]-	1-O-Feruloyl-β-D-glucose	Phenolic acids	7196-71-6	102989	133368	101600	101257	111670	90870.4	50360.6	51237.7	59726.7
pma3724	368.111	C17H20O9	[M+H]+	1-O-Feruloylquinic acid	Phenolic acids	-	70087	161388	115153	23825.5	41585.5	55472.2	2401.79	5618.08	1583.9
pmb2871	316.079	C13H16O9	[M-H]-	1-O-Gentisoyl-β-D-glucoside	Phenolic acids	23445-11-6	408218	461050	505205	738512	732253	830194	496457	452602	369659
Lmsn002247	300.084	C13H16O8	[M-H]-	1-O-Salicyloyl-β-D-glucose*	Phenolic acids	60517-74-0	141299	118298	132278	263735	323881	279063	283307	274301	251238
HJN003	386.121	C17H22O10	[M-H]-	1-O-Sinapoyl-β-D-glucose	Phenolic acids	-	6589.76	15641.1	6670	19756.9	50005	20579.1	24701.1	25281.8	18155.4
Lmtn002565	330.095	C14H18O9	[M-H]-	1-O-Vanilloyl-D-Glucose	Phenolic acids	-	93907.6	98508.2	94990.6	128908	85189.6	106008	145467	136553	152417
Waln004714	422.121	C20H22O10	[M-H]-	1-O-p-Coumaroyl Ranunculin*	Phenolic acids	-	2.54528e+06	2.86765e+06	2.63267e+06	2.46991e+06	3.28061e+06	2.6141e+06	1.82882e+06	2.05737e+06	2.43333e+06
Lmsn003111	326.1	C15H18O8	[M-H]-	1-O-p-Coumaroyl-β-D-glucose*	Phenolic acids	7139-64-2	9.11542e+06	1.00402e+07	1.04841e+07	5.35468e+06	7.49587e+06	9.35287e+06	7.21338e+06	4.73853e+06	4.43268e+06
pmb3068	338.1	C16H18O8	[M-H]-	1-O-p-Coumaroylquinic acid*	Phenolic acids	-	8.14187e+06	1.34374e+07	1.02713e+07	2.18228e+06	2.65003e+06	7070530	103340	76745.1	40285
MWSmce490	168.042	C8H8O4	[M-H]-	2',4',6'-Trihydroxyacetophenone	Phenolic acids	480-66-0	61783.4	38578.2	25968.2	20596.2	24227.1	33340	71603.6	51914.5	30434.5
mws1153	666.216	C31H38O16	[M-H]-	2'-Acetylacteoside	Phenolic acids	94492-24-7	70997.9	140542	150005	54681.9	46364.6	27555.1	48075.6	72720.2	74349.6
Ymjm000143	446.142	C19H26O12	[M+H]+	2,3,4-Trihydroxybutyl 6-O-(E)-caffeoyl-β-D-glucopyranoside	Phenolic acids	-	326114	332213	272209	573870	590236	570052	1.2032e+06	1.07049e+06	1.42376e+06
mws0639	154.027	C7H6O4	[M-H]-	2,3-Dihydroxybenzoic Acid*	Phenolic acids	303-38-8	1.15786e+06	1.23956e+06	1.16258e+06	1.10149e+06	1.6041e+06	1.97572e+06	1.95032e+06	1.91678e+06	1.81346e+06
mws0885	154.027	C7H6O4	[M-H]-	2,4-Dihydroxybenzoic acid	Phenolic acids	89-86-1	1.08547e+06	954747	935748	985965	1.37082e+06	1.46225e+06	1.67187e+06	1.8192e+06	1.63949e+06
Lmln010063	206.167	C14H22O	[M-H]-	2,6-Di-tert-butylphenol	Phenolic acids	128-39-2	77926.8	69843.5	118564	59457.3	58804.1	52532.8	61493.2	59918.8	101666
Jmwn002057	478.169	C20H30O13	[M-H]-	2-(3-β-D-glucopyranosyloxy-4-hydroxyphenyl)ethanol-1-O-β-D-glucopyranoside	Phenolic acids	-	606897	711862	868380	289880	554486	553831	286637	252319	427860
pme3083	165.043	C8H7NO3	[M-H]-	2-(Formylamino)benzoic acid	Phenolic acids	3342-77-6	325005	460005	413695	296814	327012	450699	141855	121751	91159.7
Zbfn005376	488.132	C24H24O11	[M-H]-	2-Caffeoyl-6-(4-hydroxycinnamoyl)glucoside	Phenolic acids	-	101052	88804.1	142468	129375	226375	127546	748834	483644	599962
Zbfn006711	472.137	C24H24O10	[M-H]-	2-Cinnamoyl-6-caffeoyl glucoside	Phenolic acids	-	200580	243154	218829	118313	130656	135433	67504.1	38660.1	74612.7
Lmrn001951	182.058	C9H10O4	[M-H]-	2-Hydroxy-3-(4-Hydroxyphenyl)Propanoic Acid*	Phenolic acids	23508-35-2	8340	30005	17131.9	13340	14528.9	50005	14495.9	20423.9	25525.7
Lmrn003000	166.063	C9H10O3	[M-H]-	2-Hydroxy-3-phenylpropanoic acid	Phenolic acids	7326-19-4	240005	430005	338340	243340	410005	476670	470005	545005	426670
Lmmn001643	164.047	C9H8O3	[M-H]-	2-Hydroxycinnamic acid*	Phenolic acids	583-17-5	1.17496e+06	2876225	2.22271e+06	2.01436e+06	1.95801e+06	2.43755e+06	714433	687184	544912
Lmxp001668	150.068	C9H10O2	[M+H]+	2-Methoxy-4-ethenylphenol	Phenolic acids	7786-61-0	76847	79356.5	83131.9	71142.8	68744.1	77813.1	84365.4	76211.7	89553.3
MWS2069	138.068	C8H10O2	[M+H]+	2-Methoxy-4-methylphenol	Phenolic acids	93-51-6	601767	634393	653243	612808	665587	580579	681506	608261	642684
Wacn002104	532.106	C21H24O16	[M-H]-	2-O-(1'-O-glucosylCaffeoyl)hydroxycitric Acid	Phenolic acids	-	55005	60005	38340	106165	63198.6	112466	273100	275496	290339
Zbfn003867	492.127	C23H24O12	[M-H]-	2-O-(3,4-dihydroxyphenylacetyl)-6-O-caffeoylglucoside	Phenolic acids	-	379595	436670	213279	250005	210005	317535	519993	453789	667539
Zbfn004301	476.132	C23H24O11	[M-H]-	2-O-(4-carboxylic acid phenethyl)-6-O-caffeoyl glucoside	Phenolic acids	-	213340	615717	445005	578340	558340	498340	1.09459e+06	1.07509e+06	585005
Wafn001957	372.069	C15H16O11	[M-H]-	2-O-Caffeoylglucaric Acid	Phenolic acids	-	72795.5	263777	136536	23668.6	36100.4	25903.1	38983.6	60268.6	48116.9
Hmln000873	332.074	C13H16O10	[M-H]-	2-O-Galloyl-D-glucose	Phenolic acids	-	52359.7	58375.7	52912.3	30982.1	53102.1	70632.7	396078	188302	282566
Zbfn004397	506.142	C24H26O12	[M-H]-	2-O-caffeoyl-5-O-(3-hydroxy-4-phenoxy)-6-acetylglucose	Phenolic acids	-	270482	347032	458340	839756	624532	815072	3322980	2.64452e+06	2.35187e+06
Zbfn004231	526.111	C26H22O12	[M-H]-	2-O-caffeoyl-5-O-(5,8-dioxonaphthalene-2-carbonyl)-glucose	Phenolic acids	-	65005	63002.2	56264	145655	142535	132393	151595	91670	78569.7
Lakn003294	344.111	C15H20O9	[M-H]-	2-β-D-Glucopyranosyloxy-5-hydroxyphenylacetic acidmethylester	Phenolic acids	-	310691	438340	291530	2.22731e+06	2.35962e+06	1.70072e+06	1.59916e+06	1.89458e+06	1.5945e+06
Lmmn002131	462.116	C22H22O11	[M-H]-	3'-Methoxyorobol-7-O-glucoside	Phenolic acids	-	343603	450770	383340	1.14308e+06	1.85337e+06	2238340	5142550	5.49687e+06	5.53365e+06
Wabn003563	386.121	C17H22O10	[M-H]-	3'-O-Beta-D-Glucopyranosyl plumbagic acid	Phenolic acids	-	37864.6	73340	38686.8	131670	133340	95005	136670	58340	76670
Wdtp003384	386.121	C17H22O10	[M+H]+	3,4,5,6-tetrahydroxy-6-[4-(2-methylpropanoyloxymethyl)phenoxy]oxane-2-carboxylic acid	Phenolic acids	-	30005	21670	36670	206670	398340	260005	640005	925005	896670
Wdtp004079	368.147	C18H24O8	[M+H]+	3,4,5-Trihydroxy-6-[4-(4-methyl-3-oxopentyl)phenoxy]oxane-2-carboxylic acid	Phenolic acids	-	14720.9	28649.1	19629.8	30005	26596.5	31718.1	42220.3	30005	30005
mws0183	154.027	C7H6O4	[M-H]-	3,4-Dihydroxybenzoic acid (Protocatechuic acid)*	Phenolic acids	99-50-3	847244	961467	897878	937102	1.30424e+06	1.4256e+06	1.46968e+06	1.53453e+06	1.53259e+06
Laln002027	432.127	C18H24O12	[M-H]-	3,4-dihydroxybenzaldehyde-xylose-glucoside*	Phenolic acids	-	451804	467605	422954	661841	748376	474561	622173	667487	697475
Jmwn002172	316.116	C14H20O8	[M-H]-	3,4-dihydroxyphenylethanol-β-D-glucopyranoside	Phenolic acids	-	82366	73561.7	70873.7	47313	104150	186550	147283	149632	167508
Lmsn004970	504.127	C24H24O12	[M-H]-	3,6-Di-O-caffeoyl glucose*	Phenolic acids	-	1.60732e+06	2.16028e+06	1.72111e+06	2.96212e+06	3.61213e+06	2.96008e+06	5.55471e+06	6.37265e+06	8.23318e+06
HJAP051	226.12	C12H18O4	[M+H]+	3-(3,4,5-Trimethoxyphenyl)propan-1-ol	Phenolic acids	-	22720.5	15173	18459.3	40005	10615	15593.1	27761.4	18241.6	32602.2
Lazn005243	226.12	C12H18O4	[M+H]+	3-(3,4-Dimethoxyphenyl)-1-propanol	Phenolic acids	-	21670	12645.7	11627.7	13148.1	13142.2	13653	31670	12132.5	12136.5
mws0467	166.063	C9H10O3	[M-H]-	3-(4-Hydroxyphenyl)-propionic acid	Phenolic acids	501-97-3	703340	858340	796670	630005	1006670	1040005	1163340	1078340	1251670
Zbfn003303	338.1	C16H18O8	[M-H]-	3-(Hydroxycinnamoyl)-quinic acid*	Phenolic acids	-	5.07526e+06	6.5259e+06	3.99488e+06	844667	1.17922e+06	2.3728e+06	32404	37147.4	26275.3
MWSHC20102	196.074	C10H12O4	[M+H]+	3-Hydroxy-1-(4-Hydroxy-3-Methoxyphenyl)Propan-1-One	Phenolic acids	2196-18-1	230560	244711	342791	487751	464447	495245	149825	153153	115698
MWSslk066	168.042	C8H8O4	[M+H]+	3-Hydroxy-4-methoxybenzoic acid; Isovanillic Acid	Phenolic acids	645-08-9	28340	56794.7	44296	79191.1	110354	96877.6	54236.1	77288	59816.6
MWSmce248	164.047	C9H8O3	[M-H]-	3-Hydroxycinnamic Acid*	Phenolic acids	14755-02-3	1.62927e+06	2.22428e+06	2.53236e+06	1.94784e+06	2.14717e+06	2.97476e+06	682368	627825	539905
MWS3149	152.047	C8H8O3	[M-H]-	3-Methoxybenzoic acid	Phenolic acids	586-38-9	1.02769e+06	17806.4	19101.4	66378.9	171212	12355.1	14642.8	20543.2	36144.5
MWS2058	152.047	C8H8O3	[M-H]-	3-Methylsalicylic Acid	Phenolic acids	83-40-9	5437.06	5361.16	3325.82	2211.08	5152.37	8929.14	1845.91	6698.81	7410.37
Zmpn001713	139.027	C6H5NO3	[M-H]-	3-Nitrophenol	Phenolic acids	554-84-7	27349.8	46610.6	25519.6	16566	28816.1	32789.9	17328.9	14821.8	19498.4
Zbfn004208	504.127	C24H24O12	[M-H]-	3-O-(3-Methoxy-4-hydroxybenzoyl)-4-O-caffeoylquinic acid	Phenolic acids	-	1.23838e+06	1.3788e+06	994672	1.73393e+06	2.06034e+06	1.55179e+06	4.33209e+06	3.52553e+06	4.3395e+06
WaYp004929	308.09	C15H16O7	[M+H]+	3-O-(p-coumaroyl) 3-Hydroxy-3-methylglutaric acid*	Phenolic acids	-	1.04509e+08	1.2203e+08	1.3559e+08	1.83102e+07	6.06088e+07	5.00139e+07	6.87321e+07	5.13121e+07	6.06123e+07
pmb0752	368.111	C17H20O9	[M+H]+	3-O-Feruloylquinic acid	Phenolic acids	1899-29-2	4664.99	8652.66	13758.4	12008	8340	7124.19	20005	22505.1	18268.2
Hmln000659	332.074	C13H16O10	[M-H]-	3-O-Galloyl-D-glucose*	Phenolic acids	-	62873.7	59637.5	58197.3	165212	192090	191059	264924	255624	214905
Zaln004082	336.084	C16H16O8	[M-H]-	3-O-caffeoylshikimic acid	Phenolic acids	-	15574.5	13340	11403.3	18340	10005	12937.3	8764.67	11670	4938.25
Waln005076	422.121	C20H22O10	[M-H]-	3-O-p-Coumaroyl Ranunculin*	Phenolic acids	-	2.24115e+06	2.65564e+06	2.05742e+06	2.07352e+06	2.02825e+06	1.93294e+06	1.50809e+06	1708340	2.00333e+06
pmn001421	338.1	C16H18O8	[M-H]-	3-O-p-Coumaroylquinic acid*	Phenolic acids	87099-71-6	472574	490035	519042	259175	445005	412099	16679.6	56670	13476.3
pmb3064	500.153	C22H28O13	[M-H]-	3-O-p-Coumaroylquinic acid-O-glucoside	Phenolic acids	-	28340	16851.5	18057.2	86670	19860.4	60005	18060.4	11568.4	20471
Jmwn002494	326.1	C15H18O8	[M-H]-	3-[4-(β-D-glucopyranoside)-phenylacrylic]-acid	Phenolic acids	-	128166	130703	124767	447853	309777	321983	168340	184379	76670
HJN012	378.168	C20H26O7	[M-H]-	4,7,9,9'-Tetrahydroxy-3,3'-dimethoxy-8-O-4'-neolignan	Phenolic acids	-	71670	66670	46131.2	28340	35005	15381.1	31837.8	6156.15	1670
Lmyn003835	290.043	C14H10O7	[M-H]-	4-(3,4,5-Trihydroxybenzoxy)benzoic acid	Phenolic acids	-	110005	76670	73340	176670	151000	107422	361670	238914	352939
pmb2497	198.053	C9H10O5	[M-H]-	4-Hydroxy-3-methoxymandelate	Phenolic acids	55-10-7	25842.4	34853.3	49910.5	42183.2	42967	52414.5	5351.8	4567.32	4866.43
mws0749	138.032	C7H6O3	[M-H]-	4-Hydroxybenzoic acid	Phenolic acids	99-96-7	236662	228743	222138	279278	261342	219575	314946	277537	297548
Lakn002075	432.127	C18H24O12	[M-H]-	4-Hydroxybenzoic acid glucosyl xyloside*	Phenolic acids	-	473842	454474	450198	528274	606132	451484	629977	633630	552228
MWS5206	182.058	C9H10O4	[M-H]-	4-Hydroxyphenyllactic Acid*	Phenolic acids	306-23-0	17516.8	13282.8	5542.35	44251.8	47699.8	25005	66865	80527.4	67356.1
pme2828	139.027	C6H5NO3	[M+H]+	4-Nitrophenol	Phenolic acids	100-02-7	2.84317e+07	2.62485e+07	2.8084e+07	1.38333e+07	1.48213e+07	1.52083e+07	4.9885e+06	4.06632e+06	3.19255e+06
Zmhn002545	464.132	C22H24O11	[M-H]-	4-O-(6'-O-Glucosylcaffeoyl)-3,4-dihydroxybenzyl alcohol	Phenolic acids	-	333074	393143	527898	241572	175501	128340	195180	324160	371670
Zmhn002690	448.137	C22H24O10	[M-H]-	4-O-(6'-O-Glucosylcaffeoyl)-4-hydroxybenzyl alcohol	Phenolic acids	-	320911	328143	510377	38340	239210	41670	477562	577767	440877
Zmhn002032	610.19	C28H34O15	[M-H]-	4-O-(6'-O-Glucosylcaffeoylglucosyl)-4-hydroxybenzyl alcohol	Phenolic acids	-	17328.9	10111.4	2483.96	20623.3	26947.8	28040.7	34053.5	22325	20664.9
Waln002594	342.095	C15H18O9	[M-H]-	4-O-Galactoyl p-Coumaric acid*	Phenolic acids	-	167276	217205	209757	151833	146835	170059	139500	124386	133258
Zmhn000892	302.1	C13H18O8	[M-H]-	4-O-Glucosyl-3,4-dihydroxybenzyl alcohol	Phenolic acids	-	6.80077e+06	6.17451e+06	7.05778e+06	1.15081e+07	1.13363e+07	1.10767e+07	1.45083e+07	1.40389e+07	1.39583e+07
Zmhn001358	300.084	C13H16O8	[M-H]-	4-O-Glucosyl-4-hydroxybenzoic acid*	Phenolic acids	-	225445	213915	123693	286563	370736	282525	378460	457197	476824
Zmhn002227	386.121	C17H22O10	[M-H]-	4-O-Glucosyl-sinapate	Phenolic acids	-	15058.8	33340	26636.6	70005	95005	90005	61670	81670	75005
pma6460	338.1	C16H18O8	[M-H]-	4-O-p-Coumaroylquinic acid	Phenolic acids	32451-86-8	1.0447e+06	1.21102e+06	1.19203e+06	192308	236380	420111	22794.1	8340	14863.9
Wdtp010604	382.199	C20H30O7	[M+H]+	4-Octylphenol-1-O-glucuronide	Phenolic acids	-	34807.7	32230	33658.4	28577.5	30832.1	30453.1	79251.2	51721.4	46453.8
Zmhn001420	166.027	C8H6O4	[M-H]-	5,7-Dihydroxy-1(3H)-isobenzofuranone	Phenolic acids	27979-58-4	20005	31670	13954.6	26670	33340	46670	37459.8	50005	31493.8
MWSmce001	180.042	C9H8O4	[M+H]+	5-Acetylsalicylic acid	Phenolic acids	13110-96-8	804338	1.18479e+06	1.23703e+06	375041	349584	499954	249667	240212	385905
Lmmn003663	330.095	C14H18O9	[M-H]-	5-Glucosyloxy-2-Hydroxybenzoic acid methyl ester	Phenolic acids	-	62452	82499.6	51020.4	60863.6	93259.6	115351	138992	109196	136940
MWSHC20125	336.084	C16H16O8	[M-H]-	5-O-Caffeoylshikimic acid	Phenolic acids	73263-62-4	20733.9	30005	20005	25005	13340	18660.2	14511.3	15606.2	15005
Zmhn001703	332.074	C13H16O10	[M-H]-	5-O-Galloyl-D-hamamelose*	Phenolic acids	-	74065.6	74967.7	69058.2	148475	187069	195048	246048	267116	248994
pmb3074	338.1	C16H18O8	[M-H]-	5-O-p-Coumaroylquinic acid	Phenolic acids	1899-30-5	100005	855474	691134	405826	360481	742327	39397.1	49727.9	51670
pmb3061	500.153	C22H28O13	[M-H]-	5-O-p-Coumaroylquinic acid O-glucoside	Phenolic acids	-	113347	169844	135018	276467	209966	194093	194117	247132	241687
pmb3066	482.142	C22H26O12	[M-H]-	5-O-p-Coumaroylshikimic acid O-glucoside	Phenolic acids	-	31479.9	15436.5	26670	26714.6	29680.3	21064.3	27997.7	20159.3	31723.8
Hmbn002692	518.164	C22H30O14	[M-H]-	6'-O-Feruloyl-D-sucrose	Phenolic acids	118230-77-6	314475	423391	503048	682020	1806670	1513340	1020005	694459	653491
Zmhn001793	342.095	C15H18O9	[M-H]-	6-O-Caffeoyl-D-glucose	Phenolic acids	-	6628680	1.14334e+07	4.77424e+06	2.63434e+07	2.49022e+07	1.97461e+07	3.56282e+07	1.91006e+07	2.13275e+07
Lman003972	434.121	C21H22O10	[M-H]-	6-O-Caffeoylarbutin*	Phenolic acids	136172-60-6	131670	158340	182832	220005	278340	149553	147068	116670	323340
Zmhn002334	356.111	C16H20O9	[M-H]-	6-O-Feruloyl-β-D-glucose	Phenolic acids	137887-25-3	122887	144046	122026	191771	269981	245419	444009	725005	1040005
Lmfn000604	332.074	C13H16O10	[M-H]-	6-O-Galloyl-β-D-glucose*	Phenolic acids	13186-19-1	62873.7	59637.5	58197.3	165212	192090	191059	264924	255624	214905
Lmfn003035	326.1	C15H18O8	[M-H]-	6-O-p-Coumaroyl-β-D-glucose*	Phenolic acids	114297-65-3	1.5871e+07	1.78132e+07	1.61347e+07	8.8082e+06	1.26464e+07	1.84763e+07	1.28053e+07	7.68966e+06	7.96126e+06
Hmln002149	624.205	C29H36O15	[M-H]-	Acteoside; Verbascoside	Phenolic acids	61276-17-3	45005	17177.7	16670	101670	61670	56670	112619	85865.7	95005
Lmtn002233	328.116	C15H20O8	[M-H]-	Androsin	Phenolic acids	531-28-2	435005	241098	406670	2541670	2120005	2150005	636670	846670	653305
pmb2654	461.153	C19H27NO12	[M-H]-	Anthranilate-1-O-Sophoroside	Phenolic acids	-	35624.9	29027.2	22156.7	44976.3	36321.2	25824.4	9962.02	16253.1	16372
MWSmce675	272.09	C12H16O7	[M-H]-	Arbutin	Phenolic acids	497-76-7	8375.38	5464.65	10226.9	18456.3	21141.4	17376.1	25433.8	24637	27181.9
Cmrn002785	756.248	C34H44O19	[M-H]-	Arenarioside	Phenolic acids	94130-58-2	928340	1033340	1411670	663340	1026670	1048340	2478340	3460745	1390005
Lalp013087	390.277	C24H38O4	[M+H]+	Bis(2-ethyl-hexyl)-phthalate	Phenolic acids	-	1.13419e+06	390035	964765	504869	890310	396222	973764	1.00222e+06	909132
Lmwp011196	390.277	C24H38O4	[M+H]+	Bis(2-ethylhexyl)phthalate*	Phenolic acids	117-81-7	1.97257e+07	6.5489e+06	7.43519e+06	7.47823e+06	5.79163e+06	6.00546e+06	6.64725e+06	7.2344e+06	6.46625e+06
MWSmce341	278.152	C16H22O4	[M+H]+	Butyl isobutyl phthalate*	Phenolic acids	17851-53-5	6.45636e+06	5985336	5.51063e+06	5.45467e+06	5.39107e+06	6.46779e+06	5.95048e+06	5.67348e+06	5.76263e+06
mws2212	180.042	C9H8O4	[M-H]-	Caffeic acid	Phenolic acids	331-39-5	1048340	1501670	577513	2193340	3288560	3061620	1.0615e+06	855630	945791
MWSCX015	164.047	C9H8O3	[M+H]+	Caffeic aldehyde	Phenolic acids	141632-15-7	1213340	1.92014e+06	1500005	810054	2.63096e+06	3.31508e+06	796808	1.89351e+06	1.22128e+06
Lmhn002574	432.069	C20H16O11	[M-H]-	Caffeoyl(p-Hydroxybenzoyl)tartaric acid	Phenolic acids	-	6670	10211.5	26670	29638.5	30186.3	29638.5	39923.2	21301.7	29649.2
Zbfn002396	344.111	C15H20O9	[M-H]-	Caffeoyl-O-mannitol	Phenolic acids	-	185157	246544	239081	518369	505186	413565	613158	572490	613581
mad2085	458.085	C22H18O11	[M-H]-	Caffeoyl-p-coumaroyltartaric acid	Phenolic acids	-	146596	180663	201467	106335	135005	147631	181670	196670	223340
Labn003679	328.116	C15H20O8	[M-H]-	Caffeyl alcohol 4-O-β-D-glucopyranoside	Phenolic acids	-	163340	90813.3	62005.4	50374.7	52841.1	94714.7	66034.9	47049	47053.9
mws1714	474.08	C22H18O12	[M-H]-	Chicoric Acid	Phenolic acids	70831-56-0	811670	803340	742028	39925	70005	68025.3	71061.4	49762.5	31670
mws0178	354.095	C16H18O9	[M-H]-	Chlorogenic acid (3-O-Caffeoylquinic acid)*	Phenolic acids	327-97-9	3.97015e+06	6.83283e+06	5.66675e+06	1.18231e+06	858423	2.16939e+06	55680.7	95843.4	55820.6
Wbmp003345	610.153	C27H30O16	[M+H]+	Cimicifugic acid A-glucose	Phenolic acids	-	6670	13625.5	3508.38	33835.7	28340	17035.2	22325	37380.6	9920.96
pmn001553	316.116	C14H20O8	[M-H]-	Cimidahurinine	Phenolic acids	142542-89-0	7.68439e+06	9.59327e+06	1.01883e+07	1.61548e+07	1.58602e+07	1.49709e+07	1.73035e+07	1.60235e+07	1.53635e+07
MWS20194	148.052	C9H8O2	[M+H]+	Cinnamic acid	Phenolic acids	140-10-3	556855	838675	1.16256e+06	48320.3	198818	672125	48347.7	48946.6	37664.7
Hmcn001296	488.153	C21H28O13	[M-H]-	Cistanoside F	Phenolic acids	97411-47-7	84413.5	104974	82032.4	179303	200444	175955	64416.4	198504	200006
Lahp003733	358.163	C17H26O8	[M+H]+	Clausenaglycoside A	Phenolic acids	-	11384.9	13397	3093.2	24307.8	39458.2	47633.8	38275.7	8540.27	12015.4
mws0906	342.132	C16H22O8	[M-H]-	Coniferin	Phenolic acids	531-29-3	3.72701e+07	3.24589e+07	2.65788e+07	3.86357e+07	2.83915e+07	3.90764e+07	2.89442e+07	2.27284e+07	1.9789e+07
mws2108	354.095	C16H18O9	[M-H]-	Cryptochlorogenic acid (4-O-Caffeoylquinic acid)*	Phenolic acids	905-99-7	389616	796335	443340	205005	215005	316380	36670	14002.7	36670
Hmsn002272	328.116	C15H20O8	[M-H]-	Demethyl coniferin	Phenolic acids	-	203990	243064	178806	398405	317818	362140	344511	332532	286087
pmp001122	270.089	C16H14O4	[M+H]+	Denthyrsinin	Phenolic acids	118169-17-8	51114.3	63484.9	57975.2	7577.03	14072.7	8447.5	137763	185924	133176
pmn001573	462.153	C23H26O10	[M-H]-	Desmethylagrimonolide-6-O-glucoside*	Phenolic acids	1257408-55-1	142449	71819.2	96663.6	47567.6	85963.5	20805.8	107370	79842.3	117470
Lmcp101902	478.147	C23H26O11	[M+H]+	Desrhamnosylacteoside*	Phenolic acids	-	1.07441e+06	1.30773e+06	1.03579e+06	5.12752e+06	9.23732e+06	8.04941e+06	1.62996e+07	1.53599e+07	1.6856e+07
MWS20182	196.074	C10H12O4	[M-H]-	Dihydroferulic Acid	Phenolic acids	1135-23-5	18114	32476.4	21132	18273.1	10065	22238.4	4098.45	5112.98	3024.04
Wafn002827	358.126	C16H22O9	[M-H]-	Dihydroferulic acid glucoside	Phenolic acids	-	66305.3	65110.6	47549.6	308959	268350	253195	343918	430028	297001
Lmxp011770	278.152	C16H22O4	[M+H]+	Diisobutyl phthalate*	Phenolic acids	84-69-5	5.33133e+06	6.05401e+06	4.36164e+06	5.04811e+06	5.29492e+06	6.01279e+06	5.40802e+06	5.6712e+06	5.21523e+06
Lmmp010562	390.277	C24H38O4	[M+H]+	Diisooctyl Phthalate*	Phenolic acids	27554-26-3	1.8945e+07	6.12682e+06	6.94661e+06	7.16829e+06	5.62086e+06	6.0509e+06	6.3464e+06	6.59771e+06	6.69408e+06
MWSslk097	194.058	C10H10O4	[M+H]+	Dimethyl phthalate	Phenolic acids	131-11-3	134214	140759	144361	119443	147818	136322	180768	137674	126842
Lhhp120814	164.084	C10H12O2	[M+H]+	Eugenol	Phenolic acids	97-53-0	875825	1590005	1741670	1.35988e+06	1.13494e+06	1583340	973340	2.69392e+06	3.1085e+06
mws0014	194.058	C10H10O4	[M-H]-	Ferulic acid	Phenolic acids	537-98-4	317431	343973	410166	888388	584114	475984	65327.8	134562	55005
Hmmn002544	356.111	C16H20O9	[M-H]-	Ferulic acid-4-O-glucoside	Phenolic acids	117405-51-3	79385.4	91019.8	77296.8	241574	120447	67753.1	48340	39011.1	51932.4
MWSHC2062	356.111	C16H20O9	[M-H]-	Ferulic β-glucoside	Phenolic acids	14364-12-6	151670	169461	108510	260634	353340	206756	524747	561359	578791
pmb0108	374.1	C19H18O8	[M+H]+	Feruloyl syringic acid	Phenolic acids	-	47445.9	96670	50427.9	136670	173340	113340	41670	35005	21670
Hmbp001276	168.042	C8H8O4	[M+H]+	Gallacetophenone	Phenolic acids	528-21-2	185292	211838	209658	324716	393864	298718	370133	420353	449180
Labn004481	460.122	C19H24O13	[M-H]-	Gentisic acid-[6''-(3-hydroxy-3-methylglutaryl)]-glucoside	Phenolic acids	-	29087.7	33134.5	40360.8	40005	35005	31670	18713.8	10982.5	45005
Hmtn001302	300.084	C13H16O8	[M-H]-	Glucosyloxybenzoic acid	Phenolic acids	-	174144	182316	153398	409312	358744	251470	499164	520578	524270
MWSHC2022	360.106	C15H20O10	[M-H]-	Glucosyringic acid	Phenolic acids	33228-65-8	1.05025e+06	963358	854636	822554	1.11821e+06	855812	2.04452e+06	2.24496e+06	2.41955e+06
Cmyp005063	424.173	C21H28O9	[M+H]+	Grandidentatin	Phenolic acids	15732-48-6	931786	756832	598580	819978	760956	1.16366e+06	4.54385e+06	3.6402e+06	3.57781e+06
Lmap001661	372.142	C17H24O9	[M+H]+	Grevilloside C	Phenolic acids	1094004-47-3	73551.7	59826.7	58819.2	111595	111123	87769.1	62489.5	79496.7	73057.2
Lman002731	342.095	C15H18O9	[M-H]-	Grevilloside F	Phenolic acids	1094004-50-8	3.60396e+07	2.75968e+07	2.72766e+07	2.94366e+07	2.73075e+07	2.79759e+07	2.09557e+07	20285797	1.34574e+07
WaYn003084	526.169	C24H30O13	[M-H]-	Guaiacylglycerol 8-O-(1''-O-Glucosyl)Vanillic Acid Ether	Phenolic acids	-	18142	7782.89	10115.9	70652.5	111825	42757.2	27949	32193	67713
WaYn002313	374.121	C16H22O10	[M-H]-	Homosyringic Acid 4'-O-Glucoside	Phenolic acids	-	1.42238e+06	1.46318e+06	1.32212e+06	730317	824876	761293	1.83397e+06	1.69885e+06	1.61237e+06
Wasn004567	448.101	C21H20O11	[M-H]-	Hydroxyterephthalic acid O-(6''-O-Benzoyl)Glucoside	Phenolic acids	-	19030.1	39391.7	25393.3	6670	1978.62	6478.47	8340	10742	19114.5
Hmsn003897	440.132	C20H24O11	[M-H]-	Idescarpin	Phenolic acids	-	164322	183804	264344	137918	198964	193500	143715	141670	13340
Lmmn001552	332.111	C14H20O9	[M-H]-	Leonuriside A	Phenolic acids	121748-12-7	218016	295887	230790	195347	230268	220725	277353	181754	183050
Li512113	452.096	C20H20O12	[M-H]-	Maleoyl-caffeoylquinic acid	Phenolic acids	-	784150	863958	728284	762460	826847	980644	236908	308393	265085
Lacn003532	388.101	C16H20O11	[M-H]-	Malonyl Tachioside	Phenolic acids	-	1.72272e+06	1.75476e+06	1.70095e+06	31042.6	35482.9	40314.7	1.82565e+06	1.81237e+06	1.71236e+06
Hmtn001288	182.058	C9H10O4	[M-H]-	Methyl 2,4-dihydroxyphenylacetate*	Phenolic acids	67828-42-6	17516.8	13282.8	5542.35	44251.8	47699.8	25005	66865	80527.4	67356.1
Wcgn003981	330.095	C14H18O9	[M-H]-	Methyl 3-O-glucosyl-4-hydroxybenzoate	Phenolic acids	155112-92-8	245307	297625	276026	213144	386406	310295	331808	426323	260907
Zmgn004894	152.047	C8H8O3	[M-H]-	Methyl 4-hydroxybenzoate*	Phenolic acids	99-76-3	37600.1	39696.9	43340	45005	28340	31670	19279.3	4046.43	5084.3
Wbsp004755	178.063	C10H10O3	[M+H]+	Methyl Hydroxycinnamate	Phenolic acids	80540-55-2	58110.3	65382.1	75984.8	21257.3	31852.4	31294.3	23468.9	12569.5	24588.6
Lmqp002115	212.069	C10H12O5	[M+H]+	Methyl Syringate	Phenolic acids	884-35-5	16382.2	21973.6	20604.6	45775.8	51334.4	45317.2	28766.9	37852.1	31647.1
MWSHC2024	194.058	C10H10O4	[M+H]+	Methyl caffeate	Phenolic acids	3843-74-1	143802	178853	220646	62305.6	80240	88948.1	98547.8	110056	110731
MWSHC20168	154.027	C7H6O4	[M-H]-	Methyl cumalate*	Phenolic acids	6018-41-3	536670	350064	365335	299970	427156	535784	620786	532190	462536
pme1816	354.095	C16H18O9	[M-H]-	Neochlorogenic acid (5-O-Caffeoylquinic acid)*	Phenolic acids	906-33-2	4.86611e+06	7.57635e+06	5.77772e+06	1.19169e+06	1.86724e+06	3.01681e+06	92206.6	80172	53041.5
Sacn004878	640.2	C29H36O16	[M-H]-	Orobanchoside	Phenolic acids	-	24150	14093.4	21670	37673.1	75924.3	54216	170087	181872	68340
MWSprf114	178.063	C10H10O3	[M+H]+	Osmundacetone	Phenolic acids	123694-03-1	598805	691120	642063	201347	348750	309509	333465	308675	336830
Lmjp003662	478.147	C23H26O11	[M+H]+	Ovatoside C*	Phenolic acids	-	1.48929e+06	2.26351e+06	2.12047e+06	7.05087e+06	1.47842e+07	1.58706e+07	2.77515e+07	2.0732e+07	2.64084e+07
Lcsp000096	364.058	C20H12O7	[M+H]+	Phelligridin C	Phenolic acids	-	673843	867697	384025	60752.9	130798	97055	178971	178018	177763
MWS1848	136.052	C8H8O2	[M-H]-	Phenyl acetate	Phenolic acids	122-79-2	3027.04	3340	6048.04	13158.2	6048.04	10081.4	10005	10078.1	8065.72
Hmhn003067	326.1	C15H18O8	[M-H]-	Phenylpropionic acid-O-β-D-glucopyranoside	Phenolic acids	-	89847.9	99901.2	72875.5	393296	285272	258184	385700	194935	160023
NK10264324	126.032	C6H6O3	[M+H]+	Phloroglucinol; 1,3,5-Benzenetriol	Phenolic acids	108-73-6	185564	144701	275697	179695	218684	224840	518270	445328	457281
pme0282	166.027	C8H6O4	[M-H]-	Phthalic acid	Phenolic acids	88-99-3	18526.5	18899	24866.5	38950.7	47739.9	53702.9	42843.7	49648.8	58408.8
pmp001285	148.016	C8H4O3	[M+H]+	Phthalic anhydride	Phenolic acids	85-44-9	5.40932e+06	5.14842e+06	4.89499e+06	4.66461e+06	4.92702e+06	4.87046e+06	4.89779e+06	5.65385e+06	5.45697e+06
MWSprf134	466.111	C21H22O12	[M+H]+	Plantagoside	Phenolic acids	78708-33-5	173940	202025	118355	233286	393451	205512	347831	624508	328630
MWSmce501	168.042	C8H8O4	[M-H]-	Protocatechuic Acid Methyl Ester	Phenolic acids	2150-43-8	150005	143340	76670	103340	121670	115005	58340	53340	65005
Wasn002449	462.137	C19H26O13	[M-H]-	Protocatechuic acid 1-O-Rutinoside	Phenolic acids	-	354472	457522	383927	356891	417202	350501	235986	282782	256895
Wasn005682	462.116	C22H22O11	[M-H]-	Protocatechuic acid 4-O-(6''-O-p-Coumaroyl)Glucoside	Phenolic acids	-	352388	714819	870229	1.82702e+06	3.3218e+06	3.75968e+06	9.75065e+06	6.8757e+06	5.84691e+06
Lhmp102709	442.147	C20H26O11	[M+H]+	Pubescenoside A	Phenolic acids	-	5.21183e+06	6994425	5.1401e+06	2.7379e+06	3.8566e+06	3.51613e+06	8.28448e+06	7.55363e+06	8.24584e+06
Labn002291	462.137	C19H26O13	[M-H]-	Rhamnosyl-gentisic acid-5-O-β-D-glucoside	Phenolic acids	-	164796	117497	158822	85258.2	96355.4	100392	43923.5	34756	49946.1
pmn001710	522.137	C24H26O13	[M-H]-	Rosmarinic acid-3'-O-glucoside	Phenolic acids	910028-78-3	1.63159e+06	1.54617e+06	2.0307e+06	2.06905e+06	1.70019e+06	1.80386e+06	551670	750635	501570
Lmgn001670	138.032	C7H6O3	[M-H]-	Salicylic acid	Phenolic acids	69-72-7	1.70331e+06	1.87834e+06	1.60081e+06	922526	1.39921e+06	1.13205e+06	769664	811522	808523
pmb3142	300.084	C13H16O8	[M-H]-	Salicylic acid-2-O-glucoside	Phenolic acids	10366-91-3	181751	172790	139210	409958	377619	380098	402331	414890	368189
Ymjm000148	300.121	C14H20O7	[M-H]-	Salidroside	Phenolic acids	10338-51-9	416061	455621	423802	972878	827022	797121	901052	876235	913540
WaYn004487	448.137	C22H24O10	[M-H]-	Salirepin 2'-O-p-Coumarate	Phenolic acids	-	154952	146908	507069	144894	242678	154587	382353	214323	258666
WaYn004134	464.132	C22H24O11	[M-H]-	Salirepin 6'-O-Caffeate	Phenolic acids	-	1623340	1906670	1340005	1646670	1160005	1088340	1745005	1276670	2205005
WaYn004639	448.137	C22H24O10	[M-H]-	Salirepin 6'-O-p-Coumarate	Phenolic acids	-	78838.1	370122	468159	114209	121794	107103	186916	151606	168089
Lmhn002573	400.101	C17H20O11	[M-H]-	Sinapoylglucuronic acid	Phenolic acids	-	5754.62	6128.12	3067.12	6272.16	3068.12	5161.04	10005	4876.4	7147.44
Zmln000899	344.111	C15H20O9	[M-H]-	Syringaldehyde-4-O-glucoside	Phenolic acids	-	733747	649001	667741	1.67999e+06	1.82141e+06	1.43771e+06	1.29175e+06	2.47354e+06	2.19876e+06
mws0011	372.142	C17H24O9	[M-H]-	Syringin	Phenolic acids	118-34-3	85445.5	88723.7	86255.6	95302.5	51436	80005	84107.8	77305.8	87259
Lmgn002253	696.19	C31H36O18	[M-H]-	Syringoylcaffeoylquinic acid-D-glucose	Phenolic acids	-	533340	626670	715005	506670	431670	1421670	101670	75005	108340
Lahp003509	434.121	C21H22O10	[M+H]+	Tadehaginoside	Phenolic acids	-	64615	127567	65442.5	62957.5	55505	76210	299862	372755	331337
pmb0751	320.09	C16H16O7	[M+H]+	Trans-5-O-(p-Coumaroyl)shikimate	Phenolic acids	-	46910	38340	32811.1	6602.7	11531.1	15091.3	2664.32	14971	8340
mws2368	138.068	C8H10O2	[M-H]-	Tyrosol; 4-Hydroxyphenylethanol	Phenolic acids	501-94-0	238138	266050	264381	124571	168629	143228	133038	109327	112721
MWSslk092	344.09	C18H16O7	[M-H]-	Usnic acid	Phenolic acids	125-46-2	972.439	878.581	748.619	9267.72	8805.01	9092.82	1886.57	907.33	1116.65
mws0028	168.042	C8H8O4	[M-H]-	Vanillic acid	Phenolic acids	121-34-6	78340	33340	25005	285005	200005	81875.5	55935.3	98340	145005
MWSmce632	194.058	C10H10O4	[M+H]+	Vanillin acetate	Phenolic acids	881-68-5	72673.7	56487.8	69047.9	107642	78619	98466.4	28417.9	32749.6	36718
Zmtn001661	316.116	C14H20O8	[M-H]-	Vanilloloside	Phenolic acids	74950-96-2	2.03149e+07	2.01085e+07	1.98609e+07	2.60438e+07	2.80844e+07	2.89537e+07	1.47698e+07	1.73954e+07	1.13106e+07
WaYn004439	438.153	C21H26O10	[M-H]-	[(1R,2R)-cyclohex-4-ene-1,2-diol]2-O-(6''-O-Caffeoyl)glucoside	Phenolic acids	-	2.78844e+06	1.25605e+06	2.4416e+06	2.33191e+06	2.76523e+06	1.33051e+06	1365005	1640005	1736670
MWS1743	216.151	C15H20O	[M+H]+	alpha-hexylcinnamaldehyde	Phenolic acids	101-86-0	9759.39	8029.46	9413.28	8270.11	6326.61	6142.21	8417.19	9659.22	9871.23
Labn002107	464.117	C18H24O14	[M-H]-	galloyl xylosyl glucoside*	Phenolic acids	-	73628.6	54400.5	52003.4	48432.7	51946.3	58015.1	30264.1	31270.1	30274.2
Wafn002807	520.122	C24H24O13	[M-H]-	methyl 4-O-galloylchlorogenate	Phenolic acids	574747-58-3	60141.4	86543	86628.7	97345.8	87251.1	106730	154733	135497	134853
Wmmn000117	464.117	C18H24O14	[M-H]-	mudanoside B*	Phenolic acids	203511-37-9	32795.4	26761.2	41904.7	35655.2	34838	39082.6	15653.9	26742.1	19142.9
pme1439	164.047	C9H8O3	[M+H]+	p-Coumaric acid	Phenolic acids	501-98-4	920005	1218340	699514	634958	698628	1128340	415005	411375	329721
mws1195	178.063	C10H10O3	[M+H]+	p-Coumaric acid methyl ester	Phenolic acids	19367-38-5	269335	316361	306658	80726.8	145537	225870	179687	143627	97844.8
Zmhn002301	326.1	C15H18O8	[M-H]-	p-Coumaric acid-4-O-glucoside	Phenolic acids	117405-48-8	4.90197e+06	5.0558e+06	4.42443e+06	2.72291e+06	3.33536e+06	4.55934e+06	3.5491e+06	2.65632e+06	3.18331e+06
Lmhn002926	280.058	C13H12O7	[M-H]-	p-Coumaroylmalic acid	Phenolic acids	-	859131	1.36981e+06	878711	40941.5	115005	75784.1	14086.4	11670	5037.04
Ymjm000147	434.121	C21H22O10	[M-H]-	p-Hydroxyphenyl 6-O-(E)-caffeoyl-β-D-allopyranoside*	Phenolic acids	-	190005	83340	298340	353340	356670	400005	358340	330005	236670
