# Supplementary material for: Integrated metabolomic and transcriptomic analyses reveal temporal dynamics of secondary metabolite accumulation in Cibotium barometz rhizome
Source: Front Plant Sci. 2025 Dec 5;16:1702726. doi: 10.3389/fpls.2025.1702726 (PMC12714926; doi:10.3389/fpls.2025.1702726)
Supplement: Supplementary File 4 — A list of secondary metabolites enriched in YDS rhizome in comparison with MDS and MS rhizome. [file Table4.xlsx]

## Sheet: Sheet1
Table S4. A list of secondary metabolites enriched in YDS rhizome in comparison with MDS and MS rhizome.
Number	Index	Formula	Compounds	Class I	YDS1	YDS2	YDS3	MDS1	MDS2	MDS3	MS1	MS2	MS3
1	Zmjp011129	C30H48O4	1,3-Dihydroxyurs-12-en-28-oic acid (Kaneric acid)	Terpenoids	74267.9	58996.6	58389.1	28345.1	22447.4	42989.2	42896.5	42231.2	26058.1
2	Wcop010618	C19H30O3	13-hydroxy-13-(hydroxymethyl)-2,6-dimethyltetracyclo[10.3.1.01,10.02,7]hexadecan-5-one	Terpenoids	3961.84	3014.6	4160.08	1755.08	1316.28	1681.04	2864.28	1689.32	905.669
3	Wcop009171	C18H26O2	2-hydroxy-4-methyl-8-methylenedodecahydro-6a,9-methanocyclohepta[a]naphthalen-7(1H)-one	Terpenoids	10455.3	9488.84	8846.16	3354.79	4472.8	3540.71	2941.73	3842.52	4115.35
4	Qmqp101713	C11H16O3	Loliolide	Terpenoids	526342	547381	466264	187784	190470	203140	158150	252222	256993
5	Lmgn013947	C30H48O4	2α,3α-Dihydroxyolean-12-en-28-oic acid	Terpenoids	13827.5	12583.4	10689.6	3221.58	4725.86	2462.25	1819.87	2652.01	3535.63
6	Lmcp003522	C12H10O4	Baldrinal	Terpenoids	130682	165035	135851	50409.3	68835.4	33631.9	57297.3	22282.6	28340
7	Qmjp080408	C21H34O4	15-Hydroxysessilifol F	Terpenoids	108705	99912.9	115945	40666.4	43143.9	50506.6	23608.8	17351.5	18890.5
8	Lmzn006169	C30H48O4	3,19-Dihydroxyurs-12-en-28-oic acid (Pomolic acid)*	Terpenoids	256485	38042.9	305887	93745.1	112020	169646	38366.4	56653.2	56372
9	Lmsn012425	C30H48O4	3,7-Dihydroxyolean-12-en-28-oic acid (Rubusic acid)	Terpenoids	94255.9	78816.3	97619.3	58768.8	55030.3	39175.1	12989.4	12487.1	12300.8
10	Wbmp010456	C18H28O2	Macrophypene B*	Terpenoids	372171	1.33825e+06	1.48867e+06	623311	698211	733659	255426	78929.4	293114
11	MWSmce096	C15H22O	Nootkatone	Terpenoids	17984.2	12971.2	20872.1	7020.08	10658.2	10160.5	2948.63	7655.75	2780.34
12	Qmdp112306	C24H38O6	Viterotulin C	Terpenoids	1.76792e+06	1.51672e+06	1.7728e+06	734000	863785	760379	285292	355046	295986
13	Wbmp010544	C37H50N2O11	10-Hydroxymethyllycaconitine	Alkaloids	1.55371e+06	2.0573e+06	1.51342e+06	627857	738902	474138	281926	284878	452118
14	pmb1912	C20H23N7O7	10-Formyltetrahydrofolic Acid	Alkaloids	312697	274406	318975	104376	121552	133337	90994.5	53427.5	88715.5
15	MWStz195	C14H13NO2	1-(4-Methoxycinnamoyl)pyrrole	Alkaloids	353366	292196	310417	92089.6	158466	206220	24479.3	25293	27015.2
16	Wdsp002909	C20H21NO6	6-[(7-hydroxy-2-methyl-6-oxo-3,4-dihydroisoquinolin-1-yl)methyl]-2,3-dimethoxybenzoic acid	Alkaloids	100143	117088	101112	56462.2	27657.3	78010.6	12406.6	33955	22776.2
17	MWSmce521	C18H23NO3	Dobutamine	Alkaloids	40105.6	25154.5	48207.8	14233.5	18340	17037.9	5618.01	5410.19	10425.7
18	pma0702	C29H39N3O8	N1,N8-Bis(sinapoyl)spermidine	Alkaloids	273053	349945	302842	113929	97268.6	116641	34372.2	42736.4	15005
19	MWS2050	C3H9NO	1-Aminopropan-2-ol	Alkaloids	12865	12133.9	10349.2	3982.34	4008.18	3584.06	3474.33	1447.95	4246.98
20	Lmcn004686	C43H32O19	Theaflavate B;3'-O-(3,4,5-Trihydroxybenzoyl)	Tannins	1.72272e+06	1.75476e+06	1.70095e+06	29177.4	11670	23016.5	139148	160323	96509.5
21	Wcgp003250	C10H10O2	2-Methyl-3-hydroxyindan-1-one	Others	418829	1005005	412180	173685	234721	138066	69809	95005	120328
22	MWSHY0141	C9H6O3	7-Hydroxy-4-chromone	Others	2.45837e+06	3.52573e+06	4.19585e+06	807313	1.5024e+06	427546	623064	1.74065e+06	308340
23	Lmhp001671	C16H18O9	Noreugenin-7-O-glucoside*	Others	1.91933e+06	2.85662e+06	1.8411e+06	419752	513728	1.05855e+06	654778	457280	483254
24	Hasp010605	C21H36O4	2,3-dihydroxypropyl (9Z,12Z,15Z)-octadeca-9,12,15-trienoate	Others	107300	115493	191070	63643.8	54157.5	91651.7	49067.3	55493	41717.7
25	Wcgp010223	C18H28O2	3-(Cyclohexen-1-yl)-2-hydroxy-4a,5-dimethyl-2,3,4,5,6,7,8,8a-octahydronaphthalen-1-one*	Others	1.01185e+06	1.00753e+06	1.01875e+06	453834	482822	524050	191797	236255	215861
26	zjbp110804	C20H20O6	6,7-dimethoxy-2-[2-(4'-hydroxy-3'-methoxyphenyl)ethyl]chromone*	Others	6992.66	8666.4	8342.95	5158.84	3940.15	2332.33	3971.07	779.88	1990.32
27	Lcsp000090	C26H18O10	Hypholomine B	Others	1.13192e+06	996562	1.43569e+06	295778	478109	417879	138054	148158	154044
28	Lmmn006306	C18H30O3	Machilusolide D	Others	915749	746354	806400	613326	616324	501760	267113	326756	321191
29	Yarn004381	C28H38O13	Tortoside B	Lignans and Coumarins	66723.8	63194.3	96670	36670	16096.4	26670	53251.7	1670	5131.64
30	Wbwn007412	C24H24O8	(5aR,8aR,9R)-5a,8a-dimethyl-9-(3,4,5-trimethoxyphenyl)-6,9-dihydro-[2]benzofuro[5,6-f][1,3]benzodioxole-5,8-dione	Lignans and Coumarins	698962	1.06779e+06	550255	91647.4	91670	163765	131499	111441	82327.9
31	pme2996	C9H6O3	4-Hydroxycoumarin	Lignans and Coumarins	220005	226670	158340	133340	61950.4	91670	79768.4	56980.5	128340
32	pmb3093	C16H16O9	Esculetin-7-O-quinic acid	Lignans and Coumarins	394554	615067	425906	53779.9	90548.8	150140	4414	5011.59	2559.2
33	pmb0382	C19H14O6	O-Feruloyl 4-hydroxycoumarin	Lignans and Coumarins	6.29194e+06	7.24781e+06	7.71756e+06	820458	1.32099e+06	1.67574e+06	537422	1.45799e+06	785387
34	Lamp006225	C16H18O8	Hydroxymethyl coumarin glucoside	Lignans and Coumarins	50229.9	24770.3	51419.7	11576.8	8340	10005	14679.3	10503.7	15005
35	Wbwp006397	C20H20O6	(3r,4r)-3-(2h-1,3-benzodioxol-5-ylmethyl)-4-[(4-hydroxy-3-methoxyphenyl)methyl]oxolan-2-one*	Lignans and Coumarins	7381.66	3108.77	8539.1	2777.32	1150.3	3494.33	1168.49	1168.49	1168.33
36	Sayp006468	C20H20O6	Acutissimalignan B*	Lignans and Coumarins	6992.66	8666.4	8342.95	5158.84	3940.15	2332.33	3971.07	779.88	1990.32
37	Lmsp004450	C20H22O6	Dehydrodiconiferyl alcohol	Lignans and Coumarins	454168	519983	450539	231013	230660	185315	43340	34949	73340
38	MWSprf094	C27H34O12	Tracheloside	Lignans and Coumarins	80005	136279	127754	50111.4	94508.4	98160.2	30621.3	52992.3	25961.3
39	Zmtp102902	C16H18O8	α-Hydrojuglone glucoside	Quinones	1.85628e+06	1.97089e+06	1.90238e+06	746032	1.02758e+06	765630	880400	1.16556e+06	1.22645e+06
40	pmn001342	C23H20O12	Rhein-8-O-(6'-O-acetyl)glucoside*	Quinones	21880.5	24861.9	28340	2954.9	16018.3	2955.9	6885.91	5996.92	5005
41	Wchn003984	C16H18O8	1,4,8-Trihydroxynaphthalene-1-O-glucoside*	Quinones	643842	541836	539652	290272	349137	433196	21886.3	38897.6	32121.2
42	Lmqn005782	C10H10O4	4,5,8-Trihydroxy-α-tetralone	Quinones	548817	657782	631870	246476	271090	545005	293340	225247	243184
43	Zmyn003693	C16H12O4	6-Hydroxy-2'-methoxyflavone	Flavonoids	53918.5	45368	571579	8372.11	13439.5	4222.33	3660.21	2836.49	1373.88
44	Wcfp003437	C20H20O4	3-Prenyl-4,2',4'-Trihydroxychalcone	Flavonoids	16994.9	14931.6	71141.3	2361.71	7745.81	6670	5301.1	1670	11290.3
45	Hmgp002080	C28H32O17	Patuletin-7-O-rutinoside	Flavonoids	20024.9	20022.7	13330.4	10005	6670	10005	9867.63	7771.61	8780.6
46	Lmmp003903	C23H22O12	Kaempferol-3-O-(2''-O-acetyl)glucoside	Flavonoids	309553	294373	278651	91340.5	148544	154703	29828.2	40921	31448.4
47	Wbsp004755	C10H10O3	Methyl Hydroxycinnamate	Phenolic acids	58110.3	65382.1	75984.8	21257.3	31852.4	31294.3	23468.9	12569.5	24588.6
48	WaYp004929	C15H16O7	3-O-(p-coumaroyl) 3-Hydroxy-3-methylglutaric acid*	Phenolic acids	1.04509e+08	1.2203e+08	1.3559e+08	1.83102e+07	6.06088e+07	5.00139e+07	6.87321e+07	5.13121e+07	6.06123e+07
49	Wafn001957	C15H16O11	2-O-Caffeoylglucaric Acid	Phenolic acids	72795.5	263777	136536	23668.6	36100.4	25903.1	38983.6	60268.6	48116.9
50	pmb0751	C16H16O7	Trans-5-O-(p-Coumaroyl)shikimate	Phenolic acids	46910	38340	32811.1	6602.7	11531.1	15091.3	2664.32	14971	8340
51	MWSprf114	C10H10O3	Osmundacetone	Phenolic acids	598805	691120	642063	201347	348750	309509	333465	308675	336830
52	MWSmce001	C9H8O4	5-Acetylsalicylic acid	Phenolic acids	804338	1.18479e+06	1.23703e+06	375041	349584	499954	249667	240212	385905
53	mws2368	C8H10O2	Tyrosol; 4-Hydroxyphenylethanol	Phenolic acids	238138	266050	264381	124571	168629	143228	133038	109327	112721
54	mws1714	C22H18O12	Chicoric Acid	Phenolic acids	811670	803340	742028	39925	70005	68025.3	71061.4	49762.5	31670
55	mws1195	C10H10O3	p-Coumaric acid methyl ester	Phenolic acids	269335	316361	306658	80726.8	145537	225870	179687	143627	97844.8
56	Lmhn002926	C13H12O7	p-Coumaroylmalic acid	Phenolic acids	859131	1.36981e+06	878711	40941.5	115005	75784.1	14086.4	11670	5037.04
57	Lcsp000096	C20H12O7	Phelligridin C	Phenolic acids	673843	867697	384025	60752.9	130798	97055	178971	178018	177763
58	pma3724	C17H20O9	1-O-Feruloylquinic acid	Phenolic acids	70087	161388	115153	23825.5	41585.5	55472.2	2401.79	5618.08	1583.9
59	pmb3068	C16H18O8	1-O-p-Coumaroylquinic acid*	Phenolic acids	8.14187e+06	1.34374e+07	1.02713e+07	2.18228e+06	2.65003e+06	7070530	103340	76745.1	40285
60	Jmwn002057	C20H30O13	2-(3-β-D-glucopyranosyloxy-4-hydroxyphenyl)ethanol-1-O-β-D-glucopyranoside	Phenolic acids	606897	711862	868380	289880	554486	553831	286637	252319	427860
61	Zbfn006711	C24H24O10	2-Cinnamoyl-6-caffeoyl glucoside	Phenolic acids	200580	243154	218829	118313	130656	135433	67504.1	38660.1	74612.7
62	Zbfn003303	C16H18O8	3-(Hydroxycinnamoyl)-quinic acid*	Phenolic acids	5.07526e+06	6.5259e+06	3.99488e+06	844667	1.17922e+06	2.3728e+06	32404	37147.4	26275.3
63	HJN012	C20H26O7	4,7,9,9'-Tetrahydroxy-3,3'-dimethoxy-8-O-4'-neolignan	Phenolic acids	71670	66670	46131.2	28340	35005	15381.1	31837.8	6156.15	1670
64	pme2828	C6H5NO3	4-Nitrophenol	Phenolic acids	2.84317e+07	2.62485e+07	2.8084e+07	1.38333e+07	1.48213e+07	1.52083e+07	4.9885e+06	4.06632e+06	3.19255e+06
65	pma6460	C16H18O8	4-O-p-Coumaroylquinic acid	Phenolic acids	1.0447e+06	1.21102e+06	1.19203e+06	192308	236380	420111	22794.1	8340	14863.9
66	mws0178	C16H18O9	Chlorogenic acid (3-O-Caffeoylquinic acid)*	Phenolic acids	3.97015e+06	6.83283e+06	5.66675e+06	1.18231e+06	858423	2.16939e+06	55680.7	95843.4	55820.6
67	MWS20194	C9H8O2	Cinnamic acid	Phenolic acids	556855	838675	1.16256e+06	48320.3	198818	672125	48347.7	48946.6	37664.7
68	mws2108	C16H18O9	Cryptochlorogenic acid (4-O-Caffeoylquinic acid)*	Phenolic acids	389616	796335	443340	205005	215005	316380	36670	14002.7	36670
69	MWS20182	C10H12O4	Dihydroferulic Acid	Phenolic acids	18114	32476.4	21132	18273.1	10065	22238.4	4098.45	5112.98	3024.04
70	pme1816	C16H18O9	Neochlorogenic acid (5-O-Caffeoylquinic acid)*	Phenolic acids	4.86611e+06	7.57635e+06	5.77772e+06	1.19169e+06	1.86724e+06	3.01681e+06	92206.6	80172	53041.5
71	Labn002291	C19H26O13	Rhamnosyl-gentisic acid-5-O-β-D-glucoside	Phenolic acids	164796	117497	158822	85258.2	96355.4	100392	43923.5	34756	49946.1
72	Lmgn001670	C7H6O3	Salicylic acid	Phenolic acids	1.70331e+06	1.87834e+06	1.60081e+06	922526	1.39921e+06	1.13205e+06	769664	811522	808523
