# Supplementary material for: Integrated metabolomic and transcriptomic analyses reveal temporal dynamics of secondary metabolite accumulation in Cibotium barometz rhizome
Source: Front Plant Sci. 2025 Dec 5;16:1702726. doi: 10.3389/fpls.2025.1702726 (PMC12714926; doi:10.3389/fpls.2025.1702726)
Supplement: Supplementary File 5 — A list of secondary metabolites enriched in MDS rhizome in comparison with YDS and MS rhizome. [file Table5.xlsx]

## Sheet: Sheet1
Table S5. A list of secondary metabolites enriched in MDS rhizome in comparison with YDS and MS rhizome.
Number	Index	Formula	Compounds	Class I	YDS1	YDS2	YDS3	MDS1	MDS2	MDS3	MS1	MS2	MS3
1	mws1562	C15H22O10	Catalpol	Terpenoids	11920.3	10698.5	13190	29978	22484.3	20313.2	12467.8	13707.4	14254.3
2	Lhhp102912	C15H22O3	Dihydroparthenolide	Terpenoids	2055.1	7407.03	11918.3	101670	100005	21670	10005	14438.3	9975.12
3	pmp001084	C15H20O3	Onitin	Terpenoids	6732.89	1916.01	1188.91	8.89688e+06	1.30091e+07	1.0745e+07	4659.63	3497.49	1555.1
4	Sajp005086	C21H30O8	Onitin 2'-O-Glucoside*	Terpenoids	41670	46670	43340	4.34877e+06	5.89616e+06	5.53702e+06	36599.2	81670	55725.8
5	Sajp005331	C21H32O8	Ptaquiloside Z	Terpenoids	20491.2	31670	24372.3	1.84065e+06	1.98416e+06	2.06112e+06	21217.7	24421.6	36981.2
6	Sajp005308	C21H30O8	Pterosin D 3-O-Glucoside*	Terpenoids	110294	208481	162233	4.35064e+07	4.82689e+07	4.69189e+07	109739	91786.6	98340
7	Sajp003956	C21H30O9	Pterosin L 3-Glucoside	Terpenoids	115641	162148	148306	9.66859e+06	1.01985e+07	1.11858e+07	450005	362723	241243
8	Lmcp003612	C21H30O8	Sarcaglaboside A	Terpenoids	150214	138988	92982.1	5.95478e+07	6.39262e+07	5.86278e+07	98975.8	101734	65123.7
9	Sajp004051	C21H30O8	pteroside A	Terpenoids	562761	575557	541537	1.49003e+06	1.75406e+06	2.17971e+06	324429	315561	324073
10	Wbmn009893	C22H34O6	3-Acetoxy-9,13-epoxy-16-hydroxy-labda-15,16-olide	Terpenoids	48545.9	42272	42767.9	108918	102082	77832.5	28762.6	14785	12884.9
11	HJN110	C30H48O3	3-Hydroxylup-20(29)-en-28-oic acid (Betulinic acid)*	Terpenoids	11906.6	13962.5	13375.1	23383.7	5062.96	48390.5	6935.6	2438.24	5783.42
12	MWSmce052	C30H48O3	3-Hydroxyurs-12-en-28-oic acid (3-Epiursolic acid)	Terpenoids	26370.1	36763.7	4291.21	60681.8	54200.5	58278.4	8341.09	9361.47	11834
13	Wcfp003018	C15H18O2	5-(hydroxymethyl)-2,7-dimethyl-6-(prop-1-en-1-yl)-1H-inden-1-ol	Terpenoids	21321.3	17854.8	21317.7	34279.8	28861.9	20005	18757.5	8646.39	12836.1
14	MWSslk106	C8H11N	2-Phenylethylamine	Alkaloids	134823	113220	122526	498705	625744	530582	36841.1	41403.9	23080.7
15	Lahp002608	C11H9NO2	3,5-Dihydro-2H-Furo[3,2-C]Quinolin-4-One*	Alkaloids	714579	577425	566895	7.81996e+06	8.40144e+06	1.04129e+07	1.5048e+06	1.40836e+06	1.56434e+06
16	pmb0819	C10H8N2	3-Indoleacetonitrile	Alkaloids	24350.4	10648.1	13919.4	139132	127249	214492	17900.6	9808.59	11278.9
17	Hmgp002327	C11H9NO2	3-amino-2-naphthoic acid*	Alkaloids	562845	584808	544750	6.66747e+06	7.46877e+06	1.02252e+07	1.14135e+06	1.10917e+06	1.30157e+06
18	Wcjp002598	C9H7NO	8-hydroxyquinoline	Alkaloids	64973.8	49386.6	46008.6	294797	365401	510809	79705.1	70112.9	63384.1
19	pmb0069	C7H7NO	Benzamide	Alkaloids	155328	121803	149963	578864	682295	549101	43225.3	37300.6	30771.6
20	pme2122	C5H9N3	Histamine	Alkaloids	29197.3	27919.3	24636.2	61967.1	36473	68964.9	41439.3	24139.5	23984
21	mws0103	C9H7NO	Indole-3-carboxaldehyde	Alkaloids	103765	90958	104511	444512	351092	283106	146040	132023	113372
22	mws1417	C9H7NO2	Indole-3-carboxylic acid*	Alkaloids	52830.9	48335.4	61670	184445	131570	130676	103340	42965.4	80005
23	mws0102	C9H7NO2	Indole-5-carboxylic acid*	Alkaloids	21493.4	25064.5	18807.4	91329.4	75185.4	77870.4	17906.3	25067.2	32225.4
24	MWStz070	C9H11NO3	N-(2-Hydroxy-4-methoxyphenyl)acetamide	Alkaloids	221078	189557	216607	1.00996e+06	1.15187e+06	1.03684e+06	267147	215007	226480
25	pmb0782	C5H11N	Piperidine	Alkaloids	63748.9	67490.8	65082.8	138825	129860	117708	48628	67752.1	62436.3
26	Lahp001956	C11H9O2N	Pyran[3,4-b]indole-2-ketone	Alkaloids	920156	863500	780960	1.09494e+07	9.87276e+06	1.5939e+07	1.8574e+06	1.98795e+06	2.06354e+06
27	MWS1860	C4H9N	Pyrrolidin	Alkaloids	8585.44	3500.46	1706.77	15142.3	12802.7	9825.07	4736.49	8765.76	1919.91
28	Hahp000801	C5H11NO2	alanine betaine	Alkaloids	209057	177343	165144	506309	598821	591393	188295	191866	177378
29	Hmtp000776	C8H9NO3	4,5,6-Trihydroxy-2-cyclohexen-1-ylideneacetonitrile	Alkaloids	35396.4	29762.6	28770.3	71629.4	75047.7	61417.8	18389.3	14925.9	17559.9
30	pmp001287	C8H9N	N-Benzylmethylene isomethylamine	Alkaloids	794246	785711	650650	1.69463e+06	1.45938e+06	1.22634e+06	403598	404096	460804
31	Qagp003587	C13H18N2O	N-Monocinnamoylputrescine*	Alkaloids	88978.1	84426.3	57276.5	99940.7	101741	102901	25236.9	15346.1	45005
32	Zbsn004974	C30H24O12	Procyanidin A2	Tannins	27294.1	40005	40005	66670	53336.9	26275.7	15161.1	8020.35	7077.39
33	Wchn004015	C10H12O4	3-Hydroxy-1-(4'-hydroxy-3'-methoxyphenyl)-propan-1-one	Others	18523.7	21670	23340	51862.5	53732	48156.6	20420.5	10192.5	15005
34	Zahn007990	C11H18O3	5-hydroxy-3,4-dimethyl-5-pentylfuran-2(5H)-one*	Others	1461.81	1930.06	2159.09	15447.1	14401.4	11184.8	1256.86	1140.74	1601.38
35	Zmbp000449	C5H7NOS	Epigoitrin	Others	148938	165055	124036	982561	1.35917e+06	1.30242e+06	152549	106116	214635
36	Lmxn008846	C11H18O3	Hydroxydihydrobovolide*	Others	1461.81	1930.06	2159.09	15447.1	14401.4	11184.8	1256.86	1140.74	1601.38
37	pmb0764	C6H9NOS	4-Methyl-5-thiazoleethanol	Others	26727	40918.6	31848.7	76345.3	43707.9	52875.9	19909.5	24188.8	27077.6
38	mws0458	C8H8O3	Vanillin; 4-Hydroxy-3-Methoxybenzaldehyde*	Others	354595	383039	430005	711670	545005	436670	83615.7	120911	111785
39	Wbwp012377	C20H26O4	Meso-dihydroguaiaretic acid	Lignans and Coumarins	38686.2	37472.1	20190.3	52546	59807.5	60038.1	27266.2	21181.9	37069.4
40	Yamn004462	C26H36O11	6-((4-(3-hydroxy-2-(4-(3-hydroxypropyl)-2-methylphenoxy)propoxy)-2-methoxyphenoxy)methyl)tetrahydro-2H-pyran-2,3,4,5-tetraol*	Lignans and Coumarins	279277	319817	235084	791670	430920	515844	71176.5	135005	195005
41	pme3140	C10H8O3	6-Hydroxy-4-methylcoumarin	Lignans and Coumarins	6670	10005	16670	13340	23340	15272.5	6102.1	4098.85	8340
42	HJN083	C26H34O11	Lariciresinol-4'-O-glucoside*	Lignans and Coumarins	2.13607e+06	1.67946e+06	2528340	3152695	3274795	3078800	855005	1128340	1213340
43	Lskp211262	C20H26O6	Secoisolariciresinol	Lignans and Coumarins	55005	83340	54460.7	77060.1	93316	74183.4	31670	16619.5	23124.7
44	Lmtn003096	C26H36O11	Secoisolariciresinol 4-O-glucoside*	Lignans and Coumarins	583286	388344	225327	871670	490801	583567	103292	113340	111670
45	Hmln003169	C21H24O7	Trachelogenin	Lignans and Coumarins	31813.3	32161	37981.7	57202.4	60138.7	49162.9	12377.1	9596.07	13304.8
46	Lskp211385	C20H20O6	dihydrosesamin*	Lignans and Coumarins	4270.72	5437.05	3106.72	20576	1168.66	3886.27	780.55	1943.88	1168.49
47	pmb3041	C23H22O14	Tricin-7-O-saccharic acid	Flavonoids	85515	82497	155005	301670	121670	196670	61670	85005	32205.1
48	Jmwn002494	C15H18O8	3-[4-(β-D-glucopyranoside)-phenylacrylic]-acid	Phenolic acids	128166	130703	124767	447853	309777	321983	168340	184379	76670
49	Lmtn002233	C15H20O8	Androsin	Phenolic acids	435005	241098	406670	2541670	2120005	2150005	636670	846670	653305
50	mws2212	C9H8O4	Caffeic acid	Phenolic acids	1048340	1501670	577513	2193340	3288560	3061620	1.0615e+06	855630	945791
51	MWSslk092	C18H16O7	Usnic acid	Phenolic acids	972.439	878.581	748.619	9267.72	8805.01	9092.82	1886.57	907.33	1116.65
52	MWSHC20102	C10H12O4	3-Hydroxy-1-(4-Hydroxy-3-Methoxyphenyl)Propan-1-One	Phenolic acids	230560	244711	342791	487751	464447	495245	149825	153153	115698
53	pmb2654	C19H27NO12	Anthranilate-1-O-Sophoroside	Phenolic acids	35624.9	29027.2	22156.7	44976.3	36321.2	25824.4	9962.02	16253.1	16372
54	mws0014	C10H10O4	Ferulic acid	Phenolic acids	317431	343973	410166	888388	584114	475984	65327.8	134562	55005
55	Hmmn002544	C16H20O9	Ferulic acid-4-O-glucoside	Phenolic acids	79385.4	91019.8	77296.8	241574	120447	67753.1	48340	39011.1	51932.4
56	pmb0108	C19H18O8	Feruloyl syringic acid	Phenolic acids	47445.9	96670	50427.9	136670	173340	113340	41670	35005	21670
57	MWSmce632	C10H10O4	Vanillin acetate	Phenolic acids	72673.7	56487.8	69047.9	107642	78619	98466.4	28417.9	32749.6	36718
