# Supplementary material for: Integrated metabolomic and transcriptomic analyses reveal temporal dynamics of secondary metabolite accumulation in Cibotium barometz rhizome
Source: Front Plant Sci. 2025 Dec 5;16:1702726. doi: 10.3389/fpls.2025.1702726 (PMC12714926; doi:10.3389/fpls.2025.1702726)
Supplement: Supplementary File 6 — All metabolites included in the volcano plot for the pairwise comparison. [file Table6.xlsx]

## Sheet: Sheet1
Table S6. A list of secondary metabolites enriched in MS rhizome in comparison with YDS and MDS rhizome.
Number	Index	Formula	Compounds	Class I	YDS1	YDS2	YDS3	MDS1	MDS2	MDS3	MS1	MS2	MS3
1	Wcdp004536	C13H20O2	3-hydroxy-beta-ionone	Terpenoids	184442	221670	234339	370662	569354	667365	603439	923080	645981
2	Lsjp211201	C13H20O2	3S-3-hydroxy-β-damascon	Terpenoids	1.07633e+06	1.28143e+06	1.34265e+06	2.55966e+06	3.15731e+06	3.32056e+06	4.36466e+06	4.84326e+06	2.9948e+06
3	Lmqp003432	C13H22O3	6,9-Dihydroxy-7-megastigmen-3-one	Terpenoids	36626	49945	52421	110704	64927	102510	145005	140005	122358
4	Lacp003991	C19H32O8	Blumenol B Glucoside*	Terpenoids	858869	913534	1.04602e+06	2303340	2245005	2143340	4.42547e+06	3.36324e+06	2.76131e+06
5	mws1574	C16H22O10	Geniposidic acid	Terpenoids	239444	274900	336486	342493	400967	559130	676402	555149	657124
6	Jmmn002533	C21H32O12	coleoside-B	Terpenoids	575517	427921	436644	750674	645070	624938	1.02047e+06	929884	1.12956e+06
7	Lafp004533	C22H32O10	(6R,9R)-3-Oxo-α-ionol-β-D-malonyl-glucoside	Terpenoids	34083.7	65170.4	60935.2	306702	361783	355552	1.13403e+06	1.06295e+06	978210
8	Saln003605	C26H30O13	3'-O-Feruloyl Swertiamarin	Terpenoids	42800.1	44059.4	18112.6	137447	176252	297929	358010	1093340	1431670
9	Lacp005577	C22H32O10	3-(3'-Hydroxybutyl)-2,4,4-trimethylcyclohexa-2,5-dienone malonyl glucoside	Terpenoids	93005.6	97746.4	100189	178855	127547	143639	493172	498856	609884
10	Qmyp101114	C19H30O7	9-O-β-D-Glucoside of 3-hydroxy-7,8-didehydro-β-ionol*	Terpenoids	357017	135852	256787	1.73662e+06	2.37726e+06	1.77515e+06	8626950	8700415	4.84725e+06
11	Cmmn012997	C20H30O2	Abietic acid*	Terpenoids	33743.4	23272.7	29160.2	17990.4	27370.4	25484.8	110562	213068	125159
12	Lsjp211202	C13H20O3	Blumenol A	Terpenoids	460005	343340	340005	573340	437940	393069	970615	1.04374e+06	663973
13	Lhjp111615	C20H26O11	Dimethylasperuloside	Terpenoids	1.98505e+06	2.13601e+06	2.10553e+06	2.92904e+06	2.73238e+06	3539919	6.15761e+06	6.65364e+06	6.65272e+06
14	Cmlp002163	C16H22O10	Gentioflavoside	Terpenoids	26996	78464.1	33200.4	41614.2	48678.1	39386.9	164205	103549	130983
15	Cmmn013275	C20H30O2	Isopimaric acid*	Terpenoids	38378	26802.3	31782.9	25797.1	30545.2	31658.6	133074	235323	147200
16	Lhjp111614	C19H24O11	Methylasperuloside	Terpenoids	549601	568277	543474	532453	650463	775395	1.31852e+06	1.36947e+06	1.24714e+06
17	mws5028	C7H5NO2	2-Benzoxazolinone	Alkaloids	36670	38340	30005	335005	346670	245005	370005	508340	646670
18	Lmmp001673	C13H19NO7	2-Ethyl-3-methylmaleimide-N-glucoside	Alkaloids	741302	909510	844727	1.37465e+06	1.34319e+06	1.49183e+06	1.90116e+06	1.88611e+06	1.72929e+06
19	Zblp001009	C12H17NO6	3-pyridine-methanol-O-β-D-glucopyranosyl	Alkaloids	33228	37088.6	39191.9	47593.1	51051.6	67332	84039.7	88627.7	89476.3
20	Ladp002110	C10H7NO4	4-hydroxy-2-oxo-1,2-dihydroquinoline-3-carboxylic acid	Alkaloids	126405	108850	66524.6	199537	217546	218087	269494	217256	286601
21	pme2268	C7H7NO2	Trigonelline	Alkaloids	3.81236e+06	4.18208e+06	6.36112e+06	1.38909e+07	1.25447e+07	9.48361e+06	1.16293e+07	1.48552e+07	1.26242e+07
22	Zmbp000490	C8H15NO2	Valerine	Alkaloids	32275.1	40309.3	49129.9	261480	244725	226579	409798	393794	359627
23	Hmcp003783	C13H10N2O	1-Acetyl-β-carboline	Alkaloids	113819	120857	68882.1	97580.3	118124	99333.4	239795	240253	225606
24	MWStz152	C11H11NO3	2-(Acetylamino)-3-phenyl-2-propenoic acid	Alkaloids	24294.9	17042.9	20269	25145.1	34055.3	63340	110214	103043	88351
25	Lmrn003201	C11H11NO3	Indole-3-lactic acid	Alkaloids	20475	19666.9	13768.9	30005	23597.9	19670.6	71763.9	65865.9	42358.7
26	Hmyp002656	C11H11NO4	Methyl dioxindole-3-acetate	Alkaloids	12006	18340	12522.3	14478.4	15002.6	29468.8	67984.5	59322.3	95832.7
27	pmn001727	C24H29NO9	N-(4-O-(Glucosyl)-E-feruloyl)-tyramine	Alkaloids	5015.35	32411.1	5080.44	20005	20005	18036	65256.2	28340	100005
28	MWSmce338	C6H11NO3	N-Hydroxypipecolic acid	Alkaloids	85652.3	88187.6	94276	66528.3	70775.5	92537.9	186858	150501	201290
29	Wasn002329	C16H17NO9	Xanthurenic Acid 8-O-Glucoside	Alkaloids	126778	127467	96592.4	105277	110941	100570	193109	269818	209842
30	Wayn004109	C21H18O13	3'-O-Methylellagic acid 4-O-beta-D-glucoside	Tannins	569662	522893	662260	2.21515e+06	2.62962e+06	3.07452e+06	4.05163e+06	4.237e+06	3.52598e+06
31	Wayn004278	C21H18O12	3-O-Methylellagic acid 4'-rhamnoside	Tannins	21670	6670	10075	98340	113340	120005	128340	130005	108340
32	mws0836	C30H26O12	Procyanidin B1	Tannins	264376	251237	303692	632528	883200	708538	804217	675535	1.0867e+06
33	MWSHY0171	C30H26O12	Procyanidin B2	Tannins	236753	190656	188574	499723	616805	579029	586007	556259	852734
34	pme0436	C30H26O12	Procyanidin B3	Tannins	277355	322655	375232	698327	1.0846e+06	656574	922172	823829	961075
35	Lmmp004382	C19H30O7	3-Oxo-α-ionol-β-D-glucoside	Others	168340	206670	203340	717340	852360	1263340	1.79335e+06	2.0551e+06	1.66413e+06
36	Layp002880	C15H16O9	5,7-Dihydroxychromone glucoside	Others	191944	243239	501670	460513	545682	1016670	636496	782323	725171
37	Layp004060	C18H18O12	5,7-Dihydroxychromone malonyl glucoside	Others	15818.5	13324	16670	115005	105005	36670	116532	100755	112370
38	MWSHC20158	C6H6O3	5-Methoxyfurfural*	Others	34518	83600.7	57832.9	108398	84780.3	114944	159728	175957	152640
39	Hmln003754	C26H34O11	Icariside E5*	Others	228153	189954	186857	407776	501720	560005	545005	768340	718340
40	Hmsp003093	C9H6O4	3,7-Dihydroxychromen-4-one	Others	85806.3	66541.6	114559	67316	91415.8	81443.8	177152	159687	156359
41	Lhmp122023	C19H20O12	3-O-caffeoyl malonyl quinic acid	Others	1.0814e+06	1.18444e+06	717951	789799	940069	1.43474e+06	3.29265e+06	2.51865e+06	2.125e+06
42	zjgp122323	C16H18O9	4-O-acetyl-3-O-caffeoyl-2-C-methyl-D-erythronate	Others	221718	218891	186142	162096	201564	218694	814696	831947	797213
43	MWS20172	C6H6O3	5-Hydroxymethylfurfural*	Others	205729	232803	197080	166860	197880	170402	345222	415671	350599
44	Lmmp003349	C19H30O7	Byzantionoside A*	Others	357017	135852	256787	1.73662e+06	2.37726e+06	1.77515e+06	8626950	8700415	4.84725e+06
45	Wasn005621	C17H30O8	Glucosyl 9-hydroxy-3-methyldec-2-enoic acid	Others	69436.3	98340	78873.3	53785.4	90307.5	38340	127094	260005	153071
46	Lagp003275	C22H32O11	Malonyl roseoside	Others	3696.61	13340	11869.9	8900.93	4950.25	10005	69828.1	106917	74612.3
47	Zamp003418	C15H20O8	Paeonoside	Others	525379	487182	251947	160876	393976	299979	831325	835330	626201
48	MWSHC20159	C19H30O8	Roseoside*	Others	1040005	1400005	973340	894162	925741	963133	2.14651e+06	1.74338e+06	2655115
49	mws1350	C9H10O4	Syringaldehyde; 4-Hydroxy-3,5-Dimethoxybenzaldehyde	Others	5921.92	9040.53	8340	2045.42	2914.22	4098.85	42006.9	71876.8	31717.2
50	mws1013	C9H6O4	Esculetin (6,7-Dihydroxycoumarin)	Lignans and Coumarins	551282	329645	748013	1.25631e+06	1.42451e+06	1.59356e+06	1.63459e+06	1.4013e+06	1.71788e+06
51	MWSCX014	C10H8O4	Scopoletin (7-Hydroxy-6-methoxycoumarin)	Lignans and Coumarins	18381.2	11670	23340	108340	125005	61670	146670	150005	105005
52	HX1362	C9H6O4	aesculetine	Lignans and Coumarins	371516	372407	399441	543479	783162	940090	1.59514e+06	1.53326e+06	1.60174e+06
53	Cmsn002383	C25H34O11	(7S,8S-Threo-3',4,7,9-tetrahydroxy-3-methoxy-8-O-4'-neolignan-9'-O-rhamnoside	Lignans and Coumarins	83159.3	75783.7	66549.8	88577.8	23276.3	121466	166655	222522	218733
54	Lahp003986	C21H22O10	3,4-Dihydro-4-(4'-hydroxyphenyl)-5,7-dihydroxycoumarin glucoside	Lignans and Coumarins	1.10944e+06	1.01517e+06	873390	1.4888e+06	1.20217e+06	887325	3.06148e+06	3.69446e+06	2.44176e+06
55	Wmln000659	C10H10O4	3-Methyl-4,8-dihydroxy-3,4-dihydroisocoumarin	Lignans and Coumarins	39634.1	50755.1	56276.6	71332.5	65853.1	68205.9	108387	137502	107976
56	Lmbp102601	C9H6O3	7-Hydroxycoumarin;Umbelliferone	Lignans and Coumarins	5.368e+06	7.55382e+06	5.95293e+06	7.77233e+06	8.3485e+06	7.02172e+06	1.759e+07	1.42885e+07	1.28428e+07
57	Lmxp004495	C9H6O3	8-Hydroxycoumarin	Lignans and Coumarins	569666	527413	401842	5387045	5.27452e+06	2.39485e+06	2.7657e+07	1.90608e+07	4.32092e+07
58	MWSmce017	C9H6O4	Daphnetin	Lignans and Coumarins	84903	202027	169878	263657	296082	360373	740396	759283	662554
59	Yacp008636	C26H34O10	Icariside E4	Lignans and Coumarins	6408.62	6348.46	5342.58	18037.9	23678.1	18329.6	157692	119753	258760
60	Lmjp003090	C17H20O10	Isofraxidin-7-O-glucoside	Lignans and Coumarins	206670	185005	201670	595005	823340	531670	1855005	1851670	1903340
61	Lazn003560	C22H30O11	Methoxy-erythro-Guaiacyl glycerol β-threo-syringyl glycerol ether	Lignans and Coumarins	257884	428890	305306	245005	572770	263941	1.05872e+06	872239	682034
62	Hmln002100	C26H32O12	Nortrachelogenin-4-O-glucoside	Lignans and Coumarins	44714.2	41447.4	41670	37660.7	103644	31232.4	117035	110913	103340
63	MWSmce024	C16H18O9	Scopoletin-7-O-glucoside (Scopolin)	Lignans and Coumarins	197564	241110	208272	257053	296670	257852	459726	578583	533002
64	Zmxp004722	C21H22O10	Thunberginol G 3'-Glucoside	Lignans and Coumarins	1.34864e+06	1.32178e+06	1.16295e+06	1.78927e+06	1.70592e+06	1.09699e+06	3.4132e+06	4.00602e+06	2.81325e+06
65	Wagp002962	C21H26O12	Umbelliferone 7-O-Rutinoside	Lignans and Coumarins	1045338	1.63872e+06	1234674	2.467e+06	2.32286e+06	3.69104e+06	8.29061e+06	8.55658e+06	8.19456e+06
66	Smnp001925	C21H22O10	10-hydroxyaloin A	Quinones	5005	27941.5	23340	53180.7	86293.7	46248.7	74170.6	131441	114424
67	Smnp001863	C22H24O10	8-O-methyl-7-hydroxyaloin	Quinones	6966120	3328145	4234860	3.95925e+06	11233995	5575965	8.05952e+06	11594475	10960185
68	Zmhn001905	C21H20O11	HydroxyAloe-emodin-8-O-glucoside	Quinones	121475	173340	64402.2	164636	206800	178340	310183	329295	271670
69	Lmqn005179	C24H24O11	1,4,8-Trihydroxynaphthalene-1-O-[6'-O-(3''-methoxy-5''-hydryoxybenzoyl)]glucoside	Quinones	184299	245785	254410	136654	200041	229335	1.03963e+06	665581	918535
70	Wmhn004393	C26H26O11	1,4,8-Trihydroxynaphthalene-1-O-[6'-O-(4''-propionyloxybenzoyl)]glucoside	Quinones	108340	146670	90005	228340	238340	171670	465005	613340	608340
71	Lacp004926	C21H20O10	3,8-Dihydroxy-1-methoxy-9,10-anthraquinone glucoside	Quinones	730930	854671	742245	173250	249334	219926	2.59521e+06	3.15029e+06	2.06772e+06
72	Smnp004822	C21H22O9	Nataloin	Quinones	78300.5	103851	74571.7	27578.1	59704.1	55005	354094	356647	166327
73	mws1628	C15H8O6	Rheic Acid	Quinones	317322	384728	190467	65527.2	191833	240442	585322	522686	633573
74	Lmsp004301	C21H22O11	3',5,5',7-Tetrahydroxyflavanone-7-O-glucoside*	Flavonoids	168408	175565	97539.5	393980	524223	544115	601148	910300	556986
75	Lmsn003297	C21H22O11	3,4,2',4',6'-Pentahydroxychalcone-4'-O-glucoside	Flavonoids	821323	577597	524656	567318	1.51123e+06	1406670	2.34649e+06	909326	2.06663e+06
76	Laxp009625	C17H14O6	4,6-Dihydroxy-2-(4-Hydroxy-3-Methoxybenzylidene)-7-Methylbenzofuran-3(2h)-One*	Flavonoids	2314.37	3156.47	3196.79	29093.2	1368.69	1231.78	9587.08	19120.7	8305.8
77	Wbtp004863	C20H20O11	4-(beta-D-Glucopyranosyl)-7-methoxy-1,3,6-trihydroxy-9H-xanthene-9-one	Flavonoids	51225.5	75005	40005	143340	128340	68340	250005	181670	151670
78	Zblp003511	C16H14O6	5,7,4'-Trihydroxy-8-methylflavonoid	Flavonoids	19264.3	19078.8	13135.4	19267	41941.2	31553.3	52010.4	73519.3	40315.7
79	pmp001309	C21H20O12	6-Hydroxykaempferol-7-O-glucoside	Flavonoids	1.07159e+07	1.56378e+07	8.05887e+06	1.69754e+07	2.08372e+07	1.69488e+07	2.98751e+07	3.34254e+07	2.54505e+07
80	Smnp003415	C20H24O9	7-O-Methylaloesin	Flavonoids	42361.8	46658.5	33787.3	51091.3	60957.1	90762.8	117012	95551.1	79108.9
81	HJN090	C21H22O10	Butin-7-O-glucoside*	Flavonoids	1296670	1168340	557319	1946670	2148340	955005	2.10176e+06	3842060	3211150
82	mws0054	C15H14O6	Catechin	Flavonoids	55743.6	57208.8	71400.2	149258	182425	157928	216311	196146	241574
83	Lmlp005236	C21H22O11	Dihydrokaempferol-3-O-glucoside*	Flavonoids	233997	229651	138340	440511	572791	608260	842908	928884	622211
84	HJN041	C21H24O11	Epicatechin glucoside	Flavonoids	44771.2	36960.2	25005	61596.2	72509.5	38340	104026	86915.8	86913.8
85	Zmdn002400	C21H24O11	Epicatechin-3'-O-β-D-glucopyranoside	Flavonoids	46009.1	43522.9	33243.5	73047.2	98629	71123.3	71606.2	140107	168194
86	pmb3114	C30H26O11	Epicatechin-epiafzelechin	Flavonoids	146670	87894.5	70514.9	169995	234063	199237	381184	274145	414939
87	Lmcn003163	C28H20O14	Epitheaflavic acid-3-O-Gallate	Flavonoids	6587.29	10005	12349.9	32101.9	29632.9	18193.3	53340	22277.9	41170
88	MWS20145	C21H22O11	Eriodictyol-7-O-glucoside*	Flavonoids	195000	249160	114385	381128	625105	460185	902292	967881	1011670
89	Lajp003377	C30H26O12	Fisetinidol-(4α,6)-gallocatechin	Flavonoids	209825	131078	161917	296905	492179	437495	621952	588272	789045
90	Lmmp000897	C30H26O14	Gallocatechin-(4α→8)-gallocatechin	Flavonoids	183224	114449	128463	229112	349066	255276	293000	551094	489789
91	Xmyp005654	C21H20O11	Kaempferol-4'-O-glucoside	Flavonoids	14370.3	7459.97	4994.99	229087	249787	259554	411471	401719	386093
92	pma0791	C24H24O13	Naringenin-7-O-(6''-malonyl)glucoside	Flavonoids	438845	379543	420135	594088	732315	540487	922763	1.20539e+06	898732
93	mws1179	C21H22O10	Naringenin-7-O-glucoside (Prunin)*	Flavonoids	805462	544742	751065	1.68436e+06	1.32797e+06	748897	2.34262e+06	2.12407e+06	1.65176e+06
94	Zmgp004436	C23H24O13	Okanin-4'-(6''-O-acetyl)glucoside*	Flavonoids	50529.9	13310.8	73340	65005	73046.6	137426	153558	197804	179557
95	Cmxp003975	C21H22O11	Okanin-4'-O-glucoside(Marein)*	Flavonoids	226908	266891	163945	415695	653480	473485	851771	939520	664755
96	Zmgp002917	C27H32O16	Okanin-4'-O-glucosyl-O-glucoside	Flavonoids	11670	6403.27	13340	60005	35684.5	58340	78340	85005	63905.4
97	Lmdp003286	C21H20O12	Quercetin-3-O-alloside; Isohyperoside*	Flavonoids	5.10997e+06	7.44645e+06	3.35004e+06	6.2582e+06	1.11251e+07	7.16602e+06	1.53106e+07	1.58785e+07	1.07334e+07
98	MWSHY0046	C21H20O12	Quercetin-3-O-glucoside (Isoquercitrin)*	Flavonoids	6.13119e+06	6.4747e+06	4.64226e+06	8.33634e+06	9.78835e+06	8.8446e+06	1.47812e+07	1.77595e+07	1.15474e+07
99	MWSHY0162	C27H30O17	Quercetin-3-O-sophoroside (Baimaside)	Flavonoids	51670	33340	40005	110005	230005	116670	181670	211670	211670
100	Smgp004575	C21H20O12	Quercetin-5-O-β-D-glucoside*	Flavonoids	4.99815e+06	5.45524e+06	2.35839e+06	5.42311e+06	1.07101e+07	6.39887e+06	1.10822e+07	1.571e+07	9.23499e+06
101	Lazp007726	C17H14O6	Tupichinol E*	Flavonoids	2314.37	3156.47	3196.79	29093.2	1368.69	1231.78	9587.08	19120.7	8305.8
102	Cmyp002064	C22H22O11	Yuanhuanin	Flavonoids	1.89067e+06	2.84792e+06	2632850	2.62634e+06	3.69426e+06	5353840	5.04236e+06	7.25001e+06	5.01552e+06
103	Zmgp004060	C22H22O11	paratensein-7-O-glucoside*	Flavonoids	2.4002e+06	2.05125e+06	1.1644e+06	3.58713e+06	3.94089e+06	3.93737e+06	5.22719e+06	6.41188e+06	4.07372e+06
104	Lacn005143	C31H38O15	xylosyl Phellamurin	Flavonoids	12304.8	16533.1	9711.47	30882.1	58385	37908.5	64818.7	35546.8	48804.2
105	Lmsp004137	C15H12O6	3,4,2',4',6'-Pentahydroxychalcone	Flavonoids	73794.6	68243	91603.1	98073.7	113017	99259.6	220733	177111	187477
106	Lamp007163	C22H22O10	4'-Demethyleucomin glucoside	Flavonoids	345005	290153	326670	155223	241670	146590	870071	678340	590997
107	MWSslk146	C27H30O15	4'-O-Glucosylvitexin	Flavonoids	12412.2	13568.7	16474.2	43340	50005	42006	95005	176670	111670
108	Yyyn008289	C17H14O6	5,3'-Dihydroxy-7,4'-Dimethoxyflavone	Flavonoids	1101.6	6314.46	4307.05	1835.05	3620.02	1742.76	14697.2	38976.7	15269
109	Lajp005753	C23H24O12	5,3'-dihydroxy-6,7,4'-trimethoxyflavone-8-O-β-D-glucoside*	Flavonoids	211385	200022	137490	94987.8	103990	123870	625497	622654	664257
110	Zmjp004852	C23H24O13	5,6,3',4'-Tetrahydroxy-3,7-dimethoxyflavone-6-O-glucoside*	Flavonoids	66670	50735.8	108340	61571.3	83009.1	57413	144730	141443	123922
111	pmp000194	C24H22O13	6''-O-Malonylgenistin	Flavonoids	333340	163877	153127	154269	229210	75005	663924	1.03066e+06	555917
112	Wbtn006810	C15H12O6	6,7-dihydroxy-1,3-dimethoxyxanthen-9-one	Flavonoids	85518.4	116090	42052.7	98471.5	101549	151315	252322	246162	203057
113	Lmjp003655	C22H22O11	6-C-MethylKaempferol-3-glucoside*	Flavonoids	1.18584e+06	1.13466e+06	614184	755132	659124	754345	2.07621e+06	1.52414e+06	2.14253e+06
114	pmp001311	C27H30O17	6-Hydroxykaempferol-7,6-O-Diglucoside	Flavonoids	195005	210005	94051	152670	738340	368340	360798	1618340	1273340
115	mws0051	C16H12O5	Acacetin	Flavonoids	14714.1	10100.5	4104.98	6425.18	13803.5	9176.96	67620.8	65289.3	58860.3
116	mws0072	C21H20O10	Apigenin-5-O-glucoside	Flavonoids	432463	468340	244435	161682	377818	556008	984035	873962	686670
117	pmp000581	C23H22O11	Apigenin-7-O-(6''-acetyl)glucoside	Flavonoids	42255.6	27344.9	41024	23209.3	44327.2	31080	159480	101075	87406.7
118	MWSHY0189	C21H20O10	Apigenin-7-O-glucoside(Cosmosiin)*	Flavonoids	1.18748e+06	947315	1.20479e+06	2.31488e+06	2.12855e+06	1.36573e+06	6.46202e+06	9.52975e+06	6.23738e+06
119	Lmhn005110	C16H12O6	Aracarpene 1*	Flavonoids	16064.3	15582.6	7227.5	5868.57	9938.77	14538.1	47514.1	50750.3	43794.3
120	pmn001716	C21H20O11	Carthamone*	Flavonoids	101566	260005	194689	254480	166417	118366	551420	401821	648340
121	Zbrn008158	C16H12O6	Chrysoeriol; 5,7,4'-Trihydroxy-3'-Methoxyflavone*	Flavonoids	30357.7	50932.1	27673.9	16529.4	39173.8	20755.9	163778	254844	184457
122	HJAP056	C23H24O11	Dihydroxy-dimethoxyflavone-7-O-glucoside*	Flavonoids	36482.4	29359.5	38711.2	42118.2	54880.8	43748.3	82277.4	94797.1	97414.9
123	MWSHY0174	C15H14O6	Epicatechin	Flavonoids	1835005	1083340	876670	1821670	2624290	2095005	5709070	2.84684e+06	7465910
124	MWSHY0098	C15H14O7	Epigallocatechin	Flavonoids	11005.5	15341.8	5828.76	9148.66	52193.6	22500.7	112008	135449	168202
125	Zbnn006442	C15H12O6	Eriodictyol (5,7,3',4'-Tetrahydroxyflavanone)	Flavonoids	52772.1	35422.5	29239.9	42680.4	45952.3	70521.3	138863	140543	91935.9
126	Hmmn002691	C39H52O24	Eriodictyol-5,3'-Di-O-rutinoside	Flavonoids	16238.7	9102.06	15105.7	50005	81670	56582.7	146670	423340	91672.4
127	Hmmn002781	C39H50O26	Eriodictyol-7-O-rutinoside-5-O-(6''-O-glucosyl)glucuronide	Flavonoids	6670	10255.1	15005	13125.9	9069.04	22400.5	47351.7	73516	52389.4
128	Lmdn003665	C29H36O15	Farrerol-5,7-di-O-glucoside	Flavonoids	18340	5711.71	7641.35	16670	9544.77	7614.66	20046.7	29540.3	18082.9
129	mws1000	C15H12O6	Fustin	Flavonoids	11376.7	10208.4	6711.33	21801	33106.8	21798.4	76556.1	55895.6	55895.6
130	Lmyn006227	C15H10O5	Galangin (3,5,7-Trihydroxyflavone)	Flavonoids	31688	22778.6	24270.4	20399.2	18755.4	19526.7	89682.5	73549.9	60720.9
131	Lmlp005572	C21H20O10	Galangin-7-O-glucoside	Flavonoids	1.11757e+06	1.13971e+06	1.09977e+06	2.41488e+06	1.66912e+06	1.50629e+06	5.99493e+06	9.26743e+06	7.60287e+06
132	Lmgp004731	C21H20O10	Genistein-7-O-galactoside*	Flavonoids	1.14633e+06	1.01911e+06	1.1413e+06	1.79148e+06	2.27482e+06	1.86489e+06	6.0903e+06	9.21038e+06	7.15874e+06
133	Zbhp004510	C22H24O11	Hesperetin-3'-O-glucoside	Flavonoids	2.3216e+06	3.2192e+06	1.9747e+06	3.74005e+06	5.15375e+06	4.79243e+06	8.85421e+06	14687365	7.57013e+06
134	Zbsp005715	C25H26O14	Hesperetin-7-O-(6''-malonyl)glucoside	Flavonoids	2.21219e+06	1.92324e+06	1.37658e+06	1.32805e+06	1.89677e+06	1.51221e+06	3.61403e+06	3.54803e+06	2.96816e+06
135	Lmzp002365	C22H24O11	Hesperetin-7-O-glucoside	Flavonoids	5.289e+06	7.02921e+06	3.87324e+06	7.03411e+06	8.91999e+06	8.88727e+06	1.39269e+07	1.94021e+07	1.24862e+07
136	Hmgp002189	C22H22O11	Hispidulin-7-O-glucoside(Homoplantaginin)*	Flavonoids	817162	893340	439523	558340	606670	900005	1.26632e+06	1.55958e+06	1.60595e+06
137	Labn004865	C21H22O10	Hydroxy isoliquiritigenin glucoside*	Flavonoids	1.10602e+06	698991	603889	1.33521e+06	1.10982e+06	712303	2.0708e+06	2.32683e+06	2.29732e+06
138	Lmsp003252	C28H32O17	Isorhamnetin-3-O-sophoroside*	Flavonoids	16936.5	25012.8	24307.3	33113.8	50009.2	30790.5	108616	113344	112574
139	Zbjn008081	C16H12O6	Kaempferide (3,5,7-Trihydroxy-4'-methoxyflavone)*	Flavonoids	42612.6	61381.4	34273.5	20547.4	38673.4	26094.6	176119	249277	181763
140	Lmbp002592	C27H30O16	Kaempferol-3,7-O-diglucoside	Flavonoids	256745	111436	129484	190413	339561	216729	393974	589608	411819
141	Lmqp006281	C23H22O11	Kaempferol-3-O-(4''-O-acetyl)rhamnoside	Flavonoids	95662	69085.4	125682	55502.1	78942	32595.5	301999	122277	124327
142	Lmdp004892	C24H22O14	Kaempferol-3-O-(6''-malonyl)galactoside*	Flavonoids	348736	535485	275786	217988	308189	272145	991670	730005	474108
143	mws0089	C21H20O11	Kaempferol-7-O-glucoside*	Flavonoids	168358	588340	240670	340703	219957	126258	864125	445980	970005
144	Zbnp004766	C23H24O13	Limocitrin-7-O-glucoside*	Flavonoids	53017.5	36452.5	126670	68230.7	113027	45764.2	166337	160580	163011
145	MWSHY0079	C21H22O9	Liquiritigenin-4'-O-Glucoside (Liquiritin)	Flavonoids	144014	152695	72021.6	43408.7	67061.7	80991.5	367800	569145	335744
146	Cmhp002692	C28H32O17	Madreselvin A*	Flavonoids	48340	16936.5	11549.6	110005	66670	43340	163340	175005	225005
147	WaYn005089	C22H24O10	Neosakuranin	Flavonoids	416797	459068	526670	406670	275245	371670	708748	704817	887956
148	Cmxp005429	C15H12O6	Okanin	Flavonoids	48630.8	77701.9	20583.1	43438.1	65890.1	77739.8	194920	179021	137764
149	Cmxp004324	C24H24O14	Okanin-4'-O-(6''-O-malonyl)glucoside	Flavonoids	48714.5	72286.8	28300.7	81771.2	109214	100568	200940	242301	189921
150	MWSHY0040	C21H20O10	Oroxin A	Flavonoids	723750	908684	634202	139265	334516	237614	1.94417e+06	3.08803e+06	2.11865e+06
151	Hmgp001888	C28H32O17	Patuletin-3-O-rutinoside	Flavonoids	425445	401068	312495	223081	287653	190229	630611	789158	651480
152	mws0918	C16H12O5	Prunetin (5,4'-Dihydroxy-7-methoxyisoflavone)	Flavonoids	110298	87217.8	74008.1	62957	98801.8	115383	493578	628113	463589
153	Zmcp002666	C27H30O17	Quercetin-3,7-Di-O-glucoside*	Flavonoids	267735	276094	226590	235475	269243	207697	319222	765816	509357
154	MWSslk002	C21H20O10	Sophoricoside*	Flavonoids	950631	1.06223e+06	1.24128e+06	2.4134e+06	2.63889e+06	1.833e+06	6.22486e+06	8.65452e+06	7.67239e+06
155	Zbsn007741	C16H12O6	Tectorigenin*	Flavonoids	29184.7	40251.8	25360.1	12682.7	32532.9	19632.6	127192	250476	142734
156	pma0795	C24H22O15	Tricetin-5-O-(6''-malonyl)glucoside	Flavonoids	2.04356e+06	2.3173e+06	1.27645e+06	986388	1.62271e+06	1.09639e+06	2.79909e+06	3.5844e+06	3.09173e+06
157	pmb0736	C23H24O12	Tricin-7-O-Glucoside*	Flavonoids	449088	650986	479499	401670	262935	237297	1.72176e+06	1.75811e+06	2.00982e+06
158	Lmsp102909	C19H30O7	(6S,9R)-Deoxysappanol	Phenolic acids	138111	134548	160385	353731	372445	508340	943037	993469	860711
159	Lmsn004322	C24H24O12	1,6-Di-O-caffeoyl-β-D-glucose*	Phenolic acids	2.08992e+06	2.09007e+06	1.70181e+06	3.357e+06	3.46768e+06	3.72276e+06	5.93638e+06	6.26605e+06	7.55403e+06
160	Zbfn004509	C24H26O11	1-O-(3-Hydroxy-4-acetylpyroxy)-2-O-caffeoyl-glucoside	Phenolic acids	65868.9	103794	119333	315539	332268	307650	850529	426626	830158
161	Lmsn002288	C21H28O14	1-O-Caffeoyl-(6-O-glucosyl)-β-D-glucose	Phenolic acids	220550	318201	359636	545167	648721	669059	702380	784275	960010
162	Wdtp003384	C17H22O10	3,4,5,6-tetrahydroxy-6-[4-(2-methylpropanoyloxymethyl)phenoxy]oxane-2-carboxylic acid	Phenolic acids	30005	21670	36670	206670	398340	260005	640005	925005	896670
163	Jmwn002172	C14H20O8	3,4-dihydroxyphenylethanol-β-D-glucopyranoside	Phenolic acids	82366	73561.7	70873.7	47313	104150	186550	147283	149632	167508
164	Hmln000659	C13H16O10	3-O-Galloyl-D-glucose*	Phenolic acids	62873.7	59637.5	58197.3	165212	192090	191059	264924	255624	214905
165	MWS5206	C9H10O4	4-Hydroxyphenyllactic Acid*	Phenolic acids	17516.8	13282.8	5542.35	44251.8	47699.8	25005	66865	80527.4	67356.1
166	Zmhn000892	C13H18O8	4-O-Glucosyl-3,4-dihydroxybenzyl alcohol	Phenolic acids	6.80077e+06	6.17451e+06	7.05778e+06	1.15081e+07	1.13363e+07	1.10767e+07	1.45083e+07	1.40389e+07	1.39583e+07
167	Zmhn001358	C13H16O8	4-O-Glucosyl-4-hydroxybenzoic acid*	Phenolic acids	225445	213915	123693	286563	370736	282525	378460	457197	476824
168	Zmhn001703	C13H16O10	5-O-Galloyl-D-hamamelose*	Phenolic acids	74065.6	74967.7	69058.2	148475	187069	195048	246048	267116	248994
169	Zmhn001793	C15H18O9	6-O-Caffeoyl-D-glucose	Phenolic acids	6628680	1.14334e+07	4.77424e+06	2.63434e+07	2.49022e+07	1.97461e+07	3.56282e+07	1.91006e+07	2.13275e+07
170	Lmfn000604	C13H16O10	6-O-Galloyl-β-D-glucose*	Phenolic acids	62873.7	59637.5	58197.3	165212	192090	191059	264924	255624	214905
171	Hmln002149	C29H36O15	Acteoside; Verbascoside	Phenolic acids	45005	17177.7	16670	101670	61670	56670	112619	85865.7	95005
172	MWSmce675	C12H16O7	Arbutin	Phenolic acids	8375.38	5464.65	10226.9	18456.3	21141.4	17376.1	25433.8	24637	27181.9
173	Zbfn002396	C15H20O9	Caffeoyl-O-mannitol	Phenolic acids	185157	246544	239081	518369	505186	413565	613158	572490	613581
174	Lmcp101902	C23H26O11	Desrhamnosylacteoside*	Phenolic acids	1.07441e+06	1.30773e+06	1.03579e+06	5.12752e+06	9.23732e+06	8.04941e+06	1.62996e+07	1.53599e+07	1.6856e+07
175	Wafn002827	C16H22O9	Dihydroferulic acid glucoside	Phenolic acids	66305.3	65110.6	47549.6	308959	268350	253195	343918	430028	297001
176	MWSHC2062	C16H20O9	Ferulic β-glucoside	Phenolic acids	151670	169461	108510	260634	353340	206756	524747	561359	578791
177	Hmbp001276	C8H8O4	Gallacetophenone	Phenolic acids	185292	211838	209658	324716	393864	298718	370133	420353	449180
178	Hmtn001302	C13H16O8	Glucosyloxybenzoic acid	Phenolic acids	174144	182316	153398	409312	358744	251470	499164	520578	524270
179	Hmtn001288	C9H10O4	Methyl 2,4-dihydroxyphenylacetate*	Phenolic acids	17516.8	13282.8	5542.35	44251.8	47699.8	25005	66865	80527.4	67356.1
180	Lmjp003662	C23H26O11	Ovatoside C*	Phenolic acids	1.48929e+06	2.26351e+06	2.12047e+06	7.05087e+06	1.47842e+07	1.58706e+07	2.77515e+07	2.0732e+07	2.64084e+07
181	pme0282	C8H6O4	Phthalic acid	Phenolic acids	18526.5	18899	24866.5	38950.7	47739.9	53702.9	42843.7	49648.8	58408.8
182	MWSprf134	C21H22O12	Plantagoside	Phenolic acids	173940	202025	118355	233286	393451	205512	347831	624508	328630
183	Wasn005682	C22H22O11	Protocatechuic acid 4-O-(6''-O-p-Coumaroyl)Glucoside	Phenolic acids	352388	714819	870229	1.82702e+06	3.3218e+06	3.75968e+06	9.75065e+06	6.8757e+06	5.84691e+06
184	Zmln000899	C15H20O9	Syringaldehyde-4-O-glucoside	Phenolic acids	733747	649001	667741	1.67999e+06	1.82141e+06	1.43771e+06	1.29175e+06	2.47354e+06	2.19876e+06
185	Ymjm000143	C19H26O12	2,3,4-Trihydroxybutyl 6-O-(E)-caffeoyl-β-D-glucopyranoside	Phenolic acids	326114	332213	272209	573870	590236	570052	1.2032e+06	1.07049e+06	1.42376e+06
186	Zbfn005376	C24H24O11	2-Caffeoyl-6-(4-hydroxycinnamoyl)glucoside	Phenolic acids	101052	88804.1	142468	129375	226375	127546	748834	483644	599962
187	Wacn002104	C21H24O16	2-O-(1'-O-glucosylCaffeoyl)hydroxycitric Acid	Phenolic acids	55005	60005	38340	106165	63198.6	112466	273100	275496	290339
188	Zbfn003867	C23H24O12	2-O-(3,4-dihydroxyphenylacetyl)-6-O-caffeoylglucoside	Phenolic acids	379595	436670	213279	250005	210005	317535	519993	453789	667539
189	Hmln000873	C13H16O10	2-O-Galloyl-D-glucose	Phenolic acids	52359.7	58375.7	52912.3	30982.1	53102.1	70632.7	396078	188302	282566
190	Zbfn004397	C24H26O12	2-O-caffeoyl-5-O-(3-hydroxy-4-phenoxy)-6-acetylglucose	Phenolic acids	270482	347032	458340	839756	624532	815072	3322980	2.64452e+06	2.35187e+06
191	Lmmn002131	C22H22O11	3'-Methoxyorobol-7-O-glucoside	Phenolic acids	343603	450770	383340	1.14308e+06	1.85337e+06	2238340	5142550	5.49687e+06	5.53365e+06
192	Lmsn004970	C24H24O12	3,6-Di-O-caffeoyl glucose*	Phenolic acids	1.60732e+06	2.16028e+06	1.72111e+06	2.96212e+06	3.61213e+06	2.96008e+06	5.55471e+06	6.37265e+06	8.23318e+06
193	Zbfn004208	C24H24O12	3-O-(3-Methoxy-4-hydroxybenzoyl)-4-O-caffeoylquinic acid	Phenolic acids	1.23838e+06	1.3788e+06	994672	1.73393e+06	2.06034e+06	1.55179e+06	4.33209e+06	3.52553e+06	4.3395e+06
194	pmb0752	C17H20O9	3-O-Feruloylquinic acid	Phenolic acids	4664.99	8652.66	13758.4	12008	8340	7124.19	20005	22505.1	18268.2
195	Lmyn003835	C14H10O7	4-(3,4,5-Trihydroxybenzoxy)benzoic acid	Phenolic acids	110005	76670	73340	176670	151000	107422	361670	238914	352939
196	Zmhn002334	C16H20O9	6-O-Feruloyl-β-D-glucose	Phenolic acids	122887	144046	122026	191771	269981	245419	444009	725005	1040005
197	Cmrn002785	C34H44O19	Arenarioside	Phenolic acids	928340	1033340	1411670	663340	1026670	1048340	2478340	3460745	1390005
198	pmp001122	C16H14O4	Denthyrsinin	Phenolic acids	51114.3	63484.9	57975.2	7577.03	14072.7	8447.5	137763	185924	133176
199	MWSHC2022	C15H20O10	Glucosyringic acid	Phenolic acids	1.05025e+06	963358	854636	822554	1.11821e+06	855812	2.04452e+06	2.24496e+06	2.41955e+06
200	Cmyp005063	C21H28O9	Grandidentatin	Phenolic acids	931786	756832	598580	819978	760956	1.16366e+06	4.54385e+06	3.6402e+06	3.57781e+06
201	Sacn004878	C29H36O16	Orobanchoside	Phenolic acids	24150	14093.4	21670	37673.1	75924.3	54216	170087	181872	68340
202	NK10264324	C6H6O3	Phloroglucinol; 1,3,5-Benzenetriol	Phenolic acids	185564	144701	275697	179695	218684	224840	518270	445328	457281
203	Lahp003509	C21H22O10	Tadehaginoside	Phenolic acids	64615	127567	65442.5	62957.5	55505	76210	299862	372755	331337
