# Supplementary material for: Integrated metabolomic and transcriptomic analyses reveal temporal dynamics of secondary metabolite accumulation in Cibotium barometz rhizome
Source: Front Plant Sci. 2025 Dec 5;16:1702726. doi: 10.3389/fpls.2025.1702726 (PMC12714926; doi:10.3389/fpls.2025.1702726)
Supplement: Supplementary File 7 — All metabolites included in the volcano plot for the pairwise comparison. [file Table7.xlsx]

## Sheet: MDS Vs YDS
Table S7. All metabolites included in the volcano plot for the pairwise comparison.
Number	Index	Formula	Compounds	Class I	Class II	CAS	Cb-MDS1	Cb-MDS2	Cb-MDS3	Cb-YDS1	Cb-YDS2	Cb-YDS3	VIP	P-value	FDR	Fold_Change	Log2FC	Type
1	Sajp005086	C21H30O8	Onitin 2'-O-Glucoside*	Terpenoids	Sesquiterpenoids	-	4.34877e+06	5.89616e+06	5.53702e+06	41670	46670	43340	1.37207	0.00793758	0.0622487	119.851	6.9051	up
2	Lmhn002926	C13H12O7	p-Coumaroylmalic acid	Phenolic acids	Phenolic acids	-	31042.6	35482.9	40314.7	1.72272e+06	1.75476e+06	1.70095e+06	1.37181	5.5038e-05	0.010471	0.0206318	-5.59899	down
3	Lmcp003612	C21H30O8	Sarcaglaboside A	Terpenoids	Sesquiterpenoids	-	5.95478e+07	6.39262e+07	5.86278e+07	150214	138988	92982.1	1.37153	0.000726443	0.0257538	476.476	8.89626	up
4	Sajp003956	C21H30O9	Pterosin L 3-Glucoside	Terpenoids	Sesquiterpenoids	-	9.66859e+06	1.01985e+07	1.11858e+07	115641	162148	148306	1.37139	0.0018748	0.0317049	72.8777	6.18741	up
5	Sajp005331	C21H32O8	Ptaquiloside Z	Terpenoids	Sesquiterpenoids	-	1.84065e+06	1.98416e+06	2.06112e+06	20491.2	31670	24372.3	1.3709	0.00108294	0.0257538	76.9067	6.26504	up
6	Sajp005308	C21H30O8	Pterosin D 3-O-Glucoside*	Terpenoids	Sesquiterpenoids	84299-80-9	4.35064e+07	4.82689e+07	4.69189e+07	110294	208481	162233	1.3704	0.000940923	0.0257538	288.341	8.17163	up
7	MWSslk092	C18H16O7	Usnic acid	Phenolic acids	Phenolic acids	125-46-2	9267.72	8805.01	9092.82	972.439	878.581	748.619	1.36999	1.9617e-05	0.00497617	10.4497	3.38539	up
8	MWStz070	C9H11NO3	N-(2-Hydroxy-4-methoxyphenyl)acetamide	Alkaloids	Phenolamine	58469-06-0	1.00996e+06	1.15187e+06	1.03684e+06	221078	189557	216607	1.36876	0.00169613	0.0307323	5.09959	2.35038	up
9	MWSmce584	C8H11NO	L-Tyramine	Alkaloids	Alkaloids	51-67-2	457120	430468	432867	103429	119923	98619.8	1.36822	1.20921e-05	0.00497617	4.10115	2.03603	up
10	Lahp002608	C11H9NO2	3,5-Dihydro-2H-Furo[3,2-C]Quinolin-4-One*	Alkaloids	Quinoline alkaloids	-	7.81996e+06	8.40144e+06	1.04129e+07	714579	577425	566895	1.36774	0.00873745	0.0622487	14.328	3.84077	up
11	Hmln000659	C13H16O10	3-O-Galloyl-D-glucose*	Phenolic acids	Phenolic acids	-	165212	192090	191059	62873.7	59637.5	58197.3	1.36672	0.00431048	0.0470824	3.03451	1.60146	up
12	Lmfn000604	C13H16O10	6-O-Galloyl-β-D-glucose*	Phenolic acids	Phenolic acids	13186-19-1	165212	192090	191059	62873.7	59637.5	58197.3	1.36672	0.00431048	0.0470824	3.03451	1.60146	up
13	Hmgp002327	C11H9NO2	3-amino-2-naphthoic acid*	Alkaloids	Alkaloids	-	6.66747e+06	7.46877e+06	1.02252e+07	562845	584808	544750	1.36646	0.0197227	0.0904153	14.3946	3.84745	up
14	MWSslk106	C8H11N	2-Phenylethylamine	Alkaloids	Benzylphenylethylamine alkaloids	156-28-5	498705	625744	530582	134823	113220	122526	1.36444	0.00667902	0.0584222	4.46619	2.15904	up
15	Wcop010618	C19H30O3	13-hydroxy-13-(hydroxymethyl)-2,6-dimethyltetracyclo[10.3.1.01,10.02,7]hexadecan-5-one	Terpenoids	Others	-	453834	482822	524050	1.01185e+06	1.00753e+06	1.01875e+06	1.36413	0.00117934	0.0263965	0.480792	-1.05651	down
16	Sayp006468	C20H20O6	Acutissimalignan B*	Lignans and Coumarins	Monoterpenoids	5989-02-6	187784	190470	203140	526342	547381	466264	1.36404	0.00446817	0.0470824	0.377532	-1.40533	down
17	pme2828	C6H5NO3	4-Nitrophenol	Phenolic acids	Phenolic acids	100-02-7	1.38333e+07	1.48213e+07	1.52083e+07	2.84317e+07	2.62485e+07	2.8084e+07	1.36375	0.00028808	0.0219229	0.529974	-0.916008	insig
18	Lahp001956	C11H9O2N	Pyran[3,4-b]indole-2-ketone	Alkaloids	Plumerane	-	1.09494e+07	9.87276e+06	1.5939e+07	920156	863500	780960	1.36346	0.0257916	0.102761	14.334	3.84137	up
19	Lacn003532	C16H20O11	Malonyl Tachioside	Phenolic acids	Tannin	152542-70-6	29177.4	11670	23016.5	1.72272e+06	1.75476e+06	1.70095e+06	1.36345	1.75185e-05	0.00497617	0.0123327	-6.34137	down
20	Zmbp000449	C5H7NOS	Epigoitrin	Others	Others	1072-93-1	982561	1.35917e+06	1.30242e+06	148938	165055	124036	1.36338	0.0111901	0.0683561	8.31943	3.05649	up
21	mws5028	C7H5NO2	2-Benzoxazolinone	Alkaloids	Alkaloids	59-49-4	335005	346670	245005	36670	38340	30005	1.36333	0.0130565	0.0752729	8.82426	3.14148	up
22	Zbfn004231	C26H22O12	2-O-caffeoyl-5-O-(5,8-dioxonaphthalene-2-carbonyl)-glucose	Phenolic acids	Phenolic acids	-	145655	142535	132393	65005	63002.2	56264	1.36237	0.000207287	0.0192836	2.28241	1.19056	up
23	pmp001084	C15H20O3	Onitin	Terpenoids	Sesquiterpenoids	53823-02-2	8.89688e+06	1.30091e+07	1.0745e+07	6732.89	1916.01	1188.91	1.36213	0.0117345	0.0708729	3318.92	11.6965	up
24	Lacp004731	C15H10O4	3-Hydroxy-1-methoxy-9,10-anthraquinone	Quinones	Alkaloids	78-96-6	3982.34	4008.18	3584.06	12865	12133.9	10349.2	1.36034	0.00722184	0.0603936	0.327446	-1.61067	down
25	pmb0069	C7H7NO	Benzamide	Alkaloids	Alkaloids	55-21-0	578864	682295	549101	155328	121803	149963	1.35971	0.00512015	0.0499543	4.23855	2.08357	up
26	Zmbp000490	C8H15NO2	Valerine	Alkaloids	Alkaloids	-	261480	244725	226579	32275.1	40309.3	49129.9	1.35925	0.00045615	0.0257538	6.02052	2.58989	up
27	Lacp003991	C19H32O8	Blumenol B Glucoside*	Terpenoids	Sesquiterpenoids	-	2303340	2245005	2143340	858869	913534	1.04602e+06	1.35887	7.22351e-05	0.0109942	2.37427	1.24748	up
28	mws0178	C16H18O9	Chlorogenic acid (3-O-Caffeoylquinic acid)*	Phenolic acids	Phenolic acids	70831-56-0	39925	70005	68025.3	811670	803340	742028	1.35873	0.000147845	0.0187516	0.0754995	-3.72739	down
29	pmb0782	C5H11N	Piperidine	Alkaloids	Piperidine alkaloids	110-89-4	138825	129860	117708	63748.9	67490.8	65082.8	1.358	0.00766987	0.0620933	1.96815	0.97684	insig
30	Zmhn002690	C22H24O10	4-O-(6'-O-Glucosylcaffeoyl)-4-hydroxybenzyl alcohol	Phenolic acids	Other Flavonoids	25078-14-2	18409.1	21153.2	12855.2	150394	181333	200719	1.35789	0.00703299	0.0594679	0.0984466	-3.34452	down
31	Zahn007990	C11H18O3	5-hydroxy-3,4-dimethyl-5-pentylfuran-2(5H)-one*	Others	Others	-	15447.1	14401.4	11184.8	1461.81	1930.06	2159.09	1.3577	0.0100988	0.0645811	7.39211	2.88599	up
32	Lmxn008846	C11H18O3	Hydroxydihydrobovolide*	Others	Lactones	6067-11-4	15447.1	14401.4	11184.8	1461.81	1930.06	2159.09	1.3577	0.0100988	0.0645811	7.39211	2.88599	up
33	mws0102	C9H7NO2	Indole-5-carboxylic acid*	Alkaloids	Plumerane	1670-81-1	91329.4	75185.4	77870.4	21493.4	25064.5	18807.4	1.35723	0.0032432	0.0424356	3.73876	1.90256	up
34	Hahp000801	C5H11NO2	alanine betaine	Alkaloids	Alkaloids	-	506309	598821	591393	209057	177343	165144	1.35666	0.00196943	0.0319399	3.07595	1.62103	up
35	Wafn002827	C16H22O9	Dihydroferulic acid glucoside	Phenolic acids	Phenolic acids	-	308959	268350	253195	66305.3	65110.6	47549.6	1.35618	0.00259382	0.0372434	4.64058	2.2143	up
36	Wbjp000520	C6H11NO3	4-Hydroxypipecolic acid	Alkaloids	Alkaloids	14228-16-1	427876	389785	424316	273631	274943	262948	1.3561	0.00398611	0.0466682	1.53043	0.613937	insig
37	Wayn004109	C21H18O13	3'-O-Methylellagic acid 4-O-beta-D-glucoside	Tannins	Tannin	-	2.21515e+06	2.62962e+06	3.07452e+06	569662	522893	662260	1.3561	0.012505	0.0732023	4.5129	2.17405	up
38	Zmhn000892	C13H18O8	4-O-Glucosyl-3,4-dihydroxybenzyl alcohol	Phenolic acids	Phenolic acids	-	1.15081e+07	1.13363e+07	1.10767e+07	6.80077e+06	6.17451e+06	7.05778e+06	1.35524	0.000689469	0.0257538	1.69325	0.759796	insig
39	WaYn002313	C16H22O10	Homosyringic Acid 4'-O-Glucoside	Phenolic acids	Phenolic acids	-	730317	824876	761293	1.42238e+06	1.46318e+06	1.32212e+06	1.355	0.000513263	0.0257538	0.550537	-0.861089	insig
40	MWSprf114	C10H10O3	Osmundacetone	Phenolic acids	Alkaloids	58115-31-4	4088.38	3544.29	5160.4	18294.8	15677	18471.2	1.3545	0.000951499	0.0257538	0.243942	-2.03539	down
41	Wchn004015	C10H12O4	3-Hydroxy-1-(4'-hydroxy-3'-methoxyphenyl)-propan-1-one	Others	Others	-	51862.5	53732	48156.6	18523.7	21670	23340	1.35399	0.000177407	0.0192836	2.41999	1.275	up
42	Lmbn014696	C20H30O2	Pimaric acid*	Terpenoids	Ditepenoids	127-27-5	66945.6	61341.4	60263	94193	91350.7	94482.9	1.35386	0.0011311	0.0260839	0.673329	-0.570616	insig
43	MWSslk146	C27H30O15	4'-O-Glucosylvitexin	Flavonoids	Flavones	38950-94-6	43340	50005	42006	12412.2	13568.7	16474.2	1.35362	0.00175139	0.0309956	3.1881	1.6727	up
44	Yacp008636	C26H34O10	Icariside E4	Lignans and Coumarins	Lignans	126253-42-7	18037.9	23678.1	18329.6	6408.62	6348.46	5342.58	1.35315	0.0142805	0.0781831	3.3175	1.7301	up
45	mws1350	C9H10O4	Syringaldehyde; 4-Hydroxy-3,5-Dimethoxybenzaldehyde	Others	Sesquiterpenoids	-	40666.4	43143.9	50506.6	108705	99912.9	115945	1.35304	0.000767508	0.0257538	0.413839	-1.27286	down
46	Lakn003294	C15H20O9	2-β-D-Glucopyranosyloxy-5-hydroxyphenylacetic acidmethylester	Phenolic acids	Phenolic acids	-	2.22731e+06	2.35962e+06	1.70072e+06	310691	438340	291530	1.35283	0.0100269	0.0645811	6.04256	2.59516	up
47	pmb3093	C16H16O9	Esculetin-7-O-quinic acid	Lignans and Coumarins	Phenolamine	-	113929	97268.6	116641	273053	349945	302842	1.35165	0.00862731	0.0622487	0.354099	-1.49778	down
48	Zmln000899	C15H20O9	Syringaldehyde-4-O-glucoside	Phenolic acids	Phenolic acids	-	1.67999e+06	1.82141e+06	1.43771e+06	733747	649001	667741	1.35158	0.0102617	0.0650761	2.40875	1.26828	up
49	Xmyp005654	C21H20O11	Kaempferol-4'-O-glucoside	Flavonoids	Flavonols	52222-74-9	229087	249787	259554	14370.3	7459.97	4994.99	1.35075	0.000592903	0.0257538	27.5274	4.78279	up
50	Lmhp001671	C16H18O9	Noreugenin-7-O-glucoside*	Others	Alkaloids	2800-34-2	104376	121552	133337	312697	274406	318975	1.35066	0.000991415	0.0257538	0.396505	-1.33459	down
51	Lmgn013947	C30H48O4	2α,3α-Dihydroxyolean-12-en-28-oic acid	Terpenoids	Ditepenoids	-	734000	863785	760379	1.76792e+06	1.51672e+06	1.7728e+06	1.34966	0.00297959	0.0412267	0.466275	-1.10075	down
52	pmn001417	C24H20O9	Cinchonain Ic*	Flavonoids	Anthraquinone	-	173250	249334	219926	730930	854671	742245	1.34929	0.000893601	0.0257538	0.276011	-1.8572	down
53	pmn001647	C45H38O18	Procyanidin C2	Tannins	Proanthocyanidins	37064-31-6	161325	121652	123509	43879.4	38779.8	45921.1	1.34919	0.0168415	0.0848766	3.16134	1.66054	up
54	MWSHY0171	C30H26O12	Procyanidin B2	Tannins	Proanthocyanidins	29106-49-8	499723	616805	579029	236753	190656	188574	1.34881	0.00329001	0.0424356	2.7526	1.4608	up
55	Cmyp007180	C11H16O2	Dihydroactinidiolide	Others	Lactones	17092-92-1	632524	574739	580746	812090	820786	816231	1.34873	0.00609233	0.05391	0.730066	-0.453902	insig
56	Sajp004051	C21H30O8	pteroside A	Terpenoids	Sesquiterpenoids	35910-15-7	1.49003e+06	1.75406e+06	2.17971e+06	562761	575557	541537	1.34849	0.0247151	0.101666	3.22873	1.69097	up
57	Ymjm000148	C14H20O7	Salidroside	Phenolic acids	Phenolic acids	10338-51-9	972878	827022	797121	416061	455621	423802	1.34783	0.0121609	0.0717398	2.00467	1.00337	up
58	Wcjp002598	C9H7NO	8-hydroxyquinoline	Alkaloids	Quinoline alkaloids	148-24-3	294797	365401	510809	64973.8	49386.6	46008.6	1.34763	0.0329071	0.115937	7.30195	2.86828	up
59	pmb3142	C13H16O8	Salicylic acid-2-O-glucoside	Phenolic acids	Phenolic acids	10366-91-3	409958	377619	380098	181751	172790	139210	1.34705	0.000228058	0.0192836	2.36491	1.24178	up
60	Zmhn001703	C13H16O10	5-O-Galloyl-D-hamamelose*	Phenolic acids	Phenolic acids	-	148475	187069	195048	74065.6	74967.7	69058.2	1.34701	0.0172465	0.086346	2.43289	1.28267	up
61	Zmtn001661	C14H20O8	Vanilloloside	Phenolic acids	Phenolic acids	74950-96-2	2.60438e+07	2.80844e+07	2.89537e+07	2.03149e+07	2.01085e+07	1.98609e+07	1.34653	0.011228	0.0683561	1.37817	0.462753	insig
62	mws0054	C15H14O6	Catechin	Flavonoids	Flavanols	154-23-4	149258	182425	157928	55743.6	57208.8	71400.2	1.34608	0.00294623	0.0412267	2.65584	1.40917	up
63	Lmcp101902	C23H26O11	Desrhamnosylacteoside*	Phenolic acids	Phenolic acids	-	5.12752e+06	9.23732e+06	8.04941e+06	1.07441e+06	1.30773e+06	1.03579e+06	1.34607	0.0346868	0.11854	6.55784	2.71322	up
64	Ymjm000143	C19H26O12	2,3,4-Trihydroxybutyl 6-O-(E)-caffeoyl-β-D-glucopyranoside	Phenolic acids	Phenolic acids	-	573870	590236	570052	326114	332213	272209	1.34599	0.00252838	0.0370018	1.86361	0.898103	insig
65	Lmsn002247	C13H16O8	1-O-Salicyloyl-β-D-glucose*	Phenolic acids	Phenolic acids	60517-74-0	263735	323881	279063	141299	118298	132278	1.34573	0.0067901	0.0586545	2.21162	1.1451	up
66	MWS1777	C6H6ClN	3-Chloroaniline	Alkaloids	Alkaloids	108-42-9	6.99457e+06	5421839	4.82565e+06	1.92316e+06	1.74863e+06	1.8137e+06	1.3457	0.0255795	0.102453	3.14321	1.65224	up
67	Smnn005560	C25H32O13	Oleuropein	Terpenoids	Monoterpenoids	32619-42-4	457412	643276	424837	73009.5	93142.4	111283	1.3452	0.0233029	0.100189	5.49868	2.45908	up
68	Lajn004573	C23H28O11	7,2',4'-Trihydroxy-8,3'-dimethoxyisoflavanglucoside	Flavonoids	Chromone	80681-45-4	646027	976097	790231	3.28017e+06	2.67363e+06	2.84214e+06	1.34432	0.00179552	0.0310543	0.274258	-1.8664	down
69	pmp001122	C16H14O4	Denthyrsinin	Phenolic acids	Flavonols	3301-49-3	522.416	1097.79	1183.07	15218.6	11266.5	17819.7	1.34393	0.0175005	0.0866987	0.0632726	-3.98227	down
70	Wcop008480	C11H16O2	2,5-dimethyl-2,3,3a,7a-tetrahydro-1H-indene-1,3-diol*	Terpenoids	Sesquiterpenoids	-	349635	368388	365983	556390	503299	498715	1.34268	0.00838013	0.0622487	0.695588	-0.523696	insig
71	Lmqp002115	C10H12O5	Methyl Syringate	Phenolic acids	Phenolic acids	884-35-5	45775.8	51334.4	45317.2	16382.2	21973.6	20604.6	1.34238	0.000452044	0.0257538	2.41565	1.27241	up
72	MWSslk208	C20H30O2	Kaurenoic Acid*	Terpenoids	Ditepenoids	6730-83-2	70295.2	60455.1	63889	100623	95839.2	99157.9	1.3423	0.00211644	0.0328695	0.658411	-0.60294	insig
73	Lmtn002233	C15H20O8	Androsin	Phenolic acids	Phenolic acids	531-28-2	2541670	2120005	2150005	435005	241098	406670	1.34207	0.00151867	0.0296336	6.29096	2.65328	up
74	Hmcp002207	C22H22O12	Isorhamnetin-7-O-glucoside (Brassicin)	Flavonoids	Flavanones	28978-03-2	2306670	3041005	2566090	11151790	11396730	7964030	1.34198	0.0178866	0.0866987	0.259361	-1.94697	down
75	Wdtp003384	C17H22O10	3,4,5,6-tetrahydroxy-6-[4-(2-methylpropanoyloxymethyl)phenoxy]oxane-2-carboxylic acid	Phenolic acids	Phenolic acids	-	206670	398340	260005	30005	21670	36670	1.34183	0.0446624	0.132766	9.79133	3.2915	up
76	MWSmce446	C22H28O11	Cimifugin-7-O-glucoside	Others	Ditepenoids	-	3354.79	4472.8	3540.71	10455.3	9488.84	8846.16	1.34091	0.000845809	0.0257538	0.394866	-1.34056	down
77	mws0103	C9H7NO	Indole-3-carboxaldehyde	Alkaloids	Plumerane	487-89-8	444512	351092	283106	103765	90958	104511	1.34077	0.0299969	0.111354	3.6049	1.84996	up
78	Lafp004533	C22H32O10	(6R,9R)-3-Oxo-α-ionol-β-D-malonyl-glucoside	Terpenoids	Sesquiterpenoids	-	306702	361783	355552	34083.7	65170.4	60935.2	1.34069	0.000565146	0.0257538	6.39267	2.67642	up
79	Lhqp101805	C15H16O8	Skimmin (7-Hydroxycoumarin-7-O-glucoside)	Lignans and Coumarins	Coumarins	93-39-0	119234270	1.25367e+08	1.21392e+08	1.41078e+08	1.45341e+08	1.45565e+08	1.34066	0.000832022	0.0257538	0.847238	-0.23916	insig
80	Hmtp000776	C8H9NO3	4,5,6-Trihydroxy-2-cyclohexen-1-ylideneacetonitrile	Alkaloids	Alkaloids	-	71629.4	75047.7	61417.8	35396.4	29762.6	28770.3	1.34062	0.00387891	0.0461227	2.21544	1.14759	up
81	pma0702	C29H39N3O8	N1,N8-Bis(sinapoyl)spermidine	Alkaloids	Lignans	4263-87-0	231013	230660	185315	454168	519983	450539	1.33983	0.00125832	0.0265995	0.454125	-1.13884	down
82	mws0836	C30H26O12	Procyanidin B1	Tannins	Proanthocyanidins	20315-25-7	632528	883200	708538	264376	251237	303692	1.33914	0.0204109	0.0919093	2.71482	1.44086	up
83	MWS3270	C7H5NO4	Quinolinic Acid	Alkaloids	Flavonols	81149-02-2	178490	226948	189820	469043	411137	402908	1.3388	0.00136637	0.0281029	0.463926	-1.10803	down
84	Lmjp003090	C17H20O10	Isofraxidin-7-O-glucoside	Lignans and Coumarins	Coumarins	483-91-0	595005	823340	531670	206670	185005	201670	1.33873	0.0356628	0.120086	3.28648	1.71654	up
85	Lmmp004382	C19H30O7	3-Oxo-α-ionol-β-D-glucoside	Others	Alcohol compounds	-	717340	852360	1263340	168340	206670	203340	1.33819	0.0438687	0.132015	4.89849	2.29234	up
86	Lsjp211201	C13H20O2	3S-3-hydroxy-β-damascon	Terpenoids	Monoterpenoids	-	2.55966e+06	3.15731e+06	3.32056e+06	1.07633e+06	1.28143e+06	1.34265e+06	1.33762	0.00993438	0.0645811	2.4423	1.28824	up
87	Zbfn003303	C16H18O8	3-(Hydroxycinnamoyl)-quinic acid*	Phenolic acids	Phenolic acids	118169-17-8	7577.03	14072.7	8447.5	51114.3	63484.9	57975.2	1.33743	0.00107332	0.0257538	0.174402	-2.51951	down
88	Jmwn002494	C15H18O8	3-[4-(β-D-glucopyranoside)-phenylacrylic]-acid	Phenolic acids	Phenolic acids	-	447853	309777	321983	128166	130703	124767	1.33693	0.0341633	0.11854	2.81416	1.4927	up
89	Hmcn001296	C21H28O13	Cistanoside F	Phenolic acids	Phenolic acids	97411-47-7	179303	200444	175955	84413.5	104974	82032.4	1.33627	0.000868182	0.0257538	2.04739	1.03379	up
90	Lamp007327	C26H28O14	3,9-dihydroeucomnalin malonyl glucoside	Flavonoids	PhenAnthraquinones	-	738340	605005	448340	2428340	1946670	2605460	1.33391	0.00573641	0.05256	0.256671	-1.96201	down
91	Lmsp102909	C19H30O7	(6S,9R)-Deoxysappanol	Phenolic acids	Phenolic acids	-	353731	372445	508340	138111	134548	160385	1.33337	0.0288936	0.108995	2.85078	1.51136	up
92	Hmhn003067	C15H18O8	Phenylpropionic acid-O-β-D-glucopyranoside	Phenolic acids	Phenolic acids	-	393296	285272	258184	89847.9	99901.2	72875.5	1.33266	0.0284828	0.108922	3.56689	1.83467	up
93	pme1816	C16H18O9	Neochlorogenic acid (5-O-Caffeoylquinic acid)*	Phenolic acids	Coumarins	-	820458	1.32099e+06	1.67574e+06	6.29194e+06	7.24781e+06	7.71756e+06	1.33171	0.000861222	0.0257538	0.179571	-2.47737	down
94	Lmsn004322	C24H24O12	1,6-Di-O-caffeoyl-β-D-glucose*	Phenolic acids	Phenolic acids	-	3.357e+06	3.46768e+06	3.72276e+06	2.08992e+06	2.09007e+06	1.70181e+06	1.33127	0.000888185	0.0257538	1.79323	0.842563	insig
95	Wcdp003364	C13H14N2O2	1-Methyl-1,2,3,4-tetrahydro-β-carboline-3-carboxylic acid	Alkaloids	Alkaloids	-	21094.6	48818.6	43795.1	1670	3199.99	3171.51	1.3306	0.0534596	0.146341	14.1402	3.82173	insig
96	Lmmp001673	C13H19NO7	2-Ethyl-3-methylmaleimide-N-glucoside	Alkaloids	Alkaloids	-	1.37465e+06	1.34319e+06	1.49183e+06	741302	909510	844727	1.33026	0.00104686	0.0257538	1.68688	0.754355	insig
97	Hmln003754	C26H34O11	Icariside E5*	Others	Ketone compounds	126176-79-2	407776	501720	560005	228153	189954	186857	1.3302	0.0164088	0.0843878	2.42907	1.2804	up
98	mws1454	C23H26O11	Persicoside*	Flavonoids	Other Flavonoids	-	1.36071e+06	1.61966e+06	1.36419e+06	6.13556e+06	6.6285e+06	4.00743e+06	1.32999	0.0344181	0.11854	0.259044	-1.94873	down
99	pmb0819	C10H8N2	3-Indoleacetonitrile	Alkaloids	Plumerane	771-51-7	139132	127249	214492	24350.4	10648.1	13919.4	1.32977	0.0317302	0.114733	9.83018	3.29722	up
100	MWStz085	C25H26N2O3	Aurantiamide	Alkaloids	Quinones	-	746032	1.02758e+06	765630	1.85628e+06	1.97089e+06	1.90238e+06	1.3292	0.00335449	0.0425462	0.443182	-1.17403	down
101	Zbfn006711	C24H24O10	2-Cinnamoyl-6-caffeoyl glucoside	Phenolic acids	Phenolic acids	-	118313	130656	135433	200580	243154	218829	1.32918	0.00888191	0.0622487	0.580173	-0.785445	insig
102	pma6460	C16H18O8	4-O-p-Coumaroylquinic acid	Phenolic acids	Phenolic acids	-	40941.5	115005	75784.1	859131	1.36981e+06	878711	1.32881	0.0274102	0.106424	0.0745678	-3.7453	down
103	HJN012	C20H26O7	4,7,9,9'-Tetrahydroxy-3,3'-dimethoxy-8-O-4'-neolignan	Phenolic acids	Other Flavonoids	-	1.65922e+06	2.20204e+06	2.68401e+06	1.01893e+07	1.10152e+07	7.20779e+06	1.32762	0.0190441	0.0899345	0.230367	-2.11799	down
104	zjbp110804	C20H20O6	6,7-dimethoxy-2-[2-(4'-hydroxy-3'-methoxyphenyl)ethyl]chromone*	Others	Flavanols	85081-22-7	496867	558210	391938	1.04275e+06	1.17292e+06	1.25329e+06	1.32588	0.0012515	0.0265995	0.417131	-1.26143	down
105	Lmxp004495	C9H6O3	8-Hydroxycoumarin	Lignans and Coumarins	Coumarins	2442-31-1	5387045	5.27452e+06	2.39485e+06	569666	527413	401842	1.32572	0.0585847	0.154266	8.71055	3.12276	insig
106	mws1417	C9H7NO2	Indole-3-carboxylic acid*	Alkaloids	Plumerane	771-50-6	184445	131570	130676	52830.9	48335.4	61670	1.3243	0.028755	0.108995	2.74319	1.45586	up
107	MWSHC2024	C10H10O4	Methyl caffeate	Phenolic acids	Alkaloids	56121-42-7	4030.94	4674.51	7308.25	24193.4	18937.3	27403.6	1.32399	0.00953924	0.0636786	0.227034	-2.13902	down
108	Lmgp004731	C21H20O10	Genistein-7-O-galactoside*	Flavonoids	Isoflavones	-	1.79148e+06	2.27482e+06	1.86489e+06	1.14633e+06	1.01911e+06	1.1413e+06	1.32029	0.0218771	0.0973594	1.79367	0.842913	insig
109	Wcgn010941	C20H32O3	Araucarol	Terpenoids	Ditepenoids	-	9123.25	10457.5	10718	5795.06	5458.67	6599.17	1.32013	0.00353736	0.04413	1.69713	0.763099	insig
110	Labp004829	C19H34O7	Platanionoside J*	Terpenoids	Sesquiterpenoids	-	1736670	1661670	961670	281670	199605	323340	1.31984	0.0382373	0.123824	5.41875	2.43796	up
111	pmb2871	C13H16O9	1-O-Gentisoyl-β-D-glucoside	Phenolic acids	Phenolic acids	23445-11-6	738512	732253	830194	408218	461050	505205	1.31977	0.00197663	0.0319399	1.67407	0.743357	insig
112	Qmyp101114	C19H30O7	9-O-β-D-Glucoside of 3-hydroxy-7,8-didehydro-β-ionol*	Terpenoids	Sesquiterpenoids	-	1.73662e+06	2.37726e+06	1.77515e+06	357017	135852	256787	1.31975	0.00930844	0.0627095	7.85563	2.97373	up
113	Lmmp003349	C19H30O7	Byzantionoside A*	Others	Ketone compounds	189109-41-9	1.73662e+06	2.37726e+06	1.77515e+06	357017	135852	256787	1.31975	0.00930844	0.0627095	7.85563	2.97373	up
114	pme1738	C7H9N2O	3-Carbamyl-1-methylpyridinium;(1-Methylnicotinamide)	Alkaloids	Pyridine alkaloids	1005-24-9	1.27711e+07	1.2084e+07	1.02358e+07	6.81954e+06	5.45958e+06	5.61075e+06	1.31923	0.00599423	0.053666	1.9615	0.971954	insig
115	Lmmn002131	C22H22O11	3'-Methoxyorobol-7-O-glucoside	Phenolic acids	Phenolic acids	-	1.14308e+06	1.85337e+06	2238340	343603	450770	383340	1.31836	0.0506924	0.142988	4.44487	2.15214	insig
116	pmb0751	C16H16O7	Trans-5-O-(p-Coumaroyl)shikimate	Phenolic acids	Lignans	-	91647.4	91670	163765	698962	1.06779e+06	550255	1.31821	0.0477244	0.137747	0.149797	-2.73891	down
117	Hmcn001415	C17H24O10	Majoroside	Terpenoids	Monoterpenoids	134140-02-6	159486	378340	185005	28936.6	30005	40010.8	1.31754	0.0945429	0.204116	7.30484	2.86885	insig
118	Zbfn004509	C24H26O11	1-O-(3-Hydroxy-4-acetylpyroxy)-2-O-caffeoyl-glucoside	Phenolic acids	Phenolic acids	-	315539	332268	307650	65868.9	103794	119333	1.31748	0.00146051	0.0292486	3.30613	1.72514	up
119	mws1329	C21H20O12	Quercetin-7-O-glucoside	Flavonoids	Flavonols	491-50-9	891670	1118340	991670	428402	411670	281670	1.3174	0.00222109	0.033805	2.67591	1.42003	up
120	Wbmn009893	C22H34O6	3-Acetoxy-9,13-epoxy-16-hydroxy-labda-15,16-olide	Terpenoids	Ditepenoids	-	108918	102082	77832.5	48545.9	42272	42767.9	1.31718	0.0272521	0.106353	2.16215	1.11247	up
121	Lhhp102904	C20H20O6	Horsfieldin*	Lignans and Coumarins	Other Flavonoids	-	73849.3	103041	66988.9	256752	232688	196695	1.31674	0.00376192	0.0454416	0.355438	-1.49233	down
122	Zbfn002396	C15H20O9	Caffeoyl-O-mannitol	Phenolic acids	Phenolic acids	-	518369	505186	413565	185157	246544	239081	1.31558	0.00538659	0.0507974	2.14245	1.09926	up
123	Hmmn002691	C39H52O24	Eriodictyol-5,3'-Di-O-rutinoside	Flavonoids	Flavanones	-	50005	81670	56582.7	16238.7	9102.06	15105.7	1.31347	0.0309539	0.11325	4.65449	2.21862	up
124	HX1341	C9H6O3	7-hydroxy-2H-1-benzopyran-2-one	Lignans and Coumarins	Coumarins	-	3.49435e+07	3.52304e+07	44266267	6.18738e+07	6.66539e+07	6.37209e+07	1.31263	0.00580163	0.05256	0.595271	-0.74838	insig
125	pmn001646	C45H38O18	Procyanidin C1	Tannins	Proanthocyanidins	37064-30-5	115005	126670	96670	31635.4	51670	36670	1.31228	0.00360825	0.0442884	2.82012	1.49576	up
126	Lmqn004838	C15H8O8	3-O-Methylellagic acid	Tannins	Ditepenoids	52592-14-0	1755.08	1316.28	1681.04	3961.84	3014.6	4160.08	1.3121	0.0165368	0.0844599	0.42674	-1.22857	down
127	Zblp003644	C19H30O8	corchoinoside C*	Quinones	Other Flavonoids	-	208767	316491	214166	1.0422e+06	835056	659430	1.31139	0.0239481	0.100575	0.291493	-1.77847	down
128	Wayn004278	C21H18O12	3-O-Methylellagic acid 4'-rhamnoside	Tannins	Tannin	-	98340	113340	120005	21670	6670	10075	1.31062	0.000431736	0.0257538	8.63425	3.11007	up
129	Lmjp003662	C23H26O11	Ovatoside C*	Phenolic acids	Phenolic acids	-	7.05087e+06	1.47842e+07	1.58706e+07	1.48929e+06	2.26351e+06	2.12047e+06	1.3093	0.0611533	0.157755	6.41987	2.68254	insig
130	Lamn006238	C23H26O11	3,9-dihydroeucomnalin glucoside*	Flavonoids	Others	-	1.31465e+06	1.20246e+06	700538	4.20943e+06	3.44595e+06	4.86753e+06	1.3087	0.00780183	0.0622487	0.256941	-1.96049	down
131	Lmmp003903	C23H22O12	Kaempferol-3-O-(2''-O-acetyl)glucoside	Flavonoids	Triterpene	26563-68-8	3221.58	4725.86	2462.25	13827.5	12583.4	10689.6	1.30854	0.00201461	0.0319399	0.280581	-1.83351	down
132	MWSmce548	C5H11NO2	Betaine	Alkaloids	Alkaloids	107-43-7	6.9388e+06	6.16438e+06	5.08115e+06	3.1935e+06	3.47168e+06	3.35805e+06	1.30819	0.0345747	0.11854	1.81422	0.859347	insig
133	MWSmce001	C9H8O4	5-Acetylsalicylic acid	Phenolic acids	Coumarins	-	51294.1	25077.6	52654.4	269250	208954	178340	1.30747	0.0147599	0.0789326	0.196523	-2.34723	down
134	Zmsp001834	C8H8O4	2,6-Dimethoxy-1,4-benzoquinone*	Quinones	Quinones	530-55-2	1.7172e+06	1.95324e+06	1.47291e+06	1.01394e+06	1.0571e+06	996978	1.30702	0.0360264	0.120479	1.67644	0.745403	insig
135	MWSslk183	C15H10O4	7,8-Dihydroxy-4-phenylcoumarin	Lignans and Coumarins	Alkaloids	-	627857	738902	474138	1.55371e+06	2.0573e+06	1.51342e+06	1.30672	0.013432	0.0758045	0.359239	-1.47698	down
136	pmb0382	C19H14O6	O-Feruloyl 4-hydroxycoumarin	Lignans and Coumarins	Others	-	295778	478109	417879	1.13192e+06	996562	1.43569e+06	1.30605	0.0151478	0.0794998	0.334374	-1.58046	down
137	pmn001553	C14H20O8	Cimidahurinine	Phenolic acids	Phenolic acids	142542-89-0	1.61548e+07	1.58602e+07	1.49709e+07	7.68439e+06	9.59327e+06	1.01883e+07	1.3057	0.00528719	0.0507974	1.7107	0.774584	insig
138	mws0038	C17H14O6	5,4'-Dihydroxy-3,7-dimethoxyflavone(Kumatakenin)	Flavonoids	Phenolic acids	32451-86-8	192308	236380	420111	1.0447e+06	1.21102e+06	1.19203e+06	1.30477	0.000829806	0.0257538	0.24619	-2.02216	down
139	mws1714	C22H18O12	Chicoric Acid	Phenolic acids	Flavonols	2068-02-2	974.757	2918.68	4379.42	64655.2	63521.2	32248.9	1.30401	0.0401144	0.125111	0.0515683	-4.27737	down
140	pme0282	C8H6O4	Phthalic acid	Phenolic acids	Phenolic acids	88-99-3	38950.7	47739.9	53702.9	18526.5	18899	24866.5	1.30397	0.0133731	0.0758045	2.2538	1.17236	up
141	Wbtn002952	C13H19NO7	1-(β-D-Glucopyranosyl)-3-ethyl-4-methyl-1H-pyrrole-2,5-dione	Others	Ketone compounds	-	333322	290333	323153	102654	159197	93894.7	1.3036	0.00246365	0.0367615	2.66147	1.41223	up
142	MWSHY0040	C21H20O10	Oroxin A	Flavonoids	Lignans	-	1168.49	1942.72	1696.79	6727.04	6754.16	4275.55	1.30211	0.0272504	0.106353	0.27077	-1.88486	down
143	Cmsn001914	C25H34O12	7R,8S-erythro-3',4,9,9'-tetrahydroxy-3-methoxy-8-O-4'-neolignan-7-O-glucopyr-anoside,	Lignans and Coumarins	Lignans	-	54120.1	48789.1	90708.9	8340	11670	16670	1.30174	0.0537198	0.146526	5.27858	2.40015	insig
144	mws2368	C8H10O2	Tyrosol; 4-Hydroxyphenylethanol	Phenolic acids	Phenolic acids	501-94-0	124571	168629	143228	238138	266050	264381	1.30126	0.00309182	0.0420156	0.567844	-0.816433	insig
145	pmp001287	C8H9N	N-Benzylmethylene isomethylamine	Alkaloids	Alkaloids	-	1.69463e+06	1.45938e+06	1.22634e+06	794246	785711	650650	1.30074	0.0240197	0.100575	1.96374	0.973607	insig
146	Lamp007136	C26H26O14	3-(4-hydroxybenzene)-5,7-dihydroxy-6-methoxychroman-4-one malonyl glucoside	Flavonoids	Other Flavonoids	-	26696.3	33889.9	24351.2	16175.7	13671.1	14154.9	1.30037	0.0342169	0.11854	1.93032	0.948842	insig
147	Hmln003169	C21H24O7	Trachelogenin	Lignans and Coumarins	Lignans	34209-69-3	57202.4	60138.7	49162.9	31813.3	32161	37981.7	1.29973	0.00863116	0.0622487	1.63309	0.707608	insig
148	Hmgp002080	C28H32O17	Patuletin-7-O-rutinoside	Flavonoids	Flavones	-	181443	316428	291201	1.10758e+06	974018	713773	1.29826	0.0191197	0.0899345	0.282279	-1.82481	down
149	Lmsp004301	C21H22O11	3',5,5',7-Tetrahydroxyflavanone-7-O-glucoside*	Flavonoids	Flavanones	-	393980	524223	544115	168408	175565	97539.5	1.29691	0.00747751	0.0615229	3.31207	1.72773	up
150	MWSCX014	C10H8O4	Scopoletin (7-Hydroxy-6-methoxycoumarin)	Lignans and Coumarins	Coumarins	92-61-5	108340	125005	61670	18381.2	11670	23340	1.29603	0.0472968	0.137747	5.52554	2.46612	up
151	Zmbp005720	C17H16O6	Eleocharin D	Flavonoids	Flavones	-	225488	527579	783107	6.082e+06	8.14043e+06	3.62946e+06	1.29554	0.0509906	0.142988	0.0860511	-3.53866	insig
152	pmn001418	C24H20O9	Cinchonain Id*	Flavonoids	Flavanols	85022-67-9	574499	767884	572503	1.1281e+06	1.16669e+06	1.36682e+06	1.29536	0.00430469	0.0470824	0.522963	-0.935219	insig
153	Lcsp000096	C20H12O7	Phelligridin C	Phenolic acids	Phenolic acids	-	60752.9	130798	97055	673843	867697	384025	1.29415	0.0576657	0.152905	0.149881	-2.73811	insig
154	Wcgp010223	C18H28O2	3-(Cyclohexen-1-yl)-2-hydroxy-4a,5-dimethyl-2,3,4,5,6,7,8,8a-octahydronaphthalen-1-one*	Others	Phenolic acids	80540-55-2	21257.3	31852.4	31294.3	58110.3	65382.1	75984.8	1.29414	0.00553251	0.0513444	0.423126	-1.24084	down
155	Hmbp001276	C8H8O4	Gallacetophenone	Phenolic acids	Phenolic acids	528-21-2	324716	393864	298718	185292	211838	209658	1.2936	0.0318117	0.114733	1.67653	0.745479	insig
156	Lcsp000090	C26H18O10	Hypholomine B	Others	Pyridine alkaloids	89-00-9	12177.3	9903.05	17444.9	34524	30742	32316.4	1.29256	0.00491464	0.0485719	0.405045	-1.30385	down
157	Zmgp002917	C27H32O16	Okanin-4'-O-glucosyl-O-glucoside	Flavonoids	Chalcones	-	60005	35684.5	58340	11670	6403.27	13340	1.29247	0.0282026	0.108826	4.90333	2.29376	up
158	MWSslk002	C21H20O10	Sophoricoside*	Flavonoids	Isoflavones	152-95-4	2.4134e+06	2.63889e+06	1.833e+06	950631	1.06223e+06	1.24128e+06	1.29223	0.0265652	0.104747	2.11586	1.08124	up
159	Lamp006225	C16H18O8	Hydroxymethyl coumarin glucoside	Lignans and Coumarins	Coumarins	-	11576.8	8340	10005	50229.9	24770.3	51419.7	1.29146	0.0642915	0.160504	0.236686	-2.07895	insig
160	Lfmp123022	C20H20O11	Erigeside I	Others	Phenolic acids	13110-96-8	375041	349584	499954	804338	1.18479e+06	1.23703e+06	1.29024	0.0289767	0.108995	0.379579	-1.39753	down
161	pmb3068	C16H18O8	1-O-p-Coumaroylquinic acid*	Phenolic acids	Tannin	-	13206.2	36937.3	17019.3	109927	121670	111670	1.28954	0.00169319	0.0307323	0.195657	-2.3536	down
162	Wbtn005529	C23H20O7	5,12,14-trihydroxy-2,2,10,10-tetramethyl-1,11,13-trioxapentacen-6-one	Others	Ketone compounds	-	353340	265005	155005	20005	11670	41670	1.28908	0.0523747	0.144935	10.544	3.39835	insig
163	HX1366	C9H6O2	coumarin	Lignans and Coumarins	Coumarins	-	1.32552e+07	1.35977e+07	1.69674e+07	2.60275e+07	2.42724e+07	2.19584e+07	1.28893	0.00476152	0.0476778	0.606439	-0.721565	insig
164	mws1562	C15H22O10	Catalpol	Terpenoids	Monoterpenoids	2415-24-9	29978	22484.3	20313.2	11920.3	10698.5	13190	1.28322	0.0452011	0.133844	2.03234	1.02314	up
165	Zmhn002545	C22H24O11	4-O-(6'-O-Glucosylcaffeoyl)-3,4-dihydroxybenzyl alcohol	Phenolic acids	Coumarins	20186-29-2	503668	540650	1.14425e+06	3.65771e+06	3.09198e+06	2.44271e+06	1.2819	0.00849624	0.0622487	0.238084	-2.07046	down
166	Zmhn002334	C16H20O9	6-O-Feruloyl-β-D-glucose	Phenolic acids	Phenolic acids	137887-25-3	191771	269981	245419	122887	144046	122026	1.28185	0.0347364	0.11854	1.81811	0.86244	insig
167	Lmcn004686	C43H32O19	Theaflavate B;3'-O-(3,4,5-Trihydroxybenzoyl)	Tannins	Phenolic acids	3843-74-1	62305.6	80240	88948.1	143802	178853	220646	1.28157	0.0314846	0.11464	0.426087	-1.23078	down
168	mws0856	C21H20O12	Quercetin-4'-O-glucoside (Spiraeoside)*	Flavonoids	Flavonols	20229-56-5	1.07581e+06	1.07791e+06	942226	333340	581670	433772	1.28148	0.00443178	0.0470824	2.29536	1.19872	up
169	Lmlp005236	C21H22O11	Dihydrokaempferol-3-O-glucoside*	Flavonoids	Flavanonols	31049-08-8	440511	572791	608260	233997	229651	138340	1.27946	0.00822888	0.0622487	2.69368	1.42958	up
170	Zbzp007397	C11H16O2	5,6,7,7a-tetrahydro-4,4,7a-trimethyl-2(4H)-benzofuranone*	Others	Others	15356-74-8	356133	388094	403642	564106	489793	495594	1.27943	0.0141681	0.0781301	0.740803	-0.432839	insig
171	Zmsp000758	C8H15NO2	1-(Hydroxymethyl)hexahydro-1h-pyrrolizin-2-ol	Alkaloids	Pyrrole alkaloids	-	817763	772074	795375	183645	63017.7	177283	1.27919	0.00159129	0.0302743	5.62622	2.49217	up
172	mws0917	C17H14O7	3,7-Di-O-methylquercetin	Flavonoids	Plumerane	215934-15-9	87953.4	212720	122766	550203	696669	480005	1.27908	0.00804058	0.0622487	0.245205	-2.02794	down
173	Lmsn004970	C24H24O12	3,6-Di-O-caffeoyl glucose*	Phenolic acids	Phenolic acids	-	2.96212e+06	3.61213e+06	2.96008e+06	1.60732e+06	2.16028e+06	1.72111e+06	1.27834	0.00930223	0.0627095	1.73708	0.796662	insig
174	Wagp001892	C11H22O7	4-(Beta-D-Glucopyranosyloxy)-2-Pentanol	Others	Others	183744-50-5	920384	868494	838281	651018	668445	547079	1.27749	0.00787242	0.0622487	1.4075	0.493136	insig
175	Zmhn002227	C17H22O10	4-O-Glucosyl-sinapate	Phenolic acids	Phenolic acids	-	70005	95005	90005	15058.8	33340	26636.6	1.2764	0.00435545	0.0470824	3.3986	1.76494	up
176	pme0436	C30H26O12	Procyanidin B3	Tannins	Proanthocyanidins	23567-23-9	698327	1.0846e+06	656574	277355	322655	375232	1.27593	0.0643281	0.160504	2.50143	1.32275	insig
177	pmb1207	C19H14O6	O-Feruloyl 3-hydroxycoumarin	Lignans and Coumarins	Coumarins	-	236624	292550	268780	403150	483960	572041	1.27532	0.0350319	0.119015	0.546862	-0.870752	insig
178	Wbsp004755	C10H10O3	Methyl Hydroxycinnamate	Phenolic acids	Coumarins	-	53779.9	90548.8	150140	394554	615067	425906	1.27512	0.0195137	0.0899996	0.205129	-2.28539	down
179	pmp000172	C23H24O11	5,2'-Dihydroxy-7,8-dimethoxyflavone glycoside*	Flavonoids	Flavonols	6743-96-0	3.43691e+06	7.07198e+06	4.87463e+06	1.97386e+07	2.39572e+07	1.38642e+07	1.27462	0.029312	0.109345	0.26726	-1.90368	down
180	Zbjn004445	C21H18O12	Kaempferol-7-O-glucuronide	Flavonoids	Flavonols	-	63340	61670	90005	6670	16670	18340	1.27461	0.0144347	0.0784628	5.15871	2.36701	up
181	Hmsn002272	C15H20O8	Demethyl coniferin	Phenolic acids	Phenolic acids	-	398405	317818	362140	203990	243064	178806	1.27408	0.00816512	0.0622487	1.72301	0.784933	insig
182	Lacn005143	C31H38O15	xylosyl Phellamurin	Flavonoids	Flavanonols	-	30882.1	58385	37908.5	12304.8	16533.1	9711.47	1.27359	0.0627286	0.158593	3.29903	1.72204	insig
183	HJN055	C21H24O10	Dihydrocharcone-4'-O-glucoside	Flavonoids	Phenolic acids	-	6602.7	11531.1	15091.3	46910	38340	32811.1	1.27266	0.00751856	0.0615229	0.281423	-1.82919	down
184	WaYn003084	C24H30O13	Guaiacylglycerol 8-O-(1''-O-Glucosyl)Vanillic Acid Ether	Phenolic acids	Phenolic acids	-	70652.5	111825	42757.2	18142	7782.89	10115.9	1.27034	0.0846442	0.190575	6.24943	2.64373	insig
185	Saln003605	C26H30O13	3'-O-Feruloyl Swertiamarin	Terpenoids	Monoterpenoids	-	137447	176252	297929	42800.1	44059.4	18112.6	1.26944	0.0689913	0.169911	5.82658	2.54265	insig
186	Lmsp002548	C16H18O9	Isoscopoletin-β-D-glucoside*	Lignans and Coumarins	Monoterpenoids	18234-46-3	50409.3	68835.4	33631.9	130682	165035	135851	1.26817	0.00328041	0.0424356	0.354235	-1.49722	down
187	MWS2050	C3H9NO	1-Aminopropan-2-ol	Alkaloids	Flavonols	-	91340.5	148544	154703	309553	294373	278651	1.26708	0.00685972	0.0586545	0.447086	-1.16138	down
188	MWStz058	C14H12N2O3	7-Hydroxy-β-carboline-1-propionic acid	Alkaloids	Phenolic acids	123694-03-1	201347	348750	309509	598805	691120	642063	1.26695	0.00451644	0.0470824	0.444934	-1.16834	down
189	mws1000	C15H12O6	Fustin	Flavonoids	Flavanonols	20725-03-5	21801	33106.8	21798.4	11376.7	10208.4	6711.33	1.26621	0.0375791	0.123266	2.71081	1.43872	up
190	pme2268	C7H7NO2	Trigonelline	Alkaloids	Pyridine alkaloids	535-83-1	1.38909e+07	1.25447e+07	9.48361e+06	3.81236e+06	4.18208e+06	6.36112e+06	1.26581	0.0145509	0.0785337	2.50211	1.32315	up
191	Zmdn002400	C21H24O11	Epicatechin-3'-O-β-D-glucopyranoside	Flavonoids	Flavanols	-	73047.2	98629	71123.3	46009.1	43522.9	33243.5	1.26561	0.0304414	0.111913	1.97759	0.983742	insig
192	Lhjp111615	C20H26O11	Dimethylasperuloside	Terpenoids	Monoterpenoids	-	2.92904e+06	2.73238e+06	3539919	1.98505e+06	2.13601e+06	2.10553e+06	1.26547	0.0507538	0.142988	1.47775	0.563403	insig
193	Wcdp004536	C13H20O2	3-hydroxy-beta-ionone	Terpenoids	Monoterpenoids	-	370662	569354	667365	184442	221670	234339	1.2652	0.0622681	0.158482	2.50976	1.32755	insig
194	MWSHY0162	C27H30O17	Quercetin-3-O-sophoroside (Baimaside)	Flavonoids	Flavonols	18609-17-1	110005	230005	116670	51670	33340	40005	1.26298	0.102235	0.211477	3.653	1.86908	insig
195	Lmsn002288	C21H28O14	1-O-Caffeoyl-(6-O-glucosyl)-β-D-glucose	Phenolic acids	Phenolic acids	-	545167	648721	669059	220550	318201	359636	1.26268	0.0047275	0.0476778	2.07366	1.05218	up
196	MWSHC20102	C10H12O4	3-Hydroxy-1-(4-Hydroxy-3-Methoxyphenyl)Propan-1-One	Phenolic acids	Phenolic acids	2196-18-1	487751	464447	495245	230560	244711	342791	1.26108	0.0213635	0.0956329	1.76936	0.823225	insig
197	MWSmce675	C12H16O7	Arbutin	Phenolic acids	Phenolic acids	497-76-7	18456.3	21141.4	17376.1	8375.38	5464.65	10226.9	1.25688	0.0040672	0.0468961	2.36731	1.24325	up
198	MWSmce301	C10H6O4	Coumarin-3-carboxylic Acid	Lignans and Coumarins	Coumarins	531-81-7	43340	45005	47204.7	33428	38212.2	37450.8	1.25654	0.0107551	0.0676414	1.24254	0.31329	insig
199	Lhmp122220	C18H18O5	6a,3,9-trimethoxypterocarpan	Others	Others	-	12886.3	9985.32	12305.9	16025.8	17581.7	18406.3	1.25564	0.00875335	0.0622487	0.676311	-0.564242	insig
200	MWSHC2016	C22H18O11	Epigallocatechin-3-O-gallate	Flavonoids	Flavanols	989-51-5	38340	19458.6	27264	980.952	5005	3340	1.25559	0.0389363	0.123977	9.12106	3.1892	up
201	Sagp007656	C15H10O5	4,4',6-Trihydroxyaurone	Flavonoids	Phenolic acids	327-97-9	1.18231e+06	858423	2.16939e+06	3.97015e+06	6.83283e+06	5.66675e+06	1.25468	0.0234892	0.100423	0.255628	-1.96788	down
202	Lmsn002548	C15H18O9	1-O-Caffeoyl-β-D-glucose	Phenolic acids	Phenolic acids	14364-08-0	1.0352e+07	1.05783e+07	1.09886e+07	1.47792e+07	1.41491e+07	1.23664e+07	1.25446	0.0421756	0.13047	0.772954	-0.371545	insig
203	pmn001342	C23H20O12	Rhein-8-O-(6'-O-acetyl)glucoside*	Quinones	Anthraquinone	79560-36-4	9068.55	21945.6	14109.6	52763.9	60337.1	40798.9	1.25435	0.00891604	0.0622487	0.293202	-1.77003	down
204	Zmhn001793	C15H18O9	6-O-Caffeoyl-D-glucose	Phenolic acids	Phenolic acids	-	2.63434e+07	2.49022e+07	1.97461e+07	6628680	1.14334e+07	4.77424e+06	1.25417	0.00470136	0.0476778	3.10872	1.63632	up
205	Wbmp001047	C11H16O8	Ranuncoside	Others	Others	-	3.58161e+06	4.00497e+06	4.48563e+06	5.32449e+06	5.42745e+06	5.93812e+06	1.25349	0.0110564	0.0683561	0.723318	-0.467299	insig
206	Lmap001661	C17H24O9	Grevilloside C	Phenolic acids	Phenolic acids	1094004-47-3	111595	111123	87769.1	73551.7	59826.7	58819.2	1.25329	0.0192819	0.0899345	1.61545	0.691939	insig
207	Cmmn013378	C20H30O2	Levopimaric acid*	Terpenoids	Ditepenoids	79-54-9	80786.9	73118.7	63389.4	101584	95671.9	105576	1.25221	0.0140263	0.0779127	0.717543	-0.478862	insig
208	Cmxp003975	C21H22O11	Okanin-4'-O-glucoside(Marein)*	Flavonoids	Chalcones	535-96-6	415695	653480	473485	226908	266891	163945	1.25104	0.0388809	0.123977	2.34538	1.22982	up
209	Wasn005682	C22H22O11	Protocatechuic acid 4-O-(6''-O-p-Coumaroyl)Glucoside	Phenolic acids	Phenolic acids	-	1.82702e+06	3.3218e+06	3.75968e+06	352388	714819	870229	1.25032	0.0500162	0.142556	4.59809	2.20104	insig
210	Hmtn001302	C13H16O8	Glucosyloxybenzoic acid	Phenolic acids	Phenolic acids	-	409312	358744	251470	174144	182316	153398	1.24974	0.0630571	0.158896	1.99963	0.999731	insig
211	Zmxp005470	C26H26O15	Tricin-7-O-(6''-O-malonyl)glucoside	Flavonoids	Flavones	-	8340	3275.27	6754.63	19737.2	38637.1	23399.1	1.24966	0.0594531	0.156013	0.224644	-2.15429	insig
212	MWS3020	C7H16N2O	N-Acetylcadaverine	Alkaloids	Alkaloids	32343-73-0	415116	396728	428717	536172	468583	500554	1.2475	0.0290749	0.108995	0.824123	-0.279068	insig
213	Lajp003377	C30H26O12	Fisetinidol-(4α,6)-gallocatechin	Flavonoids	Flavanols	1262536-83-3	296905	492179	437495	209825	131078	161917	1.24697	0.0393452	0.124757	2.4394	1.28653	up
214	Layp004060	C18H18O12	5,7-Dihydroxychromone malonyl glucoside	Others	Ketone compounds	-	115005	105005	36670	15818.5	13324	16670	1.24628	0.103632	0.213146	5.60284	2.48616	insig
215	Zmtp102902	C16H18O8	α-Hydrojuglone glucoside	Quinones	Flavones	57396-78-8	139265	334516	237614	723750	908684	634202	1.24577	0.00849614	0.0622487	0.313855	-1.67183	down
216	pmp000101	C45H38O18	Arecatannin C1	Tannins	Tannin	87727-69-3	89065.5	124021	143340	18315.5	20812.5	50005	1.24188	0.0134476	0.0758045	3.99882	1.99957	up
217	Zbfn004397	C24H26O12	2-O-caffeoyl-5-O-(3-hydroxy-4-phenoxy)-6-acetylglucose	Phenolic acids	Phenolic acids	-	839756	624532	815072	270482	347032	458340	1.24171	0.0111612	0.0683561	2.11865	1.08315	up
218	Lafp007563	C15H22O	Costal	Terpenoids	Sesquiterpenoids	-	7043.96	5751.63	8098.97	14863	15779.1	10589.8	1.24161	0.0360962	0.120479	0.506757	-0.980633	insig
219	Lacp005577	C22H32O10	3-(3'-Hydroxybutyl)-2,4,4-trimethylcyclohexa-2,5-dienone malonyl glucoside	Terpenoids	Sesquiterpenoids	-	178855	127547	143639	93005.6	97746.4	100189	1.23768	0.0701506	0.171615	1.54685	0.629329	insig
220	Lacp004935	C19H34O7	Megastigm-5-en-3,9-diol glucoside*	Terpenoids	Sesquiterpenoids	-	2161670	1698340	474245	182140	162180	170496	1.23615	0.127148	0.246836	8.41904	3.07366	insig
221	Lmsn012425	C30H48O4	3,7-Dihydroxyolean-12-en-28-oic acid (Rubusic acid)	Terpenoids	Triterpene	23984-26-1	58768.8	55030.3	39175.1	94255.9	78816.3	97619.3	1.23458	0.00931166	0.0627095	0.565124	-0.823361	insig
222	MWSHY0046	C21H20O12	Quercetin-3-O-glucoside (Isoquercitrin)*	Flavonoids	Flavonols	482-35-9	8.33634e+06	9.78835e+06	8.8446e+06	6.13119e+06	6.4747e+06	4.64226e+06	1.23263	0.0118984	0.0712968	1.5636	0.644876	insig
223	pma0791	C24H24O13	Naringenin-7-O-(6''-malonyl)glucoside	Flavonoids	Flavanones	-	594088	732315	540487	438845	379543	420135	1.23263	0.0565137	0.151433	1.50735	0.592017	insig
224	HX1362	C9H6O4	aesculetine	Lignans and Coumarins	Coumarins	-	543479	783162	940090	371516	372407	399441	1.23185	0.0822682	0.188307	1.98251	0.987327	insig
225	MWSHY0141	C9H6O3	7-Hydroxy-4-chromone	Others	Aldehyde compounds	134-96-3	2045.42	2914.22	4098.85	5921.92	9040.53	8340	1.22977	0.0188049	0.0899345	0.388735	-1.36314	down
226	mws1013	C9H6O4	Esculetin (6,7-Dihydroxycoumarin)	Lignans and Coumarins	Coumarins	305-01-1	1.25631e+06	1.42451e+06	1.59356e+06	551282	329645	748013	1.22966	0.00540682	0.0507974	2.62403	1.39178	up
227	Lmjn102210	C23H26O10	Desmethylagrimonolide-6-O-β-D-glucopyranoside*	Lignans and Coumarins	Lignans	-	36670	16096.4	26670	66723.8	63194.3	96670	1.22877	0.0251812	0.102453	0.350576	-1.5122	down
228	Lacp005557	C16H12O5	1,3-Dihydroxy-2-methoxymethyl-9,10-anthraquinone	Quinones	Others	-	419752	513728	1.05855e+06	1.91933e+06	2.85662e+06	1.8411e+06	1.22846	0.0227513	0.0995041	0.301045	-1.73195	down
229	Wasn004567	C21H20O11	Hydroxyterephthalic acid O-(6''-O-Benzoyl)Glucoside	Phenolic acids	Phenolic acids	-	6670	1978.62	6478.47	19030.1	39391.7	25393.3	1.22797	0.0548777	0.148365	0.180481	-2.47008	insig
230	Ladp002110	C10H7NO4	4-hydroxy-2-oxo-1,2-dihydroquinoline-3-carboxylic acid	Alkaloids	Quinoline alkaloids	73776-24-6	199537	217546	218087	126405	108850	66524.6	1.22778	0.0164118	0.0843878	2.10475	1.07365	up
231	Lmcn003163	C28H20O14	Epitheaflavic acid-3-O-Gallate	Flavonoids	Flavanols	34218-97-8	32101.9	29632.9	18193.3	6587.29	10005	12349.9	1.22743	0.0437366	0.132015	2.76164	1.46553	up
232	Wafn001957	C15H16O11	2-O-Caffeoylglucaric Acid	Phenolic acids	Phenolic acids	-	23668.6	36100.4	25903.1	72795.5	263777	136536	1.22717	0.147477	0.271743	0.181083	-2.46528	insig
233	Lmmp003817	C24H22O14	Kaempferol-3-O-(6''-malonyl)glucoside*	Flavonoids	Phenolic acids	-	844667	1.17922e+06	2.3728e+06	5.07526e+06	6.5259e+06	3.99488e+06	1.2266	0.0180761	0.0870627	0.281911	-1.82669	down
234	Lmmn006306	C18H30O3	Machilusolide D	Others	Lactones	-	613326	616324	501760	915749	746354	806400	1.22505	0.0192945	0.0899345	0.701401	-0.511689	insig
235	Wagp002962	C21H26O12	Umbelliferone 7-O-Rutinoside	Lignans and Coumarins	Coumarins	-	2.467e+06	2.32286e+06	3.69104e+06	1045338	1.63872e+06	1234674	1.22395	0.0570959	0.151923	2.16419	1.11383	insig
236	Zahp007439	C10H8O3	3,4-Methylenedioxycinnamaldehyde	Others	Aldehyde compounds	58095-77-5	78056.6	71221.8	72505.4	85876.2	99406.1	88249.9	1.22234	0.0353779	0.119656	0.810814	-0.302557	insig
237	Sacn004878	C29H36O16	Orobanchoside	Phenolic acids	Phenolic acids	-	37673.1	75924.3	54216	24150	14093.4	21670	1.22126	0.0741312	0.176754	2.80093	1.48591	insig
238	Lszp210009	C19H34O7	Linarionoside A	Others	Others	-	460005	370005	129797	48146.6	37430	73340	1.22117	0.111892	0.224078	6.03969	2.59447	insig
239	MWSmce521	C18H23NO3	Dobutamine	Alkaloids	Phenolamine	34368-04-2	14233.5	18340	17037.9	40105.6	25154.5	48207.8	1.21997	0.0832389	0.189536	0.437228	-1.19354	insig
240	Wbwn007412	C24H24O8	(5aR,8aR,9R)-5a,8a-dimethyl-9-(3,4,5-trimethoxyphenyl)-6,9-dihydro-[2]benzofuro[5,6-f][1,3]benzodioxole-5,8-dione	Lignans and Coumarins	Phenolic acids	906-33-2	1.19169e+06	1.86724e+06	3.01681e+06	4.86611e+06	7.57635e+06	5.77772e+06	1.21818	0.0178285	0.0866987	0.333462	-1.5844	down
241	Wabn003563	C17H22O10	3'-O-Beta-D-Glucopyranosyl plumbagic acid	Phenolic acids	Phenolic acids	-	131670	133340	95005	37864.6	73340	38686.8	1.21544	0.0151044	0.0794998	2.40184	1.26414	up
242	WaYp004929	C15H16O7	3-O-(p-coumaroyl) 3-Hydroxy-3-methylglutaric acid*	Phenolic acids	Alkaloids	-	245741	1.13356e+06	347016	2.88945e+06	3.74444e+06	2.30725e+06	1.21291	0.0121207	0.0717398	0.193076	-2.37276	down
243	Labn002291	C19H26O13	Rhamnosyl-gentisic acid-5-O-β-D-glucoside	Phenolic acids	Phenolic acids	-	85258.2	96355.4	100392	164796	117497	158822	1.2122	0.0599094	0.156134	0.639302	-0.645431	insig
244	Wchn003984	C16H18O8	1,4,8-Trihydroxynaphthalene-1-O-glucoside*	Quinones	Naphthol	39015-63-9	290272	349137	433196	643842	541836	539652	1.21162	0.0167011	0.0847302	0.621681	-0.685754	insig
245	MWStz079	C27H28N2O4	Aurantiamide acetate	Alkaloids	Phenolic acids	-	241572	175501	128340	333074	393143	527898	1.21123	0.0344225	0.11854	0.434899	-1.20125	down
246	Lacp004368	C22H34O11	Blumenol B malonyl Glucoside	Terpenoids	Sesquiterpenoids	-	3860.37	5005	2774.54	6749.87	12003.6	11481.5	1.21063	0.0511073	0.142988	0.384982	-1.37714	insig
247	MWS20145	C21H22O11	Eriodictyol-7-O-glucoside*	Flavonoids	Flavanones	38965-51-4	381128	625105	460185	195000	249160	114385	1.20929	0.0326387	0.115526	2.62542	1.39255	up
248	MWSslk066	C8H8O4	3-Hydroxy-4-methoxybenzoic acid; Isovanillic Acid	Phenolic acids	Phenolic acids	645-08-9	79191.1	110354	96877.6	28340	56794.7	44296	1.20872	0.0130394	0.0752729	2.21294	1.14597	up
249	Lhmp102709	C20H26O11	Pubescenoside A	Phenolic acids	Phenolic acids	-	2.7379e+06	3.8566e+06	3.51613e+06	5.21183e+06	6994425	5.1401e+06	1.20796	0.0378574	0.123646	0.582868	-0.778759	insig
250	pmb1912	C20H23N7O7	10-Formyltetrahydrofolic Acid	Alkaloids	Anthraquinone	28504-24-7	197686	305923	156786	530342	509209	394008	1.20563	0.0138195	0.077328	0.460668	-1.1182	down
251	Qmdp112306	C24H38O6	Viterotulin C	Terpenoids	Triterpene	107693-87-8	28345.1	22447.4	42989.2	74267.9	58996.6	58389.1	1.20465	0.0160295	0.0835513	0.489329	-1.03112	down
252	Hmcp002187	C23H24O13	Limocitrin-3-O-galactoside*	Flavonoids	Flavonols	-	21901.9	25116.5	17853.4	34822.1	35005	53340	1.20445	0.0743251	0.176754	0.526697	-0.924956	insig
253	Zmjp011129	C30H48O4	1,3-Dihydroxyurs-12-en-28-oic acid (Kaneric acid)	Terpenoids	Flavonols	-	10005	6670	10005	20024.9	20022.7	13330.4	1.20257	0.0388891	0.123977	0.499831	-1.00049	down
254	Zbhp006013	C24H22O12	Chrysin-7-O-(6'-malonyl)glucoside	Flavonoids	Flavones	-	8272.91	11017.7	6638.85	26937.7	19275.3	14543	1.20191	0.0713211	0.172851	0.42678	-1.22844	insig
255	Wmhn004393	C26H26O11	1,4,8-Trihydroxynaphthalene-1-O-[6'-O-(4''-propionyloxybenzoyl)]glucoside	Quinones	Quinones	-	228340	238340	171670	108340	146670	90005	1.20097	0.0231214	0.100189	1.85021	0.887689	insig
256	Zbhp004510	C22H24O11	Hesperetin-3'-O-glucoside	Flavonoids	Flavanones	-	3.74005e+06	5.15375e+06	4.79243e+06	2.3216e+06	3.2192e+06	1.9747e+06	1.19867	0.022415	0.0991734	1.82107	0.864783	insig
257	Lmmp000897	C30H26O14	Gallocatechin-(4α→8)-gallocatechin	Flavonoids	Flavanols	-	229112	349066	255276	183224	114449	128463	1.19728	0.0440627	0.132015	1.95584	0.96779	insig
258	Lamp007163	C22H22O10	4'-Demethyleucomin glucoside	Flavonoids	Other Flavonoids	-	155223	241670	146590	345005	290153	326670	1.19657	0.0262369	0.103991	0.565053	-0.823542	insig
259	Lamp007045	C23H24O11	3-(4-hydroxybenzene)-5,7-dihydroxy-6-methoxychroman-4-one glucoside	Flavonoids	Chromone	59887-89-7	807313	1.5024e+06	427546	2.45837e+06	3.52573e+06	4.19585e+06	1.19625	0.0203051	0.0919093	0.268888	-1.89492	down
260	mws2212	C9H8O4	Caffeic acid	Phenolic acids	Phenolic acids	331-39-5	2193340	3288560	3061620	1048340	1501670	577513	1.19456	0.0148323	0.0789326	2.73172	1.44981	up
261	Wdtp010604	C20H30O7	4-Octylphenol-1-O-glucuronide	Phenolic acids	Phenolic acids	-	28577.5	30832.1	30453.1	34807.7	32230	33658.4	1.19385	0.0242342	0.100575	0.892416	-0.164212	insig
262	Yamn004462	C26H36O11	6-((4-(3-hydroxy-2-(4-(3-hydroxypropyl)-2-methylphenoxy)propoxy)-2-methoxyphenoxy)methyl)tetrahydro-2H-pyran-2,3,4,5-tetraol*	Lignans and Coumarins	Lignans	-	791670	430920	515844	279277	319817	235084	1.19296	0.103033	0.212489	2.08401	1.05936	insig
263	Zmhp002814	C16H12O6	5,7,8-Tetrahydroxy-6-methoxyflavone	Flavonoids	Flavones	-	3340	2731.21	5682.26	13267.6	19811.5	7779.19	1.19241	0.0998789	0.210548	0.287664	-1.79754	insig
264	Zblp001009	C12H17NO6	3-pyridine-methanol-O-β-D-glucopyranosyl	Alkaloids	Pyridine alkaloids	-	47593.1	51051.6	67332	33228	37088.6	39191.9	1.19087	0.0807491	0.186778	1.51565	0.599938	insig
265	HJN083	C26H34O11	Lariciresinol-4'-O-glucoside*	Lignans and Coumarins	Lignans	143663-00-7	3152695	3274795	3078800	2.13607e+06	1.67946e+06	2528340	1.18731	0.0439092	0.132015	1.4985	0.583519	insig
266	Zmgp004060	C22H22O11	paratensein-7-O-glucoside*	Flavonoids	Isoflavones	-	3.58713e+06	3.94089e+06	3.93737e+06	2.4002e+06	2.05125e+06	1.1644e+06	1.18655	0.0250357	0.102431	2.04161	1.02971	up
267	Hmbn002692	C22H30O14	6'-O-Feruloyl-D-sucrose	Phenolic acids	Phenolic acids	118230-77-6	682020	1806670	1513340	314475	423391	503048	1.18265	0.108302	0.219197	3.22507	1.68933	insig
268	Lmlp005572	C21H20O10	Galangin-7-O-glucoside	Flavonoids	Flavonols	-	2.41488e+06	1.66912e+06	1.50629e+06	1.11757e+06	1.13971e+06	1.09977e+06	1.18232	0.116682	0.23184	1.66524	0.735729	insig
269	Wcgp003250	C10H10O2	2-Methyl-3-hydroxyindan-1-one	Others	Others	-	173685	234721	138066	418829	1005005	412180	1.18218	0.157709	0.281068	0.29764	-1.74836	insig
270	Lmqp003432	C13H22O3	6,9-Dihydroxy-7-megastigmen-3-one	Terpenoids	Sesquiterpenoids	-	110704	64927	102510	36626	49945	52421	1.17975	0.0682142	0.168542	2.00113	1.00082	insig
271	mws1015	C15H16O9	Esculin (6,7-Dihydroxycoumarin-6-O-glucoside)*	Lignans and Coumarins	Coumarins	531-75-9	507662	547153	373363	256522	255850	132763	1.17933	0.0193814	0.0899345	2.21377	1.1465	up
272	Zjbn102535	C16H16O4	1,7-dihydroxy-2,5-dimethoxy-9,10-dihydrophenanthrene	Others	Others	-	2609.84	12940.9	6882.4	279126	54790.6	37171.4	1.17896	0.274073	0.411073	0.0604525	-4.04805	insig
273	mws0061	C21H20O12	Quercetin-3-O-galactoside (Hyperin)	Flavonoids	Flavonols	482-36-0	44271	122275	113484	23252.7	35005	20315.3	1.17767	0.108174	0.219197	3.56394	1.83347	insig
274	pme2122	C5H9N3	Histamine	Alkaloids	Alkaloids	51-45-6	61967.1	36473	68964.9	29197.3	27919.3	24636.2	1.17674	0.0990173	0.209312	2.0477	1.034	insig
275	Lmmn002260	C27H36O12	5'-Methoxyisolariciresinol-9'-O-glucoside	Lignans and Coumarins	Coumarins	842-01-3	296543	877845	364759	1.42305e+06	1.54568e+06	1.28417e+06	1.17545	0.0255474	0.102453	0.361905	-1.46632	down
276	Lajp005753	C23H24O12	5,3'-dihydroxy-6,7,4'-trimethoxyflavone-8-O-β-D-glucoside*	Flavonoids	Flavones	-	94987.8	103990	123870	211385	200022	137490	1.17544	0.0675096	0.167345	0.588173	-0.765687	insig
277	Wmln000659	C10H10O4	3-Methyl-4,8-dihydroxy-3,4-dihydroisocoumarin	Lignans and Coumarins	Coumarins	33788-22-6	71332.5	65853.1	68205.9	39634.1	50755.1	56276.6	1.1696	0.0461616	0.136159	1.4004	0.485844	insig
278	Wcop009171	C18H26O2	2-hydroxy-4-methyl-8-methylenedodecahydro-6a,9-methanocyclohepta[a]naphthalen-7(1H)-one	Terpenoids	Chromone	-	5158.84	3940.15	2332.33	6992.66	8666.4	8342.95	1.16919	0.0178581	0.0866987	0.476265	-1.07016	down
279	Qmqp101713	C11H16O3	Loliolide	Terpenoids	Lignans	-	5158.84	3940.15	2332.33	6992.66	8666.4	8342.95	1.16919	0.0178581	0.0866987	0.476265	-1.07016	down
280	Lhhp102912	C15H22O3	Dihydroparthenolide	Terpenoids	Sesquiterpenoids	-	101670	100005	21670	2055.1	7407.03	11918.3	1.16838	0.123813	0.242214	10.4462	3.38491	insig
281	Wcdp010708	C18H30O	Octadeca-2,9,12,15-tetraen-1-ol	Others	Others	-	9380.34	8903.51	6820.8	6361.77	5662.18	5641.25	1.16774	0.0768782	0.179461	1.42114	0.507045	insig
282	Zblp004317	C11H11NO3	3-(2-oxopropyl)-3-hydroxyindolin-2-one	Alkaloids	Plumerane	-	51777.6	76250.3	74472.3	100818	96016	117780	1.16714	0.0232151	0.100189	0.643645	-0.635663	insig
283	Qmjp080408	C21H34O4	15-Hydroxysessilifol F	Terpenoids	Pyrrole alkaloids	736140-70-8	92089.6	158466	206220	353366	292196	310417	1.16712	0.0201763	0.0919093	0.477809	-1.06549	down
284	MWSmce096	C15H22O	Nootkatone	Terpenoids	Sesquiterpenoids	4674-50-4	7020.08	10658.2	10160.5	17984.2	12971.2	20872.1	1.1667	0.0549787	0.148365	0.537143	-0.896622	insig
285	pmn001416	C24H20O9	Catechin-(7,8-bc)-4α-(3,4-dihydroxyphenyl)-dihydro-2-(3H)-one*	Flavonoids	Flavanols	-	528766	708868	352360	1.42789e+06	1.17144e+06	3510720	1.16657	0.176759	0.302959	0.260226	-1.94216	insig
286	mws1153	C31H38O16	2'-Acetylacteoside	Phenolic acids	Phenolic acids	94492-24-7	54681.9	46364.6	27555.1	70997.9	140542	150005	1.16609	0.0776408	0.180687	0.3557	-1.49127	insig
287	pmb0108	C19H18O8	Feruloyl syringic acid	Phenolic acids	Phenolic acids	-	136670	173340	113340	47445.9	96670	50427.9	1.16491	0.0324737	0.115479	2.17612	1.12176	up
288	Wbmp010544	C37H50N2O11	10-Hydroxymethyllycaconitine	Alkaloids	Chalcones	-	30408.9	65005	33364.4	103340	101670	76939.5	1.16431	0.0242189	0.100575	0.456743	-1.13055	down
289	Lmgn001670	C7H6O3	Salicylic acid	Phenolic acids	Phenolic acids	69-72-7	922526	1.39921e+06	1.13205e+06	1.70331e+06	1.87834e+06	1.60081e+06	1.16401	0.0324645	0.115479	0.666438	-0.585457	insig
290	Zmpn002553	C15H16O9	Cichoriin*	Lignans and Coumarins	Coumarins	531-58-8	349189	415593	541142	253614	309418	258507	1.1633	0.0917486	0.200634	1.58961	0.668671	insig
291	Hmgp001888	C28H32O17	Patuletin-3-O-rutinoside	Flavonoids	Flavonols	-	223081	287653	190229	425445	401068	312495	1.16177	0.0323204	0.115479	0.615415	-0.700368	insig
292	pmp000589	C24H22O15	Quercetin-7-O-(6''-malonyl)glucoside	Flavonoids	Flavonols	98767-37-4	1.2265e+06	1.37765e+06	771670	3572785	2807625	1765005	1.16142	0.0805903	0.186778	0.414445	-1.27075	insig
293	MWStz195	C14H13NO2	1-(4-Methoxycinnamoyl)pyrrole	Alkaloids	Lignans	-	20005	8340	13340	31866.8	32018.4	25902.2	1.16113	0.0226939	0.0995041	0.464264	-1.10698	down
294	HJAP026	C28H32O16	Chrysoeriol-6-C-glucoside-4'-O-glucoside	Flavonoids	Flavones	-	56670	173340	98340	43340	16670	23340	1.16058	0.132654	0.251118	3.93941	1.97798	insig
295	MWSHC2062	C16H20O9	Ferulic β-glucoside	Phenolic acids	Phenolic acids	14364-12-6	260634	353340	206756	151670	169461	108510	1.16056	0.0765003	0.179461	1.91027	0.933778	insig
296	Zbfn004208	C24H24O12	3-O-(3-Methoxy-4-hydroxybenzoyl)-4-O-caffeoylquinic acid	Phenolic acids	Phenolic acids	-	1.73393e+06	2.06034e+06	1.55179e+06	1.23838e+06	1.3788e+06	994672	1.15983	0.0398681	0.124945	1.48014	0.565735	insig
297	Zasn010461	C17H34O2	Pentadecanoic acid,14-methyl-,methyl ester	Others	Others	5129-60-2	68169.1	77475.4	93437.2	151646	117278	105488	1.15925	0.0624992	0.15854	0.638552	-0.647125	insig
298	Lmcp003522	C12H10O4	Baldrinal	Terpenoids	Coumarins	1076-38-6	133340	61950.4	91670	220005	226670	158340	1.15911	0.0243179	0.100575	0.474303	-1.07612	down
299	Wbkp005691	C15H14N2O3	3-(4-methoxy-9H-pyrido[3,4-b]indol-1-yl)propanoic acid	Alkaloids	Phenolic acids	-	28340	35005	15381.1	71670	66670	46131.2	1.15723	0.0255576	0.102453	0.426767	-1.22848	down
300	Waxn007088	C22H14O8	6-O-(2-Hydroxy-5-carboxyphenyl)apigenin	Flavonoids	Other Flavonoids	-	266140	227502	279065	2.06121e+06	978762	468384	1.15421	0.191525	0.321036	0.220248	-2.1828	insig
301	MWS5206	C9H10O4	4-Hydroxyphenyllactic Acid*	Phenolic acids	Phenolic acids	306-23-0	44251.8	47699.8	25005	17516.8	13282.8	5542.35	1.1532	0.0437367	0.132015	3.21823	1.68627	up
302	Hmtn001288	C9H10O4	Methyl 2,4-dihydroxyphenylacetate*	Phenolic acids	Phenolic acids	67828-42-6	44251.8	47699.8	25005	17516.8	13282.8	5542.35	1.1532	0.0437367	0.132015	3.21823	1.68627	up
303	pmb3061	C22H28O13	5-O-p-Coumaroylquinic acid O-glucoside	Phenolic acids	Phenolic acids	-	276467	209966	194093	113347	169844	135018	1.15295	0.0528144	0.145096	1.62724	0.702424	insig
304	Wmhp000055	C8H8O4	2,5-Dimethoxybenzoquinone*	Quinones	Quinones	3117-03-1	1.80559e+06	2.24555e+06	1.52551e+06	1.22107e+06	1.16916e+06	1.38799e+06	1.15289	0.0923575	0.201387	1.476	0.561693	insig
305	Jmmn002533	C21H32O12	coleoside-B	Terpenoids	Monoterpenoids	-	750674	645070	624938	575517	427921	436644	1.15158	0.0369064	0.122074	1.40317	0.488691	insig
306	pmb3114	C30H26O11	Epicatechin-epiafzelechin	Flavonoids	Flavanols	-	169995	234063	199237	146670	87894.5	70514.9	1.15026	0.0302544	0.111765	1.9775	0.98368	insig
307	MWSmce024	C16H18O9	Scopoletin-7-O-glucoside (Scopolin)	Lignans and Coumarins	Coumarins	531-44-2	257053	296670	257852	197564	241110	208272	1.14767	0.041353	0.128447	1.25447	0.327079	insig
308	Lahp003733	C17H26O8	Clausenaglycoside A	Phenolic acids	Phenolic acids	-	24307.8	39458.2	47633.8	11384.9	13397	3093.2	1.14747	0.0381589	0.123824	3.99639	1.9987	up
309	Zmyn003693	C16H12O4	6-Hydroxy-2'-methoxyflavone	Flavonoids	Flavones	61546-59-6	8372.11	13439.5	4222.33	53918.5	45368	571579	1.14533	0.342123	0.477716	0.0388065	-4.68756	insig
310	Cmyp009787	C13H20O	Damascenone	Others	Ketone compounds	23726-91-2	46914.1	45520	48845.5	39331.7	35646.8	43203.8	1.14499	0.0544981	0.148118	1.19544	0.25754	insig
311	Zmrp110405	C30H48O3	3-Hydroxylup-20(29)-en-24-oic acid	Terpenoids	Triterpene	-	61589.2	54688.9	59917.9	52140.8	53350.8	51698.8	1.14479	0.0856812	0.191732	1.12091	0.164668	insig
312	Wbmp003302	C10H12O2	Frambinone	Others	Ketone compounds	-	1.25379e+06	1.58281e+06	1.67954e+06	1.84587e+06	2.54633e+06	2.37527e+06	1.1445	0.0492698	0.140956	0.66733	-0.583527	insig
313	pma3724	C17H20O9	1-O-Feruloylquinic acid	Phenolic acids	Phenolic acids	-	23825.5	41585.5	55472.2	70087	161388	115153	1.14425	0.0910625	0.199841	0.34874	-1.51977	insig
314	Hmlp003068	C27H30O17	Quercetin-3-O-(4''-glucosyl)glucoside; Meratin*	Flavonoids	Flavonols	27215-04-9	18340	66670	14736.3	80005	250005	180005	1.14292	0.0968717	0.20766	0.195575	-2.3542	insig
315	Yarn004381	C28H38O13	Tortoside B	Lignans and Coumarins	Phenolic acids	-	1.83102e+07	6.06088e+07	5.00139e+07	1.04509e+08	1.2203e+08	1.3559e+08	1.14275	0.00985693	0.0645811	0.356041	-1.48988	down
316	Wbmp003345	C27H30O16	Cimicifugic acid A-glucose	Phenolic acids	Phenolic acids	-	33835.7	28340	17035.2	6670	13625.5	3508.38	1.14198	0.0435158	0.132015	3.32765	1.7345	up
317	Lhmp122024	C25H24O11	3-O-caffeioyl p-coumarinoyl quinic acid	Others	Others	-	355005	268606	360548	464924	418349	431858	1.14192	0.0477621	0.137747	0.748336	-0.418242	insig
318	Xmzn007677	C33H35N5O5	Ergotamine	Alkaloids	Plumerane	113-15-5	172176	229109	193940	151564	160191	140967	1.14184	0.0911235	0.199841	1.31477	0.39481	insig
319	pma2987	C6H11N3O	Histidinol	Alkaloids	Alkaloids	501-28-0	1.4939e+07	1.471e+07	1.37022e+07	1.61187e+07	1.58314e+07	1.79057e+07	1.14148	0.0580281	0.153331	0.869531	-0.20169	insig
320	mws0913	C21H20O11	Kaempferol-3-O-galactoside (Trifolin)*	Flavonoids	Flavonols	23627-87-4	181189	145982	148941	410005	261670	217286	1.13827	0.137437	0.255721	0.535584	-0.900816	insig
321	Hmcn001884	C21H20O12	6-Hydroxyluteolin 5-glucoside*	Flavonoids	Flavones	-	250256	349494	190930	163914	119701	81962	1.13689	0.0726326	0.174916	2.16283	1.11292	insig
322	Hmln002149	C29H36O15	Acteoside; Verbascoside	Phenolic acids	Phenolic acids	61276-17-3	101670	61670	56670	45005	17177.7	16670	1.13496	0.0597833	0.156134	2.79014	1.48034	insig
323	MWSHY0189	C21H20O10	Apigenin-7-O-glucoside(Cosmosiin)*	Flavonoids	Flavones	578-74-5	2.31488e+06	2.12855e+06	1.36573e+06	1.18748e+06	947315	1.20479e+06	1.13489	0.0954802	0.205255	1.73948	0.798658	insig
324	MWSmce632	C10H10O4	Vanillin acetate	Phenolic acids	Phenolic acids	881-68-5	107642	78619	98466.4	72673.7	56487.8	69047.9	1.13319	0.057077	0.151923	1.4365	0.522556	insig
325	mws2108	C16H18O9	Cryptochlorogenic acid (4-O-Caffeoylquinic acid)*	Phenolic acids	Phenolic acids	905-99-7	205005	215005	316380	389616	796335	443340	1.13237	0.136451	0.254908	0.45197	-1.1457	insig
326	Lmsp004137	C15H12O6	3,4,2',4',6'-Pentahydroxychalcone	Flavonoids	Chalcones	73692-51-0	98073.7	113017	99259.6	73794.6	68243	91603.1	1.13205	0.0469364	0.137379	1.32832	0.409606	insig
327	mws1068	C15H10O6	Kaempferol (3,5,7,4'-Tetrahydroxyflavone)	Flavonoids	Flavonols	520-18-3	28474.7	26719.2	46581.8	83833.7	69914.7	48410.6	1.13145	0.0621845	0.158482	0.503444	-0.990096	insig
328	Zmsn005599	C22H36O13	Physakengose Q	Others	Others	-	367437	355297	330162	407878	429048	535605	1.13135	0.105367	0.215549	0.767119	-0.382477	insig
329	Wcfp008863	C19H38O4	Ceratodictyol	Others	Others	-	18871.2	20540.1	17282.3	16900.2	14229.7	14928.9	1.13124	0.0467933	0.137379	1.23089	0.299706	insig
330	Wbwp012377	C20H26O4	Meso-dihydroguaiaretic acid	Lignans and Coumarins	Lignans	66322-34-7	52546	59807.5	60038.1	38686.2	37472.1	20190.3	1.12975	0.0365469	0.12145	1.78925	0.839352	insig
331	pmb0736	C23H24O12	Tricin-7-O-Glucoside*	Flavonoids	Flavones	32769-01-0	401670	262935	237297	449088	650986	479499	1.12974	0.0516743	0.144045	0.570978	-0.808492	insig
332	Lmgp005640	C22H22O12	Isorhamnetin-3-O-Galactoside; Cacticin	Flavonoids	Flavonols	6743-92-6	15717.3	62255.9	31367.8	143927	185370	75578	1.12708	0.0746131	0.176887	0.270061	-1.88864	insig
333	Wbmn014614	C32H50O4	3-Acetoxyolean-12-en-27-oic acid	Terpenoids	Triterpene	-	27576.6	27720.9	26672.8	26241.1	23968	23189.4	1.12658	0.0755806	0.178205	1.11678	0.15935	insig
334	mws0014	C10H10O4	Ferulic acid	Phenolic acids	Phenolic acids	537-98-4	888388	584114	475984	317431	343973	410166	1.12411	0.135559	0.254717	1.81835	0.862627	insig
335	Hasp010605	C21H36O4	2,3-dihydroxypropyl (9Z,12Z,15Z)-octadeca-9,12,15-trienoate	Others	Others	129828-41-7	63643.8	54157.5	91651.7	107300	115493	191070	1.1218	0.109895	0.221243	0.506092	-0.982527	insig
336	pmp000413	C21H20O10	Genistein-8-C-glucoside	Flavonoids	Isoflavones	66026-80-0	132717	122118	179829	449006	441645	192742	1.11996	0.11846	0.234151	0.401206	-1.31758	insig
337	pme2996	C9H6O3	4-Hydroxycoumarin	Lignans and Coumarins	Phenolic acids	-	2.18228e+06	2.65003e+06	7070530	8.14187e+06	1.34374e+07	1.02713e+07	1.11937	0.0385047	0.123977	0.373709	-1.42001	down
338	mws0028	C8H8O4	Vanillic acid	Phenolic acids	Phenolic acids	121-34-6	285005	200005	81875.5	78340	33340	25005	1.11909	0.126512	0.24623	4.14739	2.0522	insig
339	MWStz073	C4H7NO2	5-Hydroxy-2-pyrrolidinone	Alkaloids	Pyrrole alkaloids	62312-55-4	122405	132083	122268	146462	132308	149805	1.11707	0.0634587	0.15938	0.879089	-0.18592	insig
340	Lmmp002795	C22H22O11	Pratensein-7-O-glucoside	Flavonoids	Isoflavones	36191-03-4	80065.7	156234	72056.2	322677	353981	156346	1.11385	0.0873687	0.193841	0.370173	-1.43373	insig
341	HX1359	C20H22O6	Clemaphenol A	Lignans and Coumarins	Lignans	362606-60-8	56670	43340	12099.8	11214.5	5005	6409.27	1.11136	0.149932	0.273653	4.95431	2.30868	insig
342	Lmyn006227	C15H10O5	Galangin (3,5,7-Trihydroxyflavone)	Flavonoids	Flavonols	548-83-4	20399.2	18755.4	19526.7	31688	22778.6	24270.4	1.1112	0.132209	0.250901	0.745282	-0.424142	insig
343	HJN003	C17H22O10	1-O-Sinapoyl-β-D-glucose	Phenolic acids	Phenolic acids	-	19756.9	50005	20579.1	6589.76	15641.1	6670	1.11062	0.167664	0.291307	3.12589	1.64427	insig
344	Lmsp003252	C28H32O17	Isorhamnetin-3-O-sophoroside*	Flavonoids	Flavonols	-	33113.8	50009.2	30790.5	16936.5	25012.8	24307.3	1.10991	0.10418	0.213695	1.71928	0.781803	insig
345	pme2960	C15H12O5	Naringenin chalcone; 2',4,4',6'-Tetrahydroxychalcone	Flavonoids	Chalcones	73692-50-9	245756	328855	254026	214250	152417	200070	1.10935	0.060757	0.157265	1.46212	0.54806	insig
346	Zmwp002963	C45H36O18	Aesculitannin B	Tannins	Tannin	-	968340	846856	412710	413340	245379	196475	1.10928	0.0987185	0.209312	2.60515	1.38137	insig
347	Lmbn001162	C15H16O9	Esculetin-7-O-glucoside*	Lignans and Coumarins	Coumarins	-	351751	434954	285510	225636	275997	194049	1.10837	0.0814747	0.187886	1.54124	0.624095	insig
348	Lacp004926	C21H20O10	3,8-Dihydroxy-1-methoxy-9,10-anthraquinone glucoside	Quinones	Anthraquinone	-	2954.9	16018.3	2955.9	21880.5	24861.9	28340	1.10765	0.0395905	0.124945	0.292067	-1.77563	down
349	MWSmce017	C9H6O4	Daphnetin	Lignans and Coumarins	Coumarins	486-35-1	263657	296082	360373	84903	202027	169878	1.10557	0.0283147	0.108826	2.01422	1.01022	up
350	Lmsp004450	C20H22O6	Dehydrodiconiferyl alcohol	Lignans and Coumarins	Flavones	-	306670	105005	380005	870005	791670	538340	1.10346	0.0237266	0.100575	0.359852	-1.47452	down
351	MWS1848	C8H8O2	Phenyl acetate	Phenolic acids	Phenolic acids	122-79-2	13158.2	6048.04	10081.4	3027.04	3340	6048.04	1.1033	0.0946817	0.204116	2.35904	1.2382	insig
352	Walp004391	C15H16O7	7-C-Glucosylcoumarin*	Lignans and Coumarins	Coumarins	-	4.66843e+07	6.70457e+07	1.07693e+08	1.40585e+08	1.19162e+08	1.55712e+08	1.10182	0.047786	0.137747	0.53296	-0.907902	insig
353	Wcfp003437	C20H20O4	3-Prenyl-4,2',4'-Trihydroxychalcone	Flavonoids	Chalcones	202815-28-9	2361.71	7745.81	6670	16994.9	14931.6	71141.3	1.09924	0.257899	0.39729	0.162781	-2.61899	insig
354	pmp000579	C22H22O11	Diosmetin-7-O-galactoside*	Flavonoids	Phenolic acids	-	38340	239210	41670	320911	328143	510377	1.09671	0.0370553	0.122074	0.275325	-1.86079	down
355	pmb0764	C6H9NOS	4-Methyl-5-thiazoleethanol	Others	Others	137-00-8	76345.3	43707.9	52875.9	26727	40918.6	31848.7	1.09363	0.112934	0.225571	1.73808	0.797495	insig
356	Lmyn003835	C14H10O7	4-(3,4,5-Trihydroxybenzoxy)benzoic acid	Phenolic acids	Phenolic acids	-	176670	151000	107422	110005	76670	73340	1.09051	0.0823998	0.188307	1.67334	0.742726	insig
357	Cmxp004324	C24H24O14	Okanin-4'-O-(6''-O-malonyl)glucoside	Flavonoids	Chalcones	-	81771.2	109214	100568	48714.5	72286.8	28300.7	1.08851	0.0434147	0.132015	1.95278	0.965527	insig
358	pmf0175	C10H22O	2-Decanol*	Others	Alcohol compounds	1120-06-5	901597	881063	930082	938292	1.00723e+06	1.06493e+06	1.08722	0.0989213	0.209312	0.901109	-0.150226	insig
359	Wacn002104	C21H24O16	2-O-(1'-O-glucosylCaffeoyl)hydroxycitric Acid	Phenolic acids	Phenolic acids	-	106165	63198.6	112466	55005	60005	38340	1.08711	0.0935766	0.203462	1.83782	0.877994	insig
360	Zmhn001358	C13H16O8	4-O-Glucosyl-4-hydroxybenzoic acid*	Phenolic acids	Phenolic acids	-	286563	370736	282525	225445	213915	123693	1.0841	0.0443056	0.132222	1.66916	0.739121	insig
361	Lmln010063	C14H22O	2,6-Di-tert-butylphenol	Phenolic acids	Phenolic acids	128-39-2	59457.3	58804.1	52532.8	77926.8	69843.5	118564	1.07892	0.166487	0.289924	0.641278	-0.640979	insig
362	HJAP056	C23H24O11	Dihydroxy-dimethoxyflavone-7-O-glucoside*	Flavonoids	Flavones	-	42118.2	54880.8	43748.3	36482.4	29359.5	38711.2	1.07512	0.0768522	0.179461	1.34618	0.428871	insig
363	MWSmce118	C5H6N2O2	Imidazole-4-Acetic Acid	Alkaloids	Alkaloids	645-65-8	559515	344745	429511	666536	560527	743664	1.07504	0.0622329	0.158482	0.676791	-0.563217	insig
364	mws1195	C10H10O3	p-Coumaric acid methyl ester	Phenolic acids	Phenolic acids	19367-38-5	80726.8	145537	225870	269335	316361	306658	1.07459	0.0604555	0.157019	0.506676	-0.980866	insig
365	MWS1743	C15H20O	alpha-hexylcinnamaldehyde	Phenolic acids	Phenolic acids	101-86-0	8270.11	6326.61	6142.21	9759.39	8029.46	9413.28	1.07201	0.0705855	0.171615	0.762401	-0.391379	insig
366	Hahn002084	C24H28O13	6'-O-caffeoylcatalpol	Others	Others	-	117736	50589.5	51670	165005	135005	121670	1.07182	0.0737617	0.176518	0.521712	-0.938674	insig
367	Waln002594	C15H18O9	4-O-Galactoyl p-Coumaric acid*	Phenolic acids	Phenolic acids	-	151833	146835	170059	167276	217205	209757	1.07067	0.0981017	0.209119	0.788787	-0.342293	insig
368	MWS1860	C4H9N	Pyrrolidin	Alkaloids	Pyrrole alkaloids	123-75-1	15142.3	12802.7	9825.07	8585.44	3500.46	1706.77	1.07044	0.0398969	0.124945	2.73842	1.45334	up
369	Lmjp101401	C30H30O9	Bismurrangatin	Lignans and Coumarins	Coumarins	-	42890.9	70957.1	71484.9	96842.2	95172	185005	1.06989	0.15488	0.27798	0.491574	-1.02452	insig
370	Smnp003415	C20H24O9	7-O-Methylaloesin	Flavonoids	Other Flavonoids	-	51091.3	60957.1	90762.8	42361.8	46658.5	33787.3	1.068	0.145172	0.268797	1.65145	0.723737	insig
371	pmp001309	C21H20O12	6-Hydroxykaempferol-7-O-glucoside	Flavonoids	Flavonols	-	1.69754e+07	2.08372e+07	1.69488e+07	1.07159e+07	1.56378e+07	8.05887e+06	1.06709	0.0721846	0.174389	1.59132	0.670226	insig
372	Wdsp002909	C20H21NO6	6-[(7-hydroxy-2-methyl-6-oxo-3,4-dihydroisoquinolin-1-yl)methyl]-2,3-dimethoxybenzoic acid	Alkaloids	Isoquinoline alkaloids	-	56462.2	27657.3	78010.6	100143	117088	101112	1.06532	0.0560399	0.150694	0.509294	-0.97343	insig
373	Lhfp110807	C18H16O7	Petasiphenol	Tannins	Tannin	145904-50-3	101651	213251	130171	250843	233609	244902	1.06465	0.102265	0.211477	0.610229	-0.712577	insig
374	Waln002419	C15H18O9	1'-O-Galactoyl p-Coumaric acid*	Phenolic acids	Phenolic acids	-	143574	160110	161995	165123	199475	215353	1.0613	0.109668	0.221243	0.802962	-0.316596	insig
375	Smnp001925	C21H22O10	10-hydroxyaloin A	Quinones	Anthraquinone	-	53180.7	86293.7	46248.7	5005	27941.5	23340	1.06017	0.0522129	0.144935	3.2996	1.72229	insig
376	Lmzp002365	C22H24O11	Hesperetin-7-O-glucoside	Flavonoids	Flavanones	31712-49-9	7.03411e+06	8.91999e+06	8.88727e+06	5.289e+06	7.02921e+06	3.87324e+06	1.05731	0.0674666	0.167345	1.53423	0.617514	insig
377	Zmcn003729	C26H32O12	1-Hydroxypinoresinol-4'-O-Glucoside	Lignans and Coumarins	Lignans	-	56670	63340	68340	26670	51670	41723.6	1.05664	0.0703766	0.171615	1.56875	0.649618	insig
378	pmb0484	C5H14NO+	Choline	Alkaloids	Alkaloids	62-49-7	1.70803e+07	1.63197e+07	1.51477e+07	1.45471e+07	1.39445e+07	1.52137e+07	1.05645	0.0843919	0.190571	1.11079	0.151591	insig
379	Wbtp004863	C20H20O11	4-(beta-D-Glucopyranosyl)-7-methoxy-1,3,6-trihydroxy-9H-xanthene-9-one	Flavonoids	Other Flavonoids	-	143340	128340	68340	51225.5	75005	40005	1.05485	0.111457	0.223797	2.04541	1.03239	insig
380	MWSHY0174	C15H14O6	Epicatechin	Flavonoids	Flavanols	490-46-0	1821670	2624290	2095005	1835005	1083340	876670	1.05382	0.0736809	0.176518	1.72357	0.785398	insig
381	Lmqn005782	C10H10O4	4,5,8-Trihydroxy-α-tetralone	Quinones	Naphthol	-	246476	271090	545005	548817	657782	631870	1.05302	0.101513	0.211477	0.577965	-0.790946	insig
382	mws1574	C16H22O10	Geniposidic acid	Terpenoids	Monoterpenoids	27741-01-1	342493	400967	559130	239444	274900	336486	1.0481	0.13134	0.2505	1.53096	0.614438	insig
383	pme0088	C15H10O6	Luteolin (5,7,3',4'-Tetrahydroxyflavone)	Flavonoids	Flavones	491-70-3	15729.4	23609	33555.6	59540.7	55220.9	31448	1.04723	0.0886016	0.195437	0.498559	-1.00416	insig
384	Smnp004822	C21H22O9	Nataloin	Quinones	Anthraquinone	-	27578.1	59704.1	55005	78300.5	103851	74571.7	1.04719	0.0489953	0.1407	0.554244	-0.851407	insig
385	Laln002027	C18H24O12	3,4-dihydroxybenzaldehyde-xylose-glucoside*	Phenolic acids	Phenolic acids	-	661841	748376	474561	451804	467605	422954	1.04254	0.151493	0.273946	1.40408	0.48962	insig
386	mws0458	C8H8O3	Vanillin; 4-Hydroxy-3-Methoxybenzaldehyde*	Others	Aldehyde compounds	121-33-5	711670	545005	436670	354595	383039	430005	1.04177	0.152117	0.274315	1.45023	0.536281	insig
387	MWS20172	C6H6O3	5-Hydroxymethylfurfural*	Others	Aldehyde compounds	67-47-0	166860	197880	170402	205729	232803	197080	1.0394	0.0834358	0.189536	0.841931	-0.248226	insig
388	mws1565	C17H24O10	Geniposide	Terpenoids	Monoterpenoids	24512-63-8	1110005	1435005	993340	856670	776670	980005	1.0384	0.130496	0.250144	1.35395	0.437179	insig
389	Cmhp002692	C28H32O17	Madreselvin A*	Flavonoids	Flavones	188682-83-9	110005	66670	43340	48340	16936.5	11549.6	1.03825	0.119148	0.234901	2.8638	1.51793	insig
390	mws0983	C20H39NO2	N-Oleoylethanolamine	Alkaloids	Alkaloids	111-58-0	48819.8	57092.4	56758.2	58532.4	106120	96231.8	1.0359	0.148325	0.272647	0.623534	-0.681459	insig
391	pmn001700	C30H48O3	24,30-Dihydroxy-12(13)-ene-lupeol*	Terpenoids	Triterpene	-	39807.9	42432.3	35201.6	41659	59688.1	61919.3	1.03349	0.129377	0.24944	0.719326	-0.475283	insig
392	Lacn004858	C26H32O12	Phellavin	Flavonoids	Flavanonols	-	106790	163340	133340	53340	106313	83340	1.03102	0.0756375	0.178205	1.66042	0.731545	insig
393	Zahp011689	C12H12O3	2,2-dimethylchromene-6-carboxylic acid*	Others	Others	34818-56-9	12388874	1.16104e+07	1.11152e+07	1.32854e+07	1.3599e+07	1.21602e+07	1.03073	0.0859174	0.191732	0.899342	-0.153059	insig
394	Zbyn004323	C26H24O15	2,6-di-O-galloylarbutin	Lignans and Coumarins	Coumarins	-	28340	20417.4	10005	8169.81	1670	7147.44	1.03017	0.105942	0.216144	3.45921	1.79044	insig
395	mad2085	C22H18O11	Caffeoyl-p-coumaroyltartaric acid	Phenolic acids	Phenolic acids	-	106335	135005	147631	146596	180663	201467	1.02966	0.0861661	0.191732	0.735676	-0.442858	insig
396	MWSHC20158	C6H6O3	5-Methoxyfurfural*	Others	Aldehyde compounds	21300-07-2	108398	84780.3	114944	34518	83600.7	57832.9	1.0291	0.069578	0.170803	1.75117	0.808322	insig
397	mws1299	C21H20O11	Luteolin-8-C-glucoside (Orientin)*	Flavonoids	Flavones	28608-75-5	43344.4	124529	96670	200308	303261	131790	1.02697	0.11524	0.229574	0.416368	-1.26407	insig
398	Wbtn004921	C24H20O9	9-hydroxy-2-(3-hydroxy-4-methoxyphenyl)-3-(hydroxymethyl)-12-methoxy-2,3-dihydro-1,4,5-trioxatetraphen-10-one	Others	Ketone compounds	-	229428	234480	144485	275777	273766	400005	1.02562	0.0973113	0.208017	0.640719	-0.642237	insig
399	mws0018	C10H26N4	Spermine	Alkaloids	Alkaloids	71-44-3	1.37857e+07	1.46151e+07	1.23472e+07	1.51044e+07	1.49105e+07	1.56256e+07	1.02448	0.122133	0.240164	0.892801	-0.16359	insig
400	Zmwp002855	C17H15NO4	Oxoassoanine N-oxide	Alkaloids	Plumerane	-	1.44031e+06	1.89717e+06	1.93066e+06	2.07181e+06	2.29065e+06	2.17739e+06	1.02419	0.10074	0.210878	0.805544	-0.311965	insig
401	Lmxp001668	C9H10O2	2-Methoxy-4-ethenylphenol	Phenolic acids	Phenolic acids	7786-61-0	71142.8	68744.1	77813.1	76847	79356.5	83131.9	1.01912	0.101718	0.211477	0.909602	-0.136693	insig
402	Lmhn004960	C22H18O10	7-O-Galloyltricetiflavan	Flavonoids	Flavanols	-	14098.6	25049.7	14094.1	12083.1	10075.2	11052.2	1.01794	0.206545	0.340956	1.60318	0.680937	insig
403	mws0183	C7H6O4	3,4-Dihydroxybenzoic acid (Protocatechuic acid)*	Phenolic acids	Phenolic acids	99-50-3	937102	1.30424e+06	1.4256e+06	847244	961467	897878	1.01475	0.155494	0.278427	1.35482	0.438101	insig
404	WaYn005089	C22H24O10	Neosakuranin	Flavonoids	Flavanones	-	406670	275245	371670	416797	459068	526670	1.01317	0.0860865	0.191732	0.751201	-0.41273	insig
405	pmb4777	C16H18O8	4-Hydroxy-7-methoxycoumarin-β-rhamnoside	Lignans and Coumarins	Coumarins	-	45005	56670	48340	46670	35005	33688.1	1.01259	0.100777	0.210878	1.30037	0.378925	insig
406	Zmhp006502	C25H24O14	Kaempferide-3-O-(6''-malonyl)glucoside	Flavonoids	Flavonols	-	19372.7	31621.1	34134	65968.1	46174.7	35699.9	1.01142	0.127534	0.246956	0.5758	-0.79636	insig
407	Lmhn002574	C20H16O11	Caffeoyl(p-Hydroxybenzoyl)tartaric acid	Phenolic acids	Phenolic acids	-	29638.5	30186.3	29638.5	6670	10211.5	26670	1.01017	0.130876	0.250243	2.05419	1.03857	insig
408	Smgp005565	C24H20O9	Cinchonain Ia*	Flavonoids	Flavanols	85022-69-1	23843	32175.8	21670	29223.3	39936.8	45039.8	1.00957	0.106532	0.216767	0.680288	-0.555783	insig
409	Zblp003511	C16H14O6	5,7,4'-Trihydroxy-8-methylflavonoid	Flavonoids	Flavonols	-	19267	41941.2	31553.3	19264.3	19078.8	13135.4	1.00683	0.16204	0.285445	1.80195	0.849555	insig
410	Qagp003587	C13H18N2O	N-Monocinnamoylputrescine*	Alkaloids	Phenolamine	-	99940.7	101741	102901	88978.1	84426.3	57276.5	1.00316	0.129473	0.24944	1.32036	0.400936	insig
411	MWStz152	C11H11NO3	2-(Acetylamino)-3-phenyl-2-propenoic acid	Alkaloids	Alkaloids	5469-45-4	25145.1	34055.3	63340	24294.9	17042.9	20269	1.00157	0.217577	0.352805	1.98907	0.992097	insig

## Sheet: MS Vs YDS
Table S7. All metabolites included in the volcano plot for the pairwise comparison.
Number	Index	Formula	Compounds	Class I	Class II	CAS	Cb-MS1	Cb-MS2	Cb-MS3	Cb-YDS1	Cb-YDS2	Cb-YDS3	VIP	P-value	FDR	Fold_Change	Log2FC	Type
1	Lacp004935	C19H34O7	Megastigm-5-en-3,9-diol glucoside*	Terpenoids	Sesquiterpenoids	-	1.23752e+06	1.40359e+06	1.20758e+06	182140	162180	170496	1.2645	0.00278746	0.0202024	7.47587	2.90224	up
2	Lhjp111615	C20H26O11	Dimethylasperuloside	Terpenoids	Monoterpenoids	-	6.15761e+06	6.65364e+06	6.65272e+06	1.98505e+06	2.13601e+06	2.10553e+06	1.26428	0.000684712	0.0099767	3.12595	1.64429	up
3	Lhjp111614	C19H24O11	Methylasperuloside	Terpenoids	Monoterpenoids	-	1.31852e+06	1.36947e+06	1.24714e+06	549601	568277	543474	1.26352	0.00150265	0.0156131	2.36863	1.24405	up
4	Sajp004051	C21H30O8	pteroside A	Terpenoids	Sesquiterpenoids	35910-15-7	324429	315561	324073	562761	575557	541537	1.26339	0.000819011	0.0105541	0.573896	-0.801138	insig
5	Lmsn012425	C30H48O4	3,7-Dihydroxyolean-12-en-28-oic acid (Rubusic acid)	Terpenoids	Triterpene	23984-26-1	12989.4	12487.1	12300.8	94255.9	78816.3	97619.3	1.26336	0.00546684	0.0290927	0.139559	-2.84105	down
6	Lacp005577	C22H32O10	3-(3'-Hydroxybutyl)-2,4,4-trimethylcyclohexa-2,5-dienone malonyl glucoside	Terpenoids	Sesquiterpenoids	-	493172	498856	609884	93005.6	97746.4	100189	1.26173	0.00733252	0.0342334	5.50596	2.46099	up
7	Qmdp112306	C24H38O6	Viterotulin C	Terpenoids	Ditepenoids	-	285292	355046	295986	1.76792e+06	1.51672e+06	1.7728e+06	1.25977	0.00233391	0.0183104	0.185138	-2.43333	down
8	Qmjp080408	C21H34O4	15-Hydroxysessilifol F	Terpenoids	Sesquiterpenoids	-	23608.8	17351.5	18890.5	108705	99912.9	115945	1.25764	0.00081473	0.0105541	0.184404	-2.43906	down
9	Hmcn001415	C17H24O10	Majoroside	Terpenoids	Monoterpenoids	134140-02-6	200005	170005	203340	28936.6	30005	40010.8	1.25541	0.00211959	0.0175286	5.7942	2.53461	up
10	Lafp004533	C22H32O10	(6R,9R)-3-Oxo-α-ionol-β-D-malonyl-glucoside	Terpenoids	Sesquiterpenoids	-	1.13403e+06	1.06295e+06	978210	34083.7	65170.4	60935.2	1.2547	0.00133886	0.0145554	19.8215	4.309	up
11	Zjxp110304	C18H30O3	3-Hydroxy-3,7,11-trimethyldodeca-1,6E,10-trien-9-yl isobutyrate	Terpenoids	Sesquiterpenoids	-	63261.8	56615.3	58799	132671	133548	113645	1.25009	0.00565848	0.0296973	0.470368	-1.08814	down
12	Zmrp110405	C30H48O3	3-Hydroxylup-20(29)-en-24-oic acid	Terpenoids	Triterpene	-	46172	44464.9	45296.9	52140.8	53350.8	51698.8	1.24285	0.000529273	0.00982382	0.864772	-0.209609	insig
13	Qmyp101114	C19H30O7	9-O-β-D-Glucoside of 3-hydroxy-7,8-didehydro-β-ionol*	Terpenoids	Sesquiterpenoids	-	8626950	8700415	4.84725e+06	357017	135852	256787	1.24191	0.0300357	0.0737718	29.5797	4.88653	up
14	Lmqp003432	C13H22O3	6,9-Dihydroxy-7-megastigmen-3-one	Terpenoids	Sesquiterpenoids	-	145005	140005	122358	36626	49945	52421	1.23544	0.000746567	0.0101833	2.93087	1.55133	up
15	Lacp003991	C19H32O8	Blumenol B Glucoside*	Terpenoids	Sesquiterpenoids	-	4.42547e+06	3.36324e+06	2.76131e+06	858869	913534	1.04602e+06	1.23513	0.0324185	0.0775802	3.74324	1.90429	up
16	Wcop009171	C18H26O2	2-hydroxy-4-methyl-8-methylenedodecahydro-6a,9-methanocyclohepta[a]naphthalen-7(1H)-one	Terpenoids	Ditepenoids	-	2941.73	3842.52	4115.35	10455.3	9488.84	8846.16	1.23404	0.000749363	0.0101833	0.378586	-1.40131	down
17	Labp004829	C19H34O7	Platanionoside J*	Terpenoids	Sesquiterpenoids	-	1.08949e+06	1.28212e+06	1716670	281670	199605	323340	1.23122	0.0240165	0.065667	5.08104	2.34512	up
18	Sajp003519	C21H30O9	Pterosin L 2'-O-Beta-D-Glucoside	Terpenoids	Sesquiterpenoids	61117-89-3	71178.4	212338	127225	1.72272e+06	1.75476e+06	1.70095e+06	1.23081	0.00015069	0.0054607	0.0793179	-3.65621	down
19	Wcdp004536	C13H20O2	3-hydroxy-beta-ionone	Terpenoids	Monoterpenoids	-	603439	923080	645981	184442	221670	234339	1.23001	0.0339726	0.079351	3.39214	1.7622	up
20	Cmmn013275	C20H30O2	Isopimaric acid*	Terpenoids	Ditepenoids	5835-26-7	133074	235323	147200	38378	26802.3	31782.9	1.22996	0.0473541	0.0995482	5.31745	2.41073	up
21	Lmgn013947	C30H48O4	2α,3α-Dihydroxyolean-12-en-28-oic acid	Terpenoids	Triterpene	26563-68-8	1819.87	2652.01	3535.63	13827.5	12583.4	10689.6	1.2249	0.00231642	0.0183104	0.215833	-2.21201	down
22	Lsjp211201	C13H20O2	3S-3-hydroxy-β-damascon	Terpenoids	Monoterpenoids	-	4.36466e+06	4.84326e+06	2.9948e+06	1.07633e+06	1.28143e+06	1.34265e+06	1.22274	0.0338253	0.079351	3.29767	1.72145	up
23	Cmmn012997	C20H30O2	Abietic acid*	Terpenoids	Ditepenoids	514-10-3	110562	213068	125159	33743.4	23272.7	29160.2	1.21957	0.0623105	0.119743	5.2078	2.38067	insig
24	mws1574	C16H22O10	Geniposidic acid	Terpenoids	Monoterpenoids	27741-01-1	676402	555149	657124	239444	274900	336486	1.21648	0.00242213	0.0188086	2.2198	1.15043	up
25	Jmmn002533	C21H32O12	coleoside-B	Terpenoids	Monoterpenoids	-	1.02047e+06	929884	1.12956e+06	575517	427921	436644	1.21548	0.00214213	0.0175286	2.13871	1.09674	up
26	Saln003605	C26H30O13	3'-O-Feruloyl Swertiamarin	Terpenoids	Monoterpenoids	-	358010	1093340	1431670	42800.1	44059.4	18112.6	1.20647	0.0997835	0.165436	27.4646	4.7795	insig
27	mws1565	C17H24O10	Geniposide	Terpenoids	Monoterpenoids	24512-63-8	1553340	1585005	1331670	856670	776670	980005	1.20601	0.00438681	0.0260809	1.71046	0.774382	insig
28	Wbmp003419	C19H32O8	Dihydrovomifoliol-O-β-D-glucoside*	Terpenoids	Sesquiterpenoids	-	633340	600005	648340	310005	288340	403340	1.20428	0.0070359	0.033675	1.87852	0.909596	insig
29	MWSslk197	C17H24O11	Secoxyloganin	Terpenoids	Monoterpenoids	58822-47-2	76434.9	56602	55730.8	34106.7	32442.5	32414	1.20296	0.0465441	0.0981165	1.90746	0.931649	insig
30	Wcgn010941	C20H32O3	Araucarol	Terpenoids	Ditepenoids	-	12302.2	9410.81	9926.77	5795.06	5458.67	6599.17	1.1956	0.024075	0.065667	1.77225	0.82558	insig
31	Smnn005560	C25H32O13	Oleuropein	Terpenoids	Monoterpenoids	32619-42-4	433983	250005	542738	73009.5	93142.4	111283	1.1911	0.0635087	0.121432	4.42167	2.14459	insig
32	Qmqp101713	C11H16O3	Loliolide	Terpenoids	Monoterpenoids	5989-02-6	158150	252222	256993	526342	547381	466264	1.18095	0.00257152	0.0193755	0.433358	-1.20637	down
33	Lmcp003522	C12H10O4	Baldrinal	Terpenoids	Monoterpenoids	18234-46-3	57297.3	22282.6	28340	130682	165035	135851	1.17678	0.00208313	0.0175286	0.250065	-1.99963	down
34	Lsjp211202	C13H20O3	Blumenol A	Terpenoids	Monoterpenoids	23526-45-6	970615	1.04374e+06	663973	460005	343340	340005	1.17316	0.0368673	0.0830059	2.34253	1.22807	up
35	zjbp120812	C22H32O8	Scutebarbolide C*	Terpenoids	Ditepenoids	-	7.93142e+06	7.98426e+06	7.98905e+06	7.2332e+06	6.53313e+06	7.00959e+06	1.16413	0.0361029	0.0825964	1.1506	0.202383	insig
36	Lmbn014696	C20H30O2	Pimaric acid*	Terpenoids	Ditepenoids	127-27-5	76924.9	85177.3	75967.7	94193	91350.7	94482.9	1.14797	0.0304394	0.0737718	0.850169	-0.234179	insig
37	Sajp003956	C21H30O9	Pterosin L 3-Glucoside	Terpenoids	Sesquiterpenoids	-	450005	362723	241243	115641	162148	148306	1.14587	0.0678535	0.126251	2.47356	1.30659	insig
38	Wbsn013678	C34H54O4	serratenediol diacetate	Terpenoids	Triterpene	27832-84-4	235364	313813	225711	164416	171851	142743	1.13485	0.0605347	0.117545	1.61769	0.693931	insig
39	MWSmce096	C15H22O	Nootkatone	Terpenoids	Sesquiterpenoids	4674-50-4	2948.63	7655.75	2780.34	17984.2	12971.2	20872.1	1.13451	0.013492	0.0491265	0.258255	-1.95313	down
40	Wbmn009893	C22H34O6	3-Acetoxy-9,13-epoxy-16-hydroxy-labda-15,16-olide	Terpenoids	Ditepenoids	-	28762.6	14785	12884.9	48545.9	42272	42767.9	1.11244	0.0234805	0.0647416	0.422443	-1.24317	down
41	pmf0085	C30H50O	9,19-Cyclolanost-24-en-3-ol (Cycloartenol)	Terpenoids	Triterpene	469-38-5	122662	127954	129730	149074	139002	135680	1.08166	0.049416	0.102468	0.897559	-0.155921	insig
42	Cmlp002163	C16H22O10	Gentioflavoside	Terpenoids	Monoterpenoids	34239-17-3	164205	103549	130983	26996	78464.1	33200.4	1.07964	0.0224094	0.0634669	2.87564	1.52388	up
43	Wcop008480	C11H16O2	2,5-dimethyl-2,3,3a,7a-tetrahydro-1H-indene-1,3-diol*	Terpenoids	Sesquiterpenoids	-	691561	684950	575760	556390	503299	498715	1.07715	0.0537957	0.108303	1.25274	0.325084	insig
44	HJN110	C30H48O3	3-Hydroxylup-20(29)-en-28-oic acid (Betulinic acid)*	Terpenoids	Triterpene	472-15-1	6935.6	2438.24	5783.42	11906.6	13962.5	13375.1	1.07516	0.0148341	0.0510314	0.38623	-1.37247	down
45	Cmmn013378	C20H30O2	Levopimaric acid*	Terpenoids	Ditepenoids	79-54-9	91033.2	82564	90991.4	101584	95671.9	105576	1.06756	0.0339927	0.079351	0.873714	-0.194767	insig
46	Zmjp011129	C30H48O4	1,3-Dihydroxyurs-12-en-28-oic acid (Kaneric acid)	Terpenoids	Triterpene	107693-87-8	42896.5	42231.2	26058.1	74267.9	58996.6	58389.1	1.06385	0.0240682	0.065667	0.580139	-0.785528	insig
47	MWSslk208	C20H30O2	Kaurenoic Acid*	Terpenoids	Ditepenoids	6730-83-2	91954.2	92961.7	95583.1	100623	95839.2	99157.9	1.03644	0.0511511	0.10464	0.94885	-0.0757474	insig
48	mws4053	C30H48O3	3-Hydroxyurs-12-en-28-oic acid (Ursolic acid)*	Terpenoids	Triterpene	77-52-1	7476.59	11709.4	5573.03	18344	14852.9	13218.2	1.03169	0.0393664	0.0865833	0.533427	-0.906638	insig
49	Lmhn010314	C15H22O2	Aspergillusene A	Terpenoids	Sesquiterpenoids	-	16649.1	16091.1	16021.3	18787.7	16777.5	18456.8	1.02155	0.0948643	0.159364	0.902622	-0.147805	insig
50	Wbmp010456	C18H28O2	Macrophypene B*	Terpenoids	Ditepenoids	-	255426	78929.4	293114	372171	1.33825e+06	1.48867e+06	1.01025	0.129362	0.200791	0.19614	-2.35005	insig
51	Wayn004109	C21H18O13	3'-O-Methylellagic acid 4-O-beta-D-glucoside	Tannins	Tannin	-	4.05163e+06	4.237e+06	3.52598e+06	569662	522893	662260	1.26133	0.00306141	0.0210127	6.73267	2.75118	up
52	Lmcn004686	C43H32O19	Theaflavate B;3'-O-(3,4,5-Trihydroxybenzoyl)	Tannins	Tannin	152542-70-6	139148	160323	96509.5	1.72272e+06	1.75476e+06	1.70095e+06	1.25749	4.89126e-07	0.000372225	0.0764674	-3.70901	down
53	Lhfp110807	C18H16O7	Petasiphenol	Tannins	Tannin	145904-50-3	168591	169180	181467	250843	233609	244902	1.24529	0.000521235	0.00982382	0.711915	-0.490223	insig
54	pme0436	C30H26O12	Procyanidin B3	Tannins	Proanthocyanidins	23567-23-9	922172	823829	961075	277355	322655	375232	1.24376	0.000587764	0.00991383	2.7758	1.4729	up
55	pmn001647	C45H38O18	Procyanidin C2	Tannins	Proanthocyanidins	37064-31-6	110238	108245	87755.8	43879.4	38779.8	45921.1	1.241	0.00965569	0.0402745	2.38169	1.25199	up
56	MWSHY0171	C30H26O12	Procyanidin B2	Tannins	Proanthocyanidins	29106-49-8	586007	556259	852734	236753	190656	188574	1.22339	0.0364591	0.0828202	3.23872	1.69543	up
57	mws0836	C30H26O12	Procyanidin B1	Tannins	Proanthocyanidins	20315-25-7	804217	675535	1.0867e+06	264376	251237	303692	1.22306	0.0388684	0.0858053	3.13248	1.64731	up
58	Wayn004278	C21H18O12	3-O-Methylellagic acid 4'-rhamnoside	Tannins	Tannin	-	128340	130005	108340	21670	6670	10075	1.21436	0.000458932	0.00942534	9.54535	3.2548	up
59	Zbsn004974	C30H24O12	Procyanidin A2	Tannins	Proanthocyanidins	41743-41-3	15161.1	8020.35	7077.39	27294.1	40005	40005	1.17164	0.01106	0.0439743	0.281991	-1.82628	down
60	HJN046	C45H36O18	Aesculitannin A	Tannins	Tannin	-	3012.01	4033.03	4011.68	21670	8092.41	13090.5	1.14758	0.115038	0.184304	0.258016	-1.95447	insig
61	Lmqn004838	C15H8O8	3-O-Methylellagic acid	Tannins	Tannin	-	50677.6	66988.9	80757.5	109927	121670	111670	1.13655	0.0187936	0.0600921	0.578046	-0.790744	insig
62	Lmhn000921	C20H18O14	3,4,5,3',4',5'-Hexahydroxydiphenoyl Acid-glucose	Tannins	Tannin	-	89144.1	95235.7	91043.8	59607.5	69408.9	76589.3	1.13069	0.0301951	0.0737718	1.33957	0.421772	insig
63	pmn001646	C45H38O18	Procyanidin C1	Tannins	Proanthocyanidins	37064-30-5	81670	65005	73340	31635.4	51670	36670	1.12722	0.0137062	0.0496688	1.83383	0.874863	insig
64	pmp000101	C45H38O18	Arecatannin C1	Tannins	Tannin	87727-69-3	74699.7	64927	115005	18315.5	20812.5	50005	1.06753	0.0478375	0.100287	2.85676	1.51438	up
65	Wchn003984	C16H18O8	1,4,8-Trihydroxynaphthalene-1-O-glucoside*	Quinones	Naphthol	39015-63-9	21886.3	38897.6	32121.2	643842	541836	539652	1.25705	0.00340452	0.0223348	0.0538477	-4.21497	down
66	pmn001342	C23H20O12	Rhein-8-O-(6'-O-acetyl)glucoside*	Quinones	Anthraquinone	-	6885.91	5996.92	5005	21880.5	24861.9	28340	1.24904	0.00598291	0.0307973	0.238243	-2.0695	down
67	Wmhn004393	C26H26O11	1,4,8-Trihydroxynaphthalene-1-O-[6'-O-(4''-propionyloxybenzoyl)]glucoside	Quinones	Quinones	-	465005	613340	608340	108340	146670	90005	1.23905	0.00656233	0.0320124	4.88873	2.28946	up
68	Lmqn005782	C10H10O4	4,5,8-Trihydroxy-α-tetralone	Quinones	Naphthol	-	293340	225247	243184	548817	657782	631870	1.23784	0.00169282	0.0161856	0.414351	-1.27108	down
69	Lacp004926	C21H20O10	3,8-Dihydroxy-1-methoxy-9,10-anthraquinone glucoside	Quinones	Anthraquinone	-	2.59521e+06	3.15029e+06	2.06772e+06	730930	854671	742245	1.23778	0.0264255	0.0686342	3.35641	1.74692	up
70	Lmqn005179	C24H24O11	1,4,8-Trihydroxynaphthalene-1-O-[6'-O-(3''-methoxy-5''-hydryoxybenzoyl)]glucoside	Quinones	Quinones	-	1.03963e+06	665581	918535	184299	245785	254410	1.22809	0.0241674	0.0656837	3.83311	1.93852	up
71	Wmhp000055	C8H8O4	2,5-Dimethoxybenzoquinone*	Quinones	Quinones	3117-03-1	1.75295e+06	1.97768e+06	1.77888e+06	1.22107e+06	1.16916e+06	1.38799e+06	1.20084	0.00406236	0.0247316	1.45823	0.544217	insig
72	Zmtp102902	C16H18O8	α-Hydrojuglone glucoside	Quinones	Quinones	-	880400	1.16556e+06	1.22645e+06	1.85628e+06	1.97089e+06	1.90238e+06	1.18879	0.0109055	0.0438938	0.571144	-0.808073	insig
73	Zbzn008048	C17H26O4	Embelin	Quinones	Quinones	550-24-3	53089	53779.6	55777.9	66561.4	86832.5	77881.3	1.15279	0.0573961	0.114043	0.70326	-0.50787	insig
74	Smnp004822	C21H22O9	Nataloin	Quinones	Anthraquinone	-	354094	356647	166327	78300.5	103851	74571.7	1.15043	0.0787047	0.139592	3.4164	1.77248	insig
75	Smnp001925	C21H22O10	10-hydroxyaloin A	Quinones	Anthraquinone	-	74170.6	131441	114424	5005	27941.5	23340	1.09278	0.0226566	0.0634669	5.68583	2.50737	up
76	Zmhn001905	C21H20O11	HydroxyAloe-emodin-8-O-glucoside	Quinones	Anthraquinone	-	310183	329295	271670	121475	173340	64402.2	1.09189	0.0134102	0.0491265	2.53648	1.34283	up
77	Zmsp001834	C8H8O4	2,6-Dimethoxy-1,4-benzoquinone*	Quinones	Quinones	530-55-2	1.35281e+06	1.96941e+06	1.36693e+06	1.01394e+06	1.0571e+06	996978	1.08291	0.115998	0.184534	1.5284	0.612021	insig
78	mws1628	C15H8O6	Rheic Acid	Quinones	Anthraquinone	478-43-3	585322	522686	633573	317322	384728	190467	1.07771	0.0204961	0.0609037	1.95131	0.964446	insig
79	Smnp001863	C22H24O10	8-O-methyl-7-hydroxyaloin	Quinones	Anthraquinone	-	8.05952e+06	11594475	10960185	6966120	3328145	4234860	1.07243	0.0254472	0.067837	2.10709	1.07525	up
80	Zmhn001703	C13H16O10	5-O-Galloyl-D-hamamelose*	Phenolic acids	Phenolic acids	-	246048	267116	248994	74065.6	74967.7	69058.2	1.26438	0.000638341	0.00991383	3.49467	1.80516	up
81	Lmcp101902	C23H26O11	Desrhamnosylacteoside*	Phenolic acids	Phenolic acids	-	1.62996e+07	1.53599e+07	1.6856e+07	1.07441e+06	1.30773e+06	1.03579e+06	1.26419	0.000568711	0.00989104	14.1944	3.82725	up
82	Lmmn002131	C22H22O11	3'-Methoxyorobol-7-O-glucoside	Phenolic acids	Phenolic acids	-	5142550	5.49687e+06	5.53365e+06	343603	450770	383340	1.26403	0.000313848	0.00723751	13.7326	3.77953	up
83	Zbfn003303	C16H18O8	3-(Hydroxycinnamoyl)-quinic acid*	Phenolic acids	Phenolic acids	-	32404	37147.4	26275.3	5.07526e+06	6.5259e+06	3.99488e+06	1.26341	0.01955	0.0609037	0.0061443	-7.34654	down
84	Lmsp102909	C19H30O7	(6S,9R)-Deoxysappanol	Phenolic acids	Phenolic acids	-	943037	993469	860711	138111	134548	160385	1.26327	0.00167373	0.0161856	6.45942	2.6914	up
85	Ymjm000148	C14H20O7	Salidroside	Phenolic acids	Phenolic acids	10338-51-9	901052	876235	913540	416061	455621	423802	1.26202	9.87553e-06	0.00174428	2.07708	1.05456	up
86	Hmln000659	C13H16O10	3-O-Galloyl-D-glucose*	Phenolic acids	Phenolic acids	-	264924	255624	214905	62873.7	59637.5	58197.3	1.26053	0.00648558	0.0318455	4.06983	2.02497	up
87	Lmfn000604	C13H16O10	6-O-Galloyl-β-D-glucose*	Phenolic acids	Phenolic acids	13186-19-1	264924	255624	214905	62873.7	59637.5	58197.3	1.26053	0.00648558	0.0318455	4.06983	2.02497	up
88	pme1816	C16H18O9	Neochlorogenic acid (5-O-Caffeoylquinic acid)*	Phenolic acids	Phenolic acids	906-33-2	92206.6	80172	53041.5	4.86611e+06	7.57635e+06	5.77772e+06	1.26049	0.0171514	0.0560182	0.012372	-6.33678	down
89	Hmtn001302	C13H16O8	Glucosyloxybenzoic acid	Phenolic acids	Phenolic acids	-	499164	520578	524270	174144	182316	153398	1.26035	8.38643e-06	0.00174428	3.02832	1.59852	up
90	Zmhn000892	C13H18O8	4-O-Glucosyl-3,4-dihydroxybenzyl alcohol	Phenolic acids	Phenolic acids	-	1.45083e+07	1.40389e+07	1.39583e+07	6.80077e+06	6.17451e+06	7.05778e+06	1.25883	5.95228e-05	0.00323549	2.12177	1.08527	up
91	mws0178	C16H18O9	Chlorogenic acid (3-O-Caffeoylquinic acid)*	Phenolic acids	Phenolic acids	327-97-9	55680.7	95843.4	55820.6	3.97015e+06	6.83283e+06	5.66675e+06	1.25843	0.0226846	0.0634669	0.0125894	-6.31164	down
92	Wdtp003384	C17H22O10	3,4,5,6-tetrahydroxy-6-[4-(2-methylpropanoyloxymethyl)phenoxy]oxane-2-carboxylic acid	Phenolic acids	Phenolic acids	-	640005	925005	896670	30005	21670	36670	1.25819	0.0127251	0.0479396	27.8644	4.80035	up
93	Lmjp003662	C23H26O11	Ovatoside C*	Phenolic acids	Phenolic acids	-	2.77515e+07	2.0732e+07	2.64084e+07	1.48929e+06	2.26351e+06	2.12047e+06	1.25679	0.00803114	0.0363792	12.7513	3.67257	up
94	pmb3068	C16H18O8	1-O-p-Coumaroylquinic acid*	Phenolic acids	Phenolic acids	-	103340	76745.1	40285	8.14187e+06	1.34374e+07	1.02713e+07	1.25642	0.0206219	0.0609037	0.00691887	-7.17525	down
95	Lmgn001670	C7H6O3	Salicylic acid	Phenolic acids	Phenolic acids	69-72-7	769664	811522	808523	1.70331e+06	1.87834e+06	1.60081e+06	1.25619	0.00632649	0.0318455	0.461115	-1.1168	down
96	mws0639	C7H6O4	2,3-Dihydroxybenzoic Acid*	Phenolic acids	Phenolic acids	303-38-8	1.95032e+06	1.91678e+06	1.81346e+06	1.15786e+06	1.23956e+06	1.16258e+06	1.25555	0.000352549	0.00789089	1.59566	0.674157	insig
97	pma6460	C16H18O8	4-O-p-Coumaroylquinic acid	Phenolic acids	Phenolic acids	32451-86-8	22794.1	8340	14863.9	1.0447e+06	1.21102e+06	1.19203e+06	1.25552	0.00202749	0.0175286	0.0133414	-6.22794	down
98	pme2828	C6H5NO3	4-Nitrophenol	Phenolic acids	Phenolic acids	100-02-7	4.9885e+06	4.06632e+06	3.19255e+06	2.84317e+07	2.62485e+07	2.8084e+07	1.25467	1.83367e-05	0.00174428	0.147979	-2.75653	down
99	MWSprf114	C10H10O3	Osmundacetone	Phenolic acids	Phenolic acids	123694-03-1	333465	308675	336830	598805	691120	642063	1.2532	0.00364234	0.0234131	0.506716	-0.98075	insig
100	Lmgn002253	C31H36O18	Syringoylcaffeoylquinic acid-D-glucose	Phenolic acids	Phenolic acids	-	101670	75005	108340	533340	626670	715005	1.25265	0.00782601	0.036051	0.152007	-2.71779	down
101	mws0183	C7H6O4	3,4-Dihydroxybenzoic acid (Protocatechuic acid)*	Phenolic acids	Phenolic acids	99-50-3	1.46968e+06	1.53453e+06	1.53259e+06	847244	961467	897878	1.25238	0.000273876	0.00709929	1.67621	0.745203	insig
102	Lmhn002926	C13H12O7	p-Coumaroylmalic acid	Phenolic acids	Phenolic acids	-	14086.4	11670	5037.04	859131	1.36981e+06	878711	1.25213	0.0254946	0.067837	0.0099089	-6.65706	down
103	Ymjm000143	C19H26O12	2,3,4-Trihydroxybutyl 6-O-(E)-caffeoyl-β-D-glucopyranoside	Phenolic acids	Phenolic acids	-	1.2032e+06	1.07049e+06	1.42376e+06	326114	332213	272209	1.2515	0.0102809	0.0422907	3.97347	1.9904	up
104	MWS20194	C9H8O2	Cinnamic acid	Phenolic acids	Phenolic acids	140-10-3	48347.7	48946.6	37664.7	556855	838675	1.16256e+06	1.25037	0.0438181	0.094078	0.0527576	-4.24448	down
105	Wacn002104	C21H24O16	2-O-(1'-O-glucosylCaffeoyl)hydroxycitric Acid	Phenolic acids	Phenolic acids	-	273100	275496	290339	55005	60005	38340	1.24991	1.54984e-05	0.00174428	5.47072	2.45173	up
106	Lmsn004322	C24H24O12	1,6-Di-O-caffeoyl-β-D-glucose*	Phenolic acids	Phenolic acids	-	5.93638e+06	6.26605e+06	7.55403e+06	2.08992e+06	2.09007e+06	1.70181e+06	1.24896	0.00786395	0.036051	3.35892	1.748	up
107	Wafn002827	C16H22O9	Dihydroferulic acid glucoside	Phenolic acids	Phenolic acids	-	343918	430028	297001	66305.3	65110.6	47549.6	1.24861	0.0149859	0.0510314	5.98409	2.58113	up
108	mws1714	C22H18O12	Chicoric Acid	Phenolic acids	Phenolic acids	70831-56-0	71061.4	49762.5	31670	811670	803340	742028	1.2486	8.3183e-05	0.00372366	0.0646973	-3.95015	down
109	Li512113	C20H20O12	Maleoyl-caffeoylquinic acid	Phenolic acids	Phenolic acids	-	236908	308393	265085	784150	863958	728284	1.24848	0.00126206	0.0143807	0.341016	-1.55209	down
110	Jmwn002172	C14H20O8	3,4-dihydroxyphenylethanol-β-D-glucopyranoside	Phenolic acids	Phenolic acids	-	147283	149632	167508	82366	73561.7	70873.7	1.24808	0.00145343	0.0155002	2.04771	1.03401	up
111	Lmtn002565	C14H18O9	1-O-Vanilloyl-D-Glucose	Phenolic acids	Phenolic acids	-	145467	136553	152417	93907.6	98508.2	94990.6	1.24807	0.00522119	0.0279812	1.51158	0.596054	insig
112	Lakn003294	C15H20O9	2-β-D-Glucopyranosyloxy-5-hydroxyphenylacetic acidmethylester	Phenolic acids	Phenolic acids	-	1.59916e+06	1.89458e+06	1.5945e+06	310691	438340	291530	1.24798	0.00153416	0.0156131	4.8899	2.28981	up
113	Lmsn002247	C13H16O8	1-O-Salicyloyl-β-D-glucose*	Phenolic acids	Phenolic acids	60517-74-0	283307	274301	251238	141299	118298	132278	1.24779	0.000519894	0.00982382	2.06404	1.04547	up
114	Zbfn004397	C24H26O12	2-O-caffeoyl-5-O-(3-hydroxy-4-phenoxy)-6-acetylglucose	Phenolic acids	Phenolic acids	-	3322980	2.64452e+06	2.35187e+06	270482	347032	458340	1.24728	0.0116649	0.0450607	7.73282	2.95099	up
115	mws2368	C8H10O2	Tyrosol; 4-Hydroxyphenylethanol	Phenolic acids	Phenolic acids	501-94-0	133038	109327	112721	238138	266050	264381	1.24583	0.0003654	0.00794485	0.462009	-1.11401	down
116	MWSHC2022	C15H20O10	Glucosyringic acid	Phenolic acids	Phenolic acids	33228-65-8	2.04452e+06	2.24496e+06	2.41955e+06	1.05025e+06	963358	854636	1.24568	0.00181682	0.016861	2.33908	1.22594	up
117	Cmyp005063	C21H28O9	Grandidentatin	Phenolic acids	Phenolic acids	15732-48-6	4.54385e+06	3.6402e+06	3.57781e+06	931786	756832	598580	1.24568	0.0058103	0.0302852	5.14247	2.36246	up
118	Zbfn002396	C15H20O9	Caffeoyl-O-mannitol	Phenolic acids	Phenolic acids	-	613158	572490	613581	185157	246544	239081	1.24477	0.00018467	0.00598977	2.68228	1.42346	up
119	Zbfn004208	C24H24O12	3-O-(3-Methoxy-4-hydroxybenzoyl)-4-O-caffeoylquinic acid	Phenolic acids	Phenolic acids	-	4.33209e+06	3.52553e+06	4.3395e+06	1.23838e+06	1.3788e+06	994672	1.24264	0.00363644	0.0234131	3.37697	1.75573	up
120	Hmbp001276	C8H8O4	Gallacetophenone	Phenolic acids	Phenolic acids	528-21-2	370133	420353	449180	185292	211838	209658	1.24209	0.00618693	0.0313884	2.043	1.03069	up
121	pmb2497	C9H10O5	4-Hydroxy-3-methoxymandelate	Phenolic acids	Phenolic acids	55-10-7	5351.8	4567.32	4866.43	25842.4	34853.3	49910.5	1.24194	0.0449385	0.0957932	0.133677	-2.90317	down
122	MWSHC2062	C16H20O9	Ferulic β-glucoside	Phenolic acids	Phenolic acids	14364-12-6	524747	561359	578791	151670	169461	108510	1.24147	7.71145e-05	0.00366776	3.87509	1.95423	up
123	pmb3142	C13H16O8	Salicylic acid-2-O-glucoside	Phenolic acids	Phenolic acids	10366-91-3	402331	414890	368189	181751	172790	139210	1.24102	0.000275189	0.00709929	2.40082	1.26353	up
124	mws0885	C7H6O4	2,4-Dihydroxybenzoic acid	Phenolic acids	Phenolic acids	89-86-1	1.67187e+06	1.8192e+06	1.63949e+06	1.08547e+06	954747	935748	1.24027	0.000664532	0.00996978	1.724	0.78576	insig
125	Zbfn005376	C24H24O11	2-Caffeoyl-6-(4-hydroxycinnamoyl)glucoside	Phenolic acids	Phenolic acids	-	748834	483644	599962	101052	88804.1	142468	1.23647	0.019117	0.0606168	5.51401	2.4631	up
126	Lmsn004970	C24H24O12	3,6-Di-O-caffeoyl glucose*	Phenolic acids	Phenolic acids	-	5.55471e+06	6.37265e+06	8.23318e+06	1.60732e+06	2.16028e+06	1.72111e+06	1.23529	0.0213765	0.0613868	3.67309	1.87699	up
127	Laln002027	C18H24O12	3,4-dihydroxybenzaldehyde-xylose-glucoside*	Phenolic acids	Phenolic acids	-	622173	667487	697475	451804	467605	422954	1.23476	0.00252356	0.0193179	1.48033	0.565915	insig
128	Labn002291	C19H26O13	Rhamnosyl-gentisic acid-5-O-β-D-glucoside	Phenolic acids	Phenolic acids	-	43923.5	34756	49946.1	164796	117497	158822	1.23082	0.0139274	0.0499942	0.291592	-1.77797	down
129	MWSmce248	C9H8O3	3-Hydroxycinnamic Acid*	Phenolic acids	Phenolic acids	14755-02-3	682368	627825	539905	1.62927e+06	2.22428e+06	2.53236e+06	1.23052	0.0269709	0.0695479	0.289716	-1.78729	down
130	pma3724	C17H20O9	1-O-Feruloylquinic acid	Phenolic acids	Phenolic acids	-	2401.79	5618.08	1583.9	70087	161388	115153	1.22994	0.0505935	0.104059	0.0277063	-5.17364	insig
131	Wasn005682	C22H22O11	Protocatechuic acid 4-O-(6''-O-p-Coumaroyl)Glucoside	Phenolic acids	Phenolic acids	-	9.75065e+06	6.8757e+06	5.84691e+06	352388	714819	870229	1.22891	0.0262205	0.0683351	11.5995	3.53599	up
132	pmp001122	C16H14O4	Denthyrsinin	Phenolic acids	Phenolic acids	118169-17-8	137763	185924	133176	51114.3	63484.9	57975.2	1.22811	0.0260124	0.0680257	2.64734	1.40454	up
133	mws2108	C16H18O9	Cryptochlorogenic acid (4-O-Caffeoylquinic acid)*	Phenolic acids	Phenolic acids	905-99-7	36670	14002.7	36670	389616	796335	443340	1.22568	0.0559608	0.111482	0.0536078	-4.22141	insig
134	MWS20182	C10H12O4	Dihydroferulic Acid	Phenolic acids	Phenolic acids	1135-23-5	4098.45	5112.98	3024.04	18114	32476.4	21132	1.22393	0.0430407	0.092923	0.170595	-2.55136	down
135	Hmln000873	C13H16O10	2-O-Galloyl-D-glucose	Phenolic acids	Phenolic acids	-	396078	188302	282566	52359.7	58375.7	52912.3	1.22246	0.0596762	0.116744	5.29764	2.40535	insig
136	pme3083	C8H7NO3	2-(Formylamino)benzoic acid	Phenolic acids	Phenolic acids	3342-77-6	141855	121751	91159.7	325005	460005	413695	1.22188	0.0113511	0.0442984	0.295957	-1.75654	down
137	pmn001710	C24H26O13	Rosmarinic acid-3'-O-glucoside	Phenolic acids	Phenolic acids	910028-78-3	551670	750635	501570	1.63159e+06	1.54617e+06	2.0307e+06	1.21961	0.00677536	0.0328411	0.346336	-1.52976	down
138	Lmsn003318	C16H20O9	1-O-Feruloyl-β-D-glucose	Phenolic acids	Phenolic acids	7196-71-6	50360.6	51237.7	59726.7	102989	133368	101600	1.21906	0.0226079	0.0634669	0.477354	-1.06687	down
139	Lmyn003835	C14H10O7	4-(3,4,5-Trihydroxybenzoxy)benzoic acid	Phenolic acids	Phenolic acids	-	361670	238914	352939	110005	76670	73340	1.21641	0.0209266	0.0609774	3.66718	1.87467	up
140	pme0282	C8H6O4	Phthalic acid	Phenolic acids	Phenolic acids	88-99-3	42843.7	49648.8	58408.8	18526.5	18899	24866.5	1.2151	0.011461	0.044499	2.42248	1.27649	up
141	Zbfn004509	C24H26O11	1-O-(3-Hydroxy-4-acetylpyroxy)-2-O-caffeoyl-glucoside	Phenolic acids	Phenolic acids	-	850529	426626	830158	65868.9	103794	119333	1.21499	0.0464921	0.0981165	7.29186	2.86629	up
142	pmn001421	C16H18O8	3-O-p-Coumaroylquinic acid*	Phenolic acids	Phenolic acids	87099-71-6	16679.6	56670	13476.3	472574	490035	519042	1.21391	1.81059e-05	0.00174428	0.0586007	-4.09294	down
143	Zmhn002334	C16H20O9	6-O-Feruloyl-β-D-glucose	Phenolic acids	Phenolic acids	137887-25-3	444009	725005	1040005	122887	144046	122026	1.21268	0.0716801	0.132722	5.6793	2.50571	insig
144	MWSmce632	C10H10O4	Vanillin acetate	Phenolic acids	Phenolic acids	881-68-5	28417.9	32749.6	36718	72673.7	56487.8	69047.9	1.21233	0.00960392	0.0402745	0.493849	-1.01786	down
145	MWSmce001	C9H8O4	5-Acetylsalicylic acid	Phenolic acids	Phenolic acids	13110-96-8	249667	240212	385905	804338	1.18479e+06	1.23703e+06	1.20905	0.0199042	0.0609037	0.271463	-1.88117	down
146	MWSmce675	C12H16O7	Arbutin	Phenolic acids	Phenolic acids	497-76-7	25433.8	24637	27181.9	8375.38	5464.65	10226.9	1.20892	0.00133007	0.0145554	3.20992	1.68254	up
147	Zbfn006711	C24H24O10	2-Cinnamoyl-6-caffeoyl glucoside	Phenolic acids	Phenolic acids	-	67504.1	38660.1	74612.7	200580	243154	218829	1.20803	0.000668145	0.00996978	0.272845	-1.87385	down
148	pmn001553	C14H20O8	Cimidahurinine	Phenolic acids	Phenolic acids	142542-89-0	1.73035e+07	1.60235e+07	1.53635e+07	7.68439e+06	9.59327e+06	1.01883e+07	1.20694	0.00226893	0.0181753	1.77276	0.825997	insig
149	mws0749	C7H6O3	4-Hydroxybenzoic acid	Phenolic acids	Phenolic acids	99-96-7	314946	277537	297548	236662	228743	222138	1.20572	0.0149808	0.0510314	1.29451	0.372406	insig
150	WaYp004929	C15H16O7	3-O-(p-coumaroyl) 3-Hydroxy-3-methylglutaric acid*	Phenolic acids	Phenolic acids	-	6.87321e+07	5.13121e+07	6.06123e+07	1.04509e+08	1.2203e+08	1.3559e+08	1.20428	0.00867938	0.0378343	0.498874	-1.00325	down
151	Labn002107	C18H24O14	galloyl xylosyl glucoside*	Phenolic acids	Phenolic acids	-	30264.1	31270.1	30274.2	73628.6	54400.5	52003.4	1.20264	0.049813	0.10301	0.509954	-0.97156	insig
152	Lahp003509	C21H22O10	Tadehaginoside	Phenolic acids	Phenolic acids	-	299862	372755	331337	64615	127567	65442.5	1.20256	0.00110719	0.0129626	3.89696	1.96235	up
153	Lmsn002288	C21H28O14	1-O-Caffeoyl-(6-O-glucosyl)-β-D-glucose	Phenolic acids	Phenolic acids	-	702380	784275	960010	220550	318201	359636	1.19897	0.00870039	0.0378343	2.7234	1.44541	up
154	Hmmn002544	C16H20O9	Ferulic acid-4-O-glucoside	Phenolic acids	Phenolic acids	117405-51-3	48340	39011.1	51932.4	79385.4	91019.8	77296.8	1.1988	0.00338817	0.0223348	0.562303	-0.830581	insig
155	Lmsn002548	C15H18O9	1-O-Caffeoyl-β-D-glucose	Phenolic acids	Phenolic acids	14364-08-0	8.45737e+06	5.97729e+06	7.08179e+06	1.47792e+07	1.41491e+07	1.23664e+07	1.1984	0.00293175	0.0208511	0.521045	-0.940519	insig
156	Lakn002075	C18H24O12	4-Hydroxybenzoic acid glucosyl xyloside*	Phenolic acids	Phenolic acids	-	629977	633630	552228	473842	454474	450198	1.19687	0.0249054	0.0669718	1.31724	0.397518	insig
157	mws0467	C9H10O3	3-(4-Hydroxyphenyl)-propionic acid	Phenolic acids	Phenolic acids	501-97-3	1163340	1078340	1251670	703340	858340	796670	1.18873	0.00509433	0.027807	1.48127	0.566833	insig
158	Wbsp004755	C10H10O3	Methyl Hydroxycinnamate	Phenolic acids	Phenolic acids	80540-55-2	23468.9	12569.5	24588.6	58110.3	65382.1	75984.8	1.18701	0.0027264	0.0199499	0.303929	-1.71819	down
159	Sacn004878	C29H36O16	Orobanchoside	Phenolic acids	Phenolic acids	-	170087	181872	68340	24150	14093.4	21670	1.18566	0.078423	0.139584	7.01511	2.81047	insig
160	MWS5206	C9H10O4	4-Hydroxyphenyllactic Acid*	Phenolic acids	Phenolic acids	306-23-0	66865	80527.4	67356.1	17516.8	13282.8	5542.35	1.1853	0.000626733	0.00991383	5.90911	2.56294	up
161	Hmtn001288	C9H10O4	Methyl 2,4-dihydroxyphenylacetate*	Phenolic acids	Phenolic acids	67828-42-6	66865	80527.4	67356.1	17516.8	13282.8	5542.35	1.1853	0.000626733	0.00991383	5.90911	2.56294	up
162	mws0014	C10H10O4	Ferulic acid	Phenolic acids	Phenolic acids	537-98-4	65327.8	134562	55005	317431	343973	410166	1.18356	0.00192686	0.0173443	0.23787	-2.07175	down
163	Lcsp000096	C20H12O7	Phelligridin C	Phenolic acids	Phenolic acids	-	178971	178018	177763	673843	867697	384025	1.17941	0.0808987	0.141207	0.277712	-1.84834	insig
164	Zmln000899	C15H20O9	Syringaldehyde-4-O-glucoside	Phenolic acids	Phenolic acids	-	1.29175e+06	2.47354e+06	2.19876e+06	733747	649001	667741	1.17873	0.0666998	0.124978	2.9086	1.54032	insig
165	pme1439	C9H8O3	p-Coumaric acid	Phenolic acids	Phenolic acids	501-98-4	415005	411375	329721	920005	1218340	699514	1.17459	0.0605486	0.117545	0.407385	-1.29553	insig
166	Wafn002807	C24H24O13	methyl 4-O-galloylchlorogenate	Phenolic acids	Phenolic acids	574747-58-3	154733	135497	134853	60141.4	86543	86628.7	1.16691	0.00554487	0.0293031	1.82194	0.865477	insig
167	Wasn002449	C19H26O13	Protocatechuic acid 1-O-Rutinoside	Phenolic acids	Phenolic acids	-	235986	282782	256895	354472	457522	383927	1.16394	0.0294615	0.0737507	0.648592	-0.624618	insig
168	Zmhn002301	C15H18O8	p-Coumaric acid-4-O-glucoside	Phenolic acids	Phenolic acids	117405-48-8	3.5491e+06	2.65632e+06	3.18331e+06	4.90197e+06	5.0558e+06	4.42443e+06	1.16338	0.00833587	0.0373009	0.652802	-0.615283	insig
169	Waln002419	C15H18O9	1'-O-Galactoyl p-Coumaric acid*	Phenolic acids	Phenolic acids	-	110584	108645	135704	165123	199475	215353	1.16167	0.0190399	0.0606168	0.612005	-0.708385	insig
170	NK10264324	C6H6O3	Phloroglucinol; 1,3,5-Benzenetriol	Phenolic acids	Phenolic acids	108-73-6	518270	445328	457281	185564	144701	275697	1.16102	0.00731624	0.0342334	2.34483	1.22948	up
171	Waln002594	C15H18O9	4-O-Galactoyl p-Coumaric acid*	Phenolic acids	Phenolic acids	-	139500	124386	133258	167276	217205	209757	1.15684	0.0431036	0.092923	0.668325	-0.581379	insig
172	Zmhn002227	C17H22O10	4-O-Glucosyl-sinapate	Phenolic acids	Phenolic acids	-	61670	81670	75005	15058.8	33340	26636.6	1.15576	0.00396285	0.0245181	2.90989	1.54097	up
173	Jmwn002057	C20H30O13	2-(3-β-D-glucopyranosyloxy-4-hydroxyphenyl)ethanol-1-O-β-D-glucopyranoside	Phenolic acids	Phenolic acids	-	286637	252319	427860	606897	711862	868380	1.15259	0.0150555	0.0510314	0.442046	-1.17773	down
174	MWSHC20102	C10H12O4	3-Hydroxy-1-(4-Hydroxy-3-Methoxyphenyl)Propan-1-One	Phenolic acids	Phenolic acids	2196-18-1	149825	153153	115698	230560	244711	342791	1.14822	0.051523	0.105118	0.511791	-0.966373	insig
175	Lmqp002115	C10H12O5	Methyl Syringate	Phenolic acids	Phenolic acids	884-35-5	28766.9	37852.1	31647.1	16382.2	21973.6	20604.6	1.14814	0.0204297	0.0609037	1.66664	0.736947	insig
176	Lmmn003663	C14H18O9	5-Glucosyloxy-2-Hydroxybenzoic acid methyl ester	Phenolic acids	Phenolic acids	-	138992	109196	136940	62452	82499.6	51020.4	1.1479	0.00908009	0.0390392	1.96522	0.974694	insig
177	Zmhn001358	C13H16O8	4-O-Glucosyl-4-hydroxybenzoic acid*	Phenolic acids	Phenolic acids	-	378460	457197	476824	225445	213915	123693	1.14636	0.00482537	0.0272394	2.33101	1.22096	up
178	Hmln002149	C29H36O15	Acteoside; Verbascoside	Phenolic acids	Phenolic acids	61276-17-3	112619	85865.7	95005	45005	17177.7	16670	1.14407	0.00465616	0.0267288	3.722	1.89608	up
179	mws1195	C10H10O3	p-Coumaric acid methyl ester	Phenolic acids	Phenolic acids	19367-38-5	179687	143627	97844.8	269335	316361	306658	1.14397	0.00839463	0.0373009	0.471964	-1.08325	down
180	WaYn002313	C16H22O10	Homosyringic Acid 4'-O-Glucoside	Phenolic acids	Phenolic acids	-	1.83397e+06	1.69885e+06	1.61237e+06	1.42238e+06	1.46318e+06	1.32212e+06	1.14181	0.0207173	0.0609037	1.22281	0.290198	insig
181	Hmsn002272	C15H20O8	Demethyl coniferin	Phenolic acids	Phenolic acids	-	344511	332532	286087	203990	243064	178806	1.13976	0.0121865	0.0466028	1.53889	0.621892	insig
182	MWSHC2024	C10H10O4	Methyl caffeate	Phenolic acids	Phenolic acids	3843-74-1	98547.8	110056	110731	143802	178853	220646	1.13173	0.0740061	0.135708	0.587766	-0.766686	insig
183	Lmmn001643	C9H8O3	2-Hydroxycinnamic acid*	Phenolic acids	Phenolic acids	583-17-5	714433	687184	544912	1.17496e+06	2876225	2.22271e+06	1.13058	0.098905	0.164535	0.310259	-1.68846	insig
184	Lmsn003111	C15H18O8	1-O-p-Coumaroyl-β-D-glucose*	Phenolic acids	Phenolic acids	7139-64-2	7.21338e+06	4.73853e+06	4.43268e+06	9.11542e+06	1.00402e+07	1.04841e+07	1.12656	0.0228185	0.0636077	0.552791	-0.855194	insig
185	Zmhn001793	C15H18O9	6-O-Caffeoyl-D-glucose	Phenolic acids	Phenolic acids	-	3.56282e+07	1.91006e+07	2.13275e+07	6628680	1.14334e+07	4.77424e+06	1.12351	0.0609459	0.117929	3.3305	1.73574	insig
186	MWS1848	C8H8O2	Phenyl acetate	Phenolic acids	Phenolic acids	122-79-2	10005	10078.1	8065.72	3027.04	3340	6048.04	1.12092	0.0141715	0.0503949	2.2673	1.18098	up
187	MWSprf134	C21H22O12	Plantagoside	Phenolic acids	Phenolic acids	78708-33-5	347831	624508	328630	173940	202025	118355	1.11141	0.0984192	0.164248	2.63183	1.39607	insig
188	pmb3061	C22H28O13	5-O-p-Coumaroylquinic acid O-glucoside	Phenolic acids	Phenolic acids	-	194117	247132	241687	113347	169844	135018	1.10465	0.0200004	0.0609037	1.633	0.707526	insig
189	Lmfn003035	C15H18O8	6-O-p-Coumaroyl-β-D-glucose*	Phenolic acids	Phenolic acids	114297-65-3	1.28053e+07	7.68966e+06	7.96126e+06	1.5871e+07	1.78132e+07	1.61347e+07	1.099	0.0377782	0.0843085	0.571193	-0.807949	insig
190	Zmgn004894	C8H8O3	Methyl 4-hydroxybenzoate*	Phenolic acids	Phenolic acids	99-76-3	19279.3	4046.43	5084.3	37600.1	39696.9	43340	1.09831	0.0164489	0.0546622	0.2355	-2.0862	down
191	Hmhn003067	C15H18O8	Phenylpropionic acid-O-β-D-glucopyranoside	Phenolic acids	Phenolic acids	-	385700	194935	160023	89847.9	99901.2	72875.5	1.09448	0.1494	0.22265	2.82022	1.49581	insig
192	Lmtn002233	C15H20O8	Androsin	Phenolic acids	Phenolic acids	531-28-2	636670	846670	653305	435005	241098	406670	1.09148	0.0182431	0.0590767	1.97331	0.980616	insig
193	pmb2654	C19H27NO12	Anthranilate-1-O-Sophoroside	Phenolic acids	Phenolic acids	-	9962.02	16253.1	16372	35624.9	29027.2	22156.7	1.08825	0.0428256	0.0928498	0.490584	-1.02743	down
194	WaYn003084	C24H30O13	Guaiacylglycerol 8-O-(1''-O-Glucosyl)Vanillic Acid Ether	Phenolic acids	Phenolic acids	-	27949	32193	67713	18142	7782.89	10115.9	1.0875	0.128707	0.200298	3.5475	1.8268	insig
195	pmb0751	C16H16O7	Trans-5-O-(p-Coumaroyl)shikimate	Phenolic acids	Phenolic acids	-	2664.32	14971	8340	46910	38340	32811.1	1.08544	0.00511561	0.027807	0.220016	-2.18432	down
196	Hmbn002692	C22H30O14	6'-O-Feruloyl-D-sucrose	Phenolic acids	Phenolic acids	118230-77-6	1020005	694459	653491	314475	423391	503048	1.08334	0.0650052	0.123364	1.90823	0.932238	insig
197	MWSHC20125	C16H16O8	5-O-Caffeoylshikimic acid	Phenolic acids	Phenolic acids	73263-62-4	14511.3	15606.2	15005	20733.9	30005	20005	1.08258	0.116152	0.184534	0.637829	-0.648759	insig
198	Wdtp010604	C20H30O7	4-Octylphenol-1-O-glucuronide	Phenolic acids	Phenolic acids	-	79251.2	51721.4	46453.8	34807.7	32230	33658.4	1.08067	0.127583	0.198956	1.762	0.817213	insig
199	Lhmp102709	C20H26O11	Pubescenoside A	Phenolic acids	Phenolic acids	-	8.28448e+06	7.55363e+06	8.24584e+06	5.21183e+06	6994425	5.1401e+06	1.07527	0.0510085	0.104629	1.38842	0.473439	insig
200	MWSmce501	C8H8O4	Protocatechuic Acid Methyl Ester	Phenolic acids	Phenolic acids	2150-43-8	58340	53340	65005	150005	143340	76670	1.06817	0.107655	0.176183	0.477508	-1.0664	insig
201	pmb3074	C16H18O8	5-O-p-Coumaroylquinic acid	Phenolic acids	Phenolic acids	1899-30-5	39397.1	49727.9	51670	100005	855474	691134	1.06159	0.160108	0.23557	0.0855059	-3.54783	insig
202	HJN003	C17H22O10	1-O-Sinapoyl-β-D-glucose	Phenolic acids	Phenolic acids	-	24701.1	25281.8	18155.4	6589.76	15641.1	6670	1.06062	0.0286763	0.0725005	2.35766	1.23735	up
203	Lman002731	C15H18O9	Grevilloside F	Phenolic acids	Phenolic acids	1094004-50-8	2.09557e+07	20285797	1.34574e+07	3.60396e+07	2.75968e+07	2.72766e+07	1.06047	0.0334616	0.079351	0.601661	-0.732976	insig
204	Zmpn001713	C6H5NO3	3-Nitrophenol	Phenolic acids	Phenolic acids	554-84-7	17328.9	14821.8	19498.4	27349.8	46610.6	25519.6	1.05732	0.136988	0.20808	0.519192	-0.945661	insig
205	pmb0752	C17H20O9	3-O-Feruloylquinic acid	Phenolic acids	Phenolic acids	1899-29-2	20005	22505.1	18268.2	4664.99	8652.66	13758.4	1.03446	0.0338364	0.079351	2.24473	1.16654	up
206	Waln004714	C20H22O10	1-O-p-Coumaroyl Ranunculin*	Phenolic acids	Phenolic acids	-	1.82882e+06	2.05737e+06	2.43333e+06	2.54528e+06	2.86765e+06	2.63267e+06	1.02368	0.0619392	0.119331	0.785463	-0.348386	insig
207	Zmtn001661	C14H20O8	Vanilloloside	Phenolic acids	Phenolic acids	74950-96-2	1.47698e+07	1.73954e+07	1.13106e+07	2.03149e+07	2.01085e+07	1.98609e+07	1.01884	0.0854883	0.147856	0.721182	-0.471566	insig
208	Wafn001957	C15H16O11	2-O-Caffeoylglucaric Acid	Phenolic acids	Phenolic acids	-	38983.6	60268.6	48116.9	72795.5	263777	136536	1.01238	0.191454	0.270811	0.311491	-1.68274	insig
209	Waln005076	C20H22O10	3-O-p-Coumaroyl Ranunculin*	Phenolic acids	Phenolic acids	-	1.50809e+06	1708340	2.00333e+06	2.24115e+06	2.65564e+06	2.05742e+06	1.00306	0.0668412	0.124978	0.750589	-0.413905	insig
210	Lmmp004382	C19H30O7	3-Oxo-α-ionol-β-D-glucoside	Others	Alcohol compounds	-	1.79335e+06	2.0551e+06	1.66413e+06	168340	206670	203340	1.26273	0.0044815	0.0264374	9.53156	3.25271	up
211	Wcgp010223	C18H28O2	3-(Cyclohexen-1-yl)-2-hydroxy-4a,5-dimethyl-2,3,4,5,6,7,8,8a-octahydronaphthalen-1-one*	Others	Others	-	191797	236255	215861	1.01185e+06	1.00753e+06	1.01875e+06	1.26242	0.000114744	0.00485112	0.211944	-2.23824	down
212	Layp004060	C18H18O12	5,7-Dihydroxychromone malonyl glucoside	Others	Ketone compounds	-	116532	100755	112370	15818.5	13324	16670	1.26213	0.00171182	0.0161856	7.19579	2.84715	up
213	zjgp122323	C16H18O9	4-O-acetyl-3-O-caffeoyl-2-C-methyl-D-erythronate	Others	Others	-	814696	831947	797213	221718	218891	186142	1.26181	2.80772e-06	0.00106834	3.89924	1.96319	up
214	Wcsn010254	C18H30O2	4-[3-(4,8-dimethylnona-3,7-dienyl)-3-methyloxiran-2-yl]butan-2-one	Others	Others	-	1.58106e+06	1.85664e+06	1.66437e+06	4.89725e+06	4.74964e+06	5.11315e+06	1.26008	2.90426e-05	0.00214383	0.345667	-1.53254	down
215	Lcsp000090	C26H18O10	Hypholomine B	Others	Others	-	138054	148158	154044	1.13192e+06	996562	1.43569e+06	1.25903	0.0150982	0.0510314	0.123523	-3.01715	down
216	Wagp004803	C21H30O9	Abscisic acid D-glucopyranosyl ester	Others	Others	-	70005	58340	68340	143884	157190	165506	1.25027	0.000821613	0.0105541	0.421546	-1.24624	down
217	Lmmn006306	C18H30O3	Machilusolide D	Others	Lactones	-	267113	326756	321191	915749	746354	806400	1.24709	0.00421756	0.0254727	0.370694	-1.4317	down
218	MWSmce446	C22H28O11	Cimifugin-7-O-glucoside	Others	Chromone	80681-45-4	1441670	1.25441e+06	1.36581e+06	3.28017e+06	2.67363e+06	2.84214e+06	1.24497	0.00835098	0.0373009	0.461792	-1.11469	down
219	mws0458	C8H8O3	Vanillin; 4-Hydroxy-3-Methoxybenzaldehyde*	Others	Aldehyde compounds	121-33-5	83615.7	120911	111785	354595	383039	430005	1.2435	0.00146651	0.0155002	0.270899	-1.88417	down
220	Lmmp003349	C19H30O7	Byzantionoside A*	Others	Ketone compounds	189109-41-9	8626950	8700415	4.84725e+06	357017	135852	256787	1.24191	0.0300357	0.0737718	29.5797	4.88653	up
221	Hmln003754	C26H34O11	Icariside E5*	Others	Ketone compounds	126176-79-2	545005	768340	718340	228153	189954	186857	1.24086	0.0167214	0.0550864	3.35835	1.74775	up
222	Wagp001892	C11H22O7	4-(Beta-D-Glucopyranosyloxy)-2-Pentanol	Others	Others	183744-50-5	1.30438e+06	1.15838e+06	1.14781e+06	651018	668445	547079	1.23452	0.00109585	0.0129626	1.93437	0.95186	insig
223	Lhmp122220	C18H18O5	6a,3,9-trimethoxypterocarpan	Others	Others	-	11830.6	12222.1	12209.1	16025.8	17581.7	18406.3	1.23235	0.0148004	0.0510314	0.697156	-0.520447	insig
224	Wcsn010915	C20H32O2	(3E,5E,8Z,11Z)-10,13,15-trimethylheptadeca-3,5,8,11-tetraenoic acid	Others	Others	-	29155.4	28266.1	27628.8	59241.4	64444.8	83259.7	1.23207	0.0303637	0.0737718	0.410978	-1.28287	down
225	Wbmp001047	C11H16O8	Ranuncoside	Others	Others	-	3.85755e+06	3.8107e+06	3.44093e+06	5.32449e+06	5.42745e+06	5.93812e+06	1.22985	0.0020698	0.0175286	0.665617	-0.587237	insig
226	Lszp210009	C19H34O7	Linarionoside A	Others	Others	-	261149	318659	246179	48146.6	37430	73340	1.22899	0.00332237	0.0223348	5.19762	2.37785	up
227	Wbsp000037	C14H21NO2	1-[3-(4-methyl-6-oxocyclohex-1-en-1-yl)propyl]pyrrolidin-2-one	Others	Ketone compounds	-	539577	415079	586041	1.29639e+06	1.25308e+06	1.57039e+06	1.22803	0.00462656	0.0267288	0.373968	-1.41901	down
228	Lmhp001671	C16H18O9	Noreugenin-7-O-glucoside*	Others	Others	-	654778	457280	483254	1.91933e+06	2.85662e+06	1.8411e+06	1.228	0.0321667	0.0772204	0.241091	-2.05235	down
229	Lfmp123022	C20H20O11	Erigeside I	Others	Others	-	1.89468e+06	1.84649e+06	1.96449e+06	4.20943e+06	3.44595e+06	4.86753e+06	1.22497	0.0304142	0.0737718	0.455618	-1.1341	down
230	Hmyn000254	C18H18O4	Tababiphenyl C	Others	Chromone	1644433-50-0	87292.7	81051.2	84111.1	55523.3	43967.5	49330.1	1.22349	0.00253848	0.0193179	1.69637	0.762449	insig
231	MWS20172	C6H6O3	5-Hydroxymethylfurfural*	Others	Aldehyde compounds	67-47-0	345222	415671	350599	205729	232803	197080	1.22065	0.00919426	0.0391681	1.74869	0.806277	insig
232	MWSmce040	C8H8O3	Isovanillin	Others	Aldehyde compounds	621-59-0	132569	138043	185914	387193	420931	326577	1.21907	0.00430687	0.0258073	0.402332	-1.31354	down
233	Wcfp008863	C19H38O4	Ceratodictyol	Others	Others	-	4641.39	3878.9	6610.75	16900.2	14229.7	14928.9	1.21734	0.000832121	0.0105541	0.328515	-1.60597	down
234	mws1350	C9H10O4	Syringaldehyde; 4-Hydroxy-3,5-Dimethoxybenzaldehyde	Others	Aldehyde compounds	134-96-3	42006.9	71876.8	31717.2	5921.92	9040.53	8340	1.21266	0.0764139	0.138126	6.24831	2.64347	insig
235	Wcgp003250	C10H10O2	2-Methyl-3-hydroxyindan-1-one	Others	Others	-	69809	95005	120328	418829	1005005	412180	1.18694	0.118419	0.186965	0.155305	-2.68682	insig
236	Lagp003275	C22H32O11	Malonyl roseoside	Others	Ketone compounds	-	69828.1	106917	74612.3	3696.61	13340	11869.9	1.18628	0.0185911	0.0599485	8.69552	3.12027	up
237	Wcfp003695	C13H18O2	Oleracone B	Others	Others	-	4.17521e+06	4.64151e+06	4.42063e+06	1.87092e+06	2.75601e+06	2.50983e+06	1.18359	0.00648628	0.0318455	1.85481	0.891273	insig
238	Wbtn005529	C23H20O7	5,12,14-trihydroxy-2,2,10,10-tetramethyl-1,11,13-trioxapentacen-6-one	Others	Ketone compounds	-	153340	141670	138340	20005	11670	41670	1.18146	0.00131785	0.0145554	5.90838	2.56276	up
239	pmn001380	C9H16O4	Eucommiol	Others	Alcohol compounds	55930-44-4	115998	82521.5	143340	246670	310005	259968	1.17993	0.0038361	0.0239284	0.418616	-1.2563	down
240	Hasp010605	C21H36O4	2,3-dihydroxypropyl (9Z,12Z,15Z)-octadeca-9,12,15-trienoate	Others	Others	129828-41-7	49067.3	55493	41717.7	107300	115493	191070	1.17704	0.0758526	0.137766	0.353445	-1.50044	insig
241	Cmyp007180	C11H16O2	Dihydroactinidiolide	Others	Lactones	17092-92-1	1.11675e+06	1.11571e+06	952096	812090	820786	816231	1.17334	0.0461045	0.0980042	1.30029	0.378838	insig
242	Lhmp122023	C19H20O12	3-O-caffeoyl malonyl quinic acid	Others	Others	-	3.29265e+06	2.51865e+06	2.125e+06	1.0814e+06	1.18444e+06	717951	1.17289	0.0270515	0.0695479	2.6598	1.41132	up
243	pmf0348	C10H20O3	2,6-Dimethyl-7-octene-2,3,6-triol	Others	Alcohol compounds	73815-21-1	235157	245285	313419	648975	585100	1140005	1.16451	0.0924407	0.156328	0.334387	-1.58041	insig
244	Wtmp011507	C23H26O5	2-benzoyl-4-[(2r)-1-hydroxy-7-methyl-3-methylideneoct-6-en-1-yl]benzene-1,3,5-triol	Others	Ketone compounds	-	183944	128089	134334	79319.9	79185.8	92523.4	1.1584	0.0588113	0.115647	1.77815	0.830374	insig
245	pmf0175	C10H22O	2-Decanol*	Others	Alcohol compounds	1120-06-5	842401	828291	757295	938292	1.00723e+06	1.06493e+06	1.14931	0.0154869	0.0516911	0.806521	-0.310217	insig
246	MWSHC20158	C6H6O3	5-Methoxyfurfural*	Others	Aldehyde compounds	21300-07-2	159728	175957	152640	34518	83600.7	57832.9	1.14249	0.00786349	0.036051	2.77533	1.47266	up
247	Hmsp003093	C9H6O4	3,7-Dihydroxychromen-4-one	Others	Chromone	-	177152	159687	156359	85806.3	66541.6	114559	1.12998	0.0187345	0.0600921	1.84783	0.885833	insig
248	MWSHC20159	C19H30O8	Roseoside*	Others	Ketone compounds	54835-70-0	2.14651e+06	1.74338e+06	2655115	1040005	1400005	973340	1.12749	0.0395299	0.0866924	1.91747	0.939207	insig
249	Wbmp003302	C10H12O2	Frambinone	Others	Ketone compounds	-	1.59063e+06	1.35324e+06	1.13361e+06	1.84587e+06	2.54633e+06	2.37527e+06	1.11069	0.0304105	0.0737718	0.602512	-0.730937	insig
250	Wbtn002952	C13H19NO7	1-(β-D-Glucopyranosyl)-3-ethyl-4-methyl-1H-pyrrole-2,5-dione	Others	Ketone compounds	-	193404	247655	211957	102654	159197	93894.7	1.10233	0.0208908	0.0609774	1.83562	0.876271	insig
251	Zbzp007397	C11H16O2	5,6,7,7a-tetrahydro-4,4,7a-trimethyl-2(4H)-benzofuranone*	Others	Others	15356-74-8	749302	728771	596556	564106	489793	495594	1.09233	0.0481253	0.100408	1.33891	0.421057	insig
252	Zasn010433	C20H36O2	9,12-Octadecadienoic acid,ethyl ester	Others	Others	6114-21-2	47118.4	38219.4	55377.9	69377.6	113830	78157.5	1.08443	0.0839675	0.145889	0.538388	-0.893282	insig
253	pmf0174	C10H22O	1-Decanol*	Others	Alcohol compounds	112-30-1	662360	851441	618458	1.07215e+06	1.09966e+06	897652	1.07112	0.031368	0.0755413	0.69467	-0.525601	insig
254	Wasn005621	C17H30O8	Glucosyl 9-hydroxy-3-methyldec-2-enoic acid	Others	Others	-	127094	260005	153071	69436.3	98340	78873.3	1.07064	0.132572	0.203535	2.19003	1.13095	insig
255	Zahp011689	C12H12O3	2,2-dimethylchromene-6-carboxylic acid*	Others	Others	34818-56-9	1.17235e+07	1.1312e+07	1.03927e+07	1.32854e+07	1.3599e+07	1.21602e+07	1.06902	0.0338921	0.079351	0.856153	-0.224059	insig
256	Layp002880	C15H16O9	5,7-Dihydroxychromone glucoside	Others	Chromone	-	636496	782323	725171	191944	243239	501670	1.06467	0.0361957	0.0825964	2.2885	1.1944	up
257	zjbp110804	C20H20O6	6,7-dimethoxy-2-[2-(4'-hydroxy-3'-methoxyphenyl)ethyl]chromone*	Others	Chromone	-	3971.07	779.88	1990.32	6992.66	8666.4	8342.95	1.06429	0.0112102	0.0439743	0.280863	-1.83206	down
258	MWSHY0141	C9H6O3	7-Hydroxy-4-chromone	Others	Chromone	59887-89-7	623064	1.74065e+06	308340	2.45837e+06	3.52573e+06	4.19585e+06	1.04774	0.0207281	0.0609037	0.262482	-1.92971	down
259	Lmbn005172	C9H10O3	2,6-Dimethoxybenzaldehyde	Others	Aldehyde compounds	3392-97-0	446670	458340	541670	323340	313340	430005	1.01153	0.0599262	0.116933	1.35624	0.439612	insig
260	Lmjp003090	C17H20O10	Isofraxidin-7-O-glucoside	Lignans and Coumarins	Coumarins	483-91-0	1855005	1851670	1903340	206670	185005	201670	1.26579	1.17432e-05	0.00174428	9.4549	3.24106	up
261	HX1362	C9H6O4	aesculetine	Lignans and Coumarins	Coumarins	-	1.59514e+06	1.53326e+06	1.60174e+06	371516	372407	399441	1.26548	4.46086e-05	0.00282893	4.13704	2.0486	up
262	Hmln002100	C26H32O12	Nortrachelogenin-4-O-glucoside	Lignans and Coumarins	Lignans	33464-78-7	117035	110913	103340	44714.2	41447.4	41670	1.26114	0.00200118	0.0175286	2.59159	1.37384	up
263	pmb3093	C16H16O9	Esculetin-7-O-quinic acid	Lignans and Coumarins	Coumarins	-	4414	5011.59	2559.2	394554	615067	425906	1.25947	0.0204156	0.0609037	0.0083487	-6.90423	down
264	Lmxp004495	C9H6O3	8-Hydroxycoumarin	Lignans and Coumarins	Coumarins	2442-31-1	2.7657e+07	1.90608e+07	4.32092e+07	569666	527413	401842	1.25562	0.0529478	0.107163	59.9945	5.90676	insig
265	Wagp002962	C21H26O12	Umbelliferone 7-O-Rutinoside	Lignans and Coumarins	Coumarins	-	8.29061e+06	8.55658e+06	8.19456e+06	1045338	1.63872e+06	1234674	1.25424	2.299e-05	0.00194393	6.39027	2.67588	up
266	Yacp008636	C26H34O10	Icariside E4	Lignans and Coumarins	Lignans	126253-42-7	157692	119753	258760	6408.62	6348.46	5342.58	1.25372	0.053133	0.107252	29.6251	4.88875	insig
267	Lmsp004450	C20H22O6	Dehydrodiconiferyl alcohol	Lignans and Coumarins	Lignans	4263-87-0	43340	34949	73340	454168	519983	450539	1.24328	0.000470648	0.00942534	0.106429	-3.23203	down
268	MWSmce024	C16H18O9	Scopoletin-7-O-glucoside (Scopolin)	Lignans and Coumarins	Coumarins	531-44-2	459726	578583	533002	197564	241110	208272	1.24161	0.0064024	0.0318455	2.42881	1.28025	up
269	Hmln003169	C21H24O7	Trachelogenin	Lignans and Coumarins	Lignans	34209-69-3	12377.1	9596.07	13304.8	31813.3	32161	37981.7	1.23872	0.00193727	0.0173443	0.346012	-1.53111	down
270	Lazn003953	C26H36O12	Erythro-Guaiacylglycerol-β-dihydroconiferyl Ether glucoside	Lignans and Coumarins	Lignans	-	30178.7	42240.7	53301.6	351204	323634	222238	1.23728	0.0200263	0.0609037	0.140145	-2.835	down
271	MWSCX014	C10H8O4	Scopoletin (7-Hydroxy-6-methoxycoumarin)	Lignans and Coumarins	Coumarins	92-61-5	146670	150005	105005	18381.2	11670	23340	1.23507	0.0118116	0.0453971	7.52334	2.91137	up
272	Zmxp004722	C21H22O10	Thunberginol G 3'-Glucoside	Lignans and Coumarins	Coumarins	-	3.4132e+06	4.00602e+06	2.81325e+06	1.34864e+06	1.32178e+06	1.16295e+06	1.23459	0.0225389	0.0634669	2.66932	1.41647	up
273	Cmsn002383	C25H34O11	(7S,8S-Threo-3',4,7,9-tetrahydroxy-3-methoxy-8-O-4'-neolignan-9'-O-rhamnoside	Lignans and Coumarins	Lignans	-	166655	222522	218733	83159.3	75783.7	66549.8	1.23397	0.0145228	0.0506964	2.69592	1.43078	up
274	Wbwn007412	C24H24O8	(5aR,8aR,9R)-5a,8a-dimethyl-9-(3,4,5-trimethoxyphenyl)-6,9-dihydro-[2]benzofuro[5,6-f][1,3]benzodioxole-5,8-dione	Lignans and Coumarins	Lignans	-	131499	111441	82327.9	698962	1.06779e+06	550255	1.23019	0.0486186	0.101089	0.140383	-2.83256	down
275	Lahp003986	C21H22O10	3,4-Dihydro-4-(4'-hydroxyphenyl)-5,7-dihydroxycoumarin glucoside	Lignans and Coumarins	Coumarins	-	3.06148e+06	3.69446e+06	2.44176e+06	1.10944e+06	1.01517e+06	873390	1.22926	0.0258571	0.0680257	3.06794	1.61727	up
276	HX1366	C9H6O2	coumarin	Lignans and Coumarins	Coumarins	-	1.36892e+07	1.114e+07	1.36856e+07	2.60275e+07	2.42724e+07	2.19584e+07	1.22452	0.0021915	0.0177418	0.533015	-0.907751	insig
277	pmb0382	C19H14O6	O-Feruloyl 4-hydroxycoumarin	Lignans and Coumarins	Coumarins	-	537422	1.45799e+06	785387	6.29194e+06	7.24781e+06	7.71756e+06	1.21833	0.000571887	0.00989104	0.130816	-2.93439	down
278	Wmln000659	C10H10O4	3-Methyl-4,8-dihydroxy-3,4-dihydroisocoumarin	Lignans and Coumarins	Coumarins	33788-22-6	108387	137502	107976	39634.1	50755.1	56276.6	1.2154	0.0084797	0.0373009	2.41273	1.27067	up
279	Lmbp102601	C9H6O3	7-Hydroxycoumarin;Umbelliferone	Lignans and Coumarins	Coumarins	93-35-6	1.759e+07	1.42885e+07	1.28428e+07	5.368e+06	7.55382e+06	5.95293e+06	1.20751	0.0134151	0.0491265	2.36937	1.2445	up
280	Lmmn002274	C26H34O11	Isolariciresinol-9'-O-glucoside*	Lignans and Coumarins	Lignans	63358-12-3	429496	720015	666456	1.54892e+06	1.65912e+06	1.78412e+06	1.20517	0.000970711	0.0119147	0.363765	-1.45892	down
281	MWSmce017	C9H6O4	Daphnetin	Lignans and Coumarins	Coumarins	486-35-1	740396	759283	662554	84903	202027	169878	1.20283	0.000282366	0.00709929	4.73335	2.24286	up
282	Lmsp002548	C16H18O9	Isoscopoletin-β-D-glucoside*	Lignans and Coumarins	Coumarins	20186-29-2	1.52114e+06	1.67818e+06	1.42088e+06	3.65771e+06	3.09198e+06	2.44271e+06	1.18641	0.0438866	0.094078	0.50261	-0.992489	insig
283	pmb1207	C19H14O6	O-Feruloyl 3-hydroxycoumarin	Lignans and Coumarins	Coumarins	-	250609	251464	294270	403150	483960	572041	1.1829	0.0365671	0.0828202	0.545758	-0.873668	insig
284	Wbwp006397	C20H20O6	(3r,4r)-3-(2h-1,3-benzodioxol-5-ylmethyl)-4-[(4-hydroxy-3-methoxyphenyl)methyl]oxolan-2-one*	Lignans and Coumarins	Lignans	-	1168.49	1168.49	1168.33	7381.66	3108.77	8539.1	1.17836	0.0885235	0.151726	0.184204	-2.44062	insig
285	Lazn003560	C22H30O11	Methoxy-erythro-Guaiacyl glycerol β-threo-syringyl glycerol ether	Lignans and Coumarins	Lignans	-	1.05872e+06	872239	682034	257884	428890	305306	1.17531	0.0230486	0.0640144	2.63385	1.39718	up
286	Cmsn001914	C25H34O12	7R,8S-erythro-3',4,9,9'-tetrahydroxy-3-methoxy-8-O-4'-neolignan-7-O-glucopyr-anoside,	Lignans and Coumarins	Lignans	-	47379	38323.9	86786.8	8340	11670	16670	1.16955	0.0894975	0.152708	4.70255	2.23344	insig
287	mws1013	C9H6O4	Esculetin (6,7-Dihydroxycoumarin)	Lignans and Coumarins	Coumarins	305-01-1	1.63459e+06	1.4013e+06	1.71788e+06	551282	329645	748013	1.15914	0.00300539	0.0209826	2.91832	1.54514	up
288	Walp004391	C15H16O7	7-C-Glucosylcoumarin*	Lignans and Coumarins	Coumarins	-	8.57099e+07	8.51475e+07	6.2837e+07	1.40585e+08	1.19162e+08	1.55712e+08	1.15629	0.0122527	0.0466216	0.562497	-0.830082	insig
289	Lmtn003096	C26H36O11	Secoisolariciresinol 4-O-glucoside*	Lignans and Coumarins	Lignans	-	103292	113340	111670	583286	388344	225327	1.15437	0.107365	0.176088	0.27428	-1.86628	insig
290	Lskp211262	C20H26O6	Secoisolariciresinol	Lignans and Coumarins	Lignans	29388-59-8	31670	16619.5	23124.7	55005	83340	54460.7	1.15024	0.034733	0.0803398	0.370395	-1.43286	down
291	HJN083	C26H34O11	Lariciresinol-4'-O-glucoside*	Lignans and Coumarins	Lignans	143663-00-7	855005	1128340	1213340	2.13607e+06	1.67946e+06	2528340	1.1468	0.0346861	0.0803398	0.503901	-0.988787	insig
292	MWSprf094	C27H34O12	Tracheloside	Lignans and Coumarins	Lignans	33464-71-0	30621.3	52992.3	25961.3	80005	136279	127754	1.14488	0.0299741	0.0737718	0.318496	-1.65065	down
293	Lmyn003971	C26H34O11	Dihydrodehydrodiconiferyl alcohol-4-O-glucoside*	Lignans and Coumarins	Lignans	-	995005	596670	725005	3092540	3714260	1585005	1.14364	0.0805395	0.141207	0.276065	-1.85692	insig
294	Lamp006225	C16H18O8	Hydroxymethyl coumarin glucoside	Lignans and Coumarins	Coumarins	-	14679.3	10503.7	15005	50229.9	24770.3	51419.7	1.14208	0.0767538	0.138412	0.317893	-1.65339	insig
295	Lskp211385	C20H20O6	dihydrosesamin*	Lignans and Coumarins	Lignans	-	780.55	1943.88	1168.49	4270.72	5437.05	3106.72	1.13142	0.0296795	0.0737718	0.303791	-1.71885	down
296	MWSslk183	C15H10O4	7,8-Dihydroxy-4-phenylcoumarin	Lignans and Coumarins	Coumarins	842-01-3	1.85156e+06	2.92678e+06	2.8604e+06	1.42305e+06	1.54568e+06	1.28417e+06	1.10626	0.0771737	0.13884	1.79612	0.844887	insig
297	Zmpn002553	C15H16O9	Cichoriin*	Lignans and Coumarins	Coumarins	531-58-8	325522	380835	378735	253614	309418	258507	1.09438	0.0259006	0.0680257	1.32081	0.401418	insig
298	pme2996	C9H6O3	4-Hydroxycoumarin	Lignans and Coumarins	Coumarins	1076-38-6	79768.4	56980.5	128340	220005	226670	158340	1.08643	0.020091	0.0609037	0.438152	-1.1905	down
299	Sayp006468	C20H20O6	Acutissimalignan B*	Lignans and Coumarins	Lignans	-	3971.07	779.88	1990.32	6992.66	8666.4	8342.95	1.06429	0.0112102	0.0439743	0.280863	-1.83206	down
300	Wbwp010459	C20H22O5	5-[(2r,3s,4s,5s)-5-(2h-1,3-benzodioxol-5-yl)-3,4-dimethyloxolan-2-yl]-2-methoxyphenol*	Lignans and Coumarins	Lignans	-	3.07432e+06	3.05607e+06	3.11842e+06	2.95309e+06	2.94554e+06	3.03849e+06	1.04891	0.0519579	0.10544	1.03488	0.0494574	insig
301	HX1359	C20H22O6	Clemaphenol A	Lignans and Coumarins	Lignans	362606-60-8	11963.3	26670	31670	11214.5	5005	6409.27	1.04209	0.103969	0.171256	3.10681	1.63544	insig
302	HX1341	C9H6O3	7-hydroxy-2H-1-benzopyran-2-one	Lignans and Coumarins	Coumarins	-	2.86663e+07	4.77774e+07	4.70956e+07	6.18738e+07	6.66539e+07	6.37209e+07	1.02545	0.0610565	0.117929	0.642601	-0.638004	insig
303	Lmbn001162	C15H16O9	Esculetin-7-O-glucoside*	Lignans and Coumarins	Coumarins	-	304097	320015	293108	225636	275997	194049	1.02047	0.0785045	0.139584	1.31845	0.398842	insig
304	Yamn004462	C26H36O11	6-((4-(3-hydroxy-2-(4-(3-hydroxypropyl)-2-methylphenoxy)propoxy)-2-methoxyphenoxy)methyl)tetrahydro-2H-pyran-2,3,4,5-tetraol*	Lignans and Coumarins	Lignans	-	71176.5	135005	195005	279277	319817	235084	1.0069	0.0349806	0.0806675	0.480936	-1.05608	down
305	Lmmp003903	C23H22O12	Kaempferol-3-O-(2''-O-acetyl)glucoside	Flavonoids	Flavonols	-	29828.2	40921	31448.4	309553	294373	278651	1.26056	0.000298525	0.00709929	0.115795	-3.11036	down
306	MWSslk002	C21H20O10	Sophoricoside*	Flavonoids	Isoflavones	152-95-4	6.22486e+06	8.65452e+06	7.67239e+06	950631	1.06223e+06	1.24128e+06	1.25665	0.010959	0.0438938	6.93018	2.79289	up
307	Lmgp004731	C21H20O10	Genistein-7-O-galactoside*	Flavonoids	Isoflavones	-	6.0903e+06	9.21038e+06	7.15874e+06	1.14633e+06	1.01911e+06	1.1413e+06	1.25578	0.0197726	0.0609037	6.79201	2.76384	up
308	Lmlp005572	C21H20O10	Galangin-7-O-glucoside	Flavonoids	Flavonols	-	5.99493e+06	9.26743e+06	7.60287e+06	1.11757e+06	1.13971e+06	1.09977e+06	1.25574	0.0204485	0.0609037	6.81111	2.76789	up
309	Lmsp003252	C28H32O17	Isorhamnetin-3-O-sophoroside*	Flavonoids	Flavonols	-	108616	113344	112574	16936.5	25012.8	24307.3	1.25196	5.32685e-05	0.00311826	5.04906	2.33602	up
310	mws0054	C15H14O6	Catechin	Flavonoids	Flavanols	154-23-4	216311	196146	241574	55743.6	57208.8	71400.2	1.25125	0.00306493	0.0210127	3.54772	1.82689	up
311	Xmyp005654	C21H20O11	Kaempferol-4'-O-glucoside	Flavonoids	Flavonols	52222-74-9	411471	401719	386093	14370.3	7459.97	4994.99	1.25044	6.84448e-05	0.00347244	44.7072	5.48243	up
312	MWSHY0189	C21H20O10	Apigenin-7-O-glucoside(Cosmosiin)*	Flavonoids	Flavones	578-74-5	6.46202e+06	9.52975e+06	6.23738e+06	1.18748e+06	947315	1.20479e+06	1.24983	0.0266772	0.0690523	6.65626	2.73471	up
313	mws0918	C16H12O5	Prunetin (5,4'-Dihydroxy-7-methoxyisoflavone)	Flavonoids	Isoflavones	552-59-0	493578	628113	463589	110298	87217.8	74008.1	1.24907	0.010528	0.0428438	5.83845	2.54559	up
314	MWSHY0162	C27H30O17	Quercetin-3-O-sophoroside (Baimaside)	Flavonoids	Flavonols	18609-17-1	181670	211670	211670	51670	33340	40005	1.24789	0.000694829	0.0099767	4.8395	2.27486	up
315	MWSslk146	C27H30O15	4'-O-Glucosylvitexin	Flavonoids	Flavones	38950-94-6	95005	176670	111670	12412.2	13568.7	16474.2	1.24548	0.0445642	0.0952623	9.02943	3.17463	up
316	pmb0736	C23H24O12	Tricin-7-O-Glucoside*	Flavonoids	Flavones	32769-01-0	1.72176e+06	1.75811e+06	2.00982e+06	449088	650986	479499	1.24228	0.000550275	0.00989104	3.47543	1.79719	up
317	mws1000	C15H12O6	Fustin	Flavonoids	Flavanonols	20725-03-5	76556.1	55895.6	55895.6	11376.7	10208.4	6711.33	1.24102	0.0134707	0.0491265	6.65621	2.7347	up
318	HJAP056	C23H24O11	Dihydroxy-dimethoxyflavone-7-O-glucoside*	Flavonoids	Flavones	-	82277.4	94797.1	97414.9	36482.4	29359.5	38711.2	1.24094	0.00126611	0.0143807	2.62536	1.39251	up
319	Lmyp004052	C30H26O14	Quercetin-3-O-(6''-O-p-Coumaroyl)galactoside*	Flavonoids	Flavonols	-	208772	228327	205670	341277	374565	328693	1.23922	0.00319958	0.02174	0.615364	-0.700488	insig
320	Lajp005753	C23H24O12	5,3'-dihydroxy-6,7,4'-trimethoxyflavone-8-O-β-D-glucoside*	Flavonoids	Flavones	-	625497	622654	664257	211385	200022	137490	1.23725	0.000285321	0.00709929	3.48409	1.80078	up
321	pma0791	C24H24O13	Naringenin-7-O-(6''-malonyl)glucoside	Flavonoids	Flavanones	-	922763	1.20539e+06	898732	438845	379543	420135	1.23417	0.0233342	0.0645721	2.44395	1.28921	up
322	MWSHY0098	C15H14O7	Epigallocatechin	Flavonoids	Flavanols	970-74-1	112008	135449	168202	11005.5	15341.8	5828.76	1.23252	0.0139028	0.0499942	12.9182	3.69134	up
323	Lajp003377	C30H26O12	Fisetinidol-(4α,6)-gallocatechin	Flavonoids	Flavanols	1262536-83-3	621952	588272	789045	209825	131078	161917	1.23225	0.00846303	0.0373009	3.97612	1.99136	up
324	Zmgp002917	C27H32O16	Okanin-4'-O-glucosyl-O-glucoside	Flavonoids	Chalcones	-	78340	85005	63905.4	11670	6403.27	13340	1.23215	0.00490457	0.0273286	7.23422	2.85484	up
325	Lmsp004137	C15H12O6	3,4,2',4',6'-Pentahydroxychalcone	Flavonoids	Chalcones	73692-51-0	220733	177111	187477	73794.6	68243	91603.1	1.23191	0.00400437	0.0245752	2.50522	1.32494	up
326	Lmmn003398	C23H22O12	Kaempferol-3-O-(6''-O-acetyl)glucoside	Flavonoids	Flavonols	-	10551.7	8340	11898.7	29311.8	25903.6	33935.3	1.23084	0.00617439	0.0313884	0.345374	-1.53377	down
327	Yaap005268	C30H26O14	Prodelphinidin B*	Flavonoids	Other Flavonoids	86631-36-9	214769	227090	238815	369047	349588	317209	1.2272	0.00708474	0.0336968	0.657121	-0.605769	insig
328	Cmxp003975	C21H22O11	Okanin-4'-O-glucoside(Marein)*	Flavonoids	Chalcones	535-96-6	851771	939520	664755	226908	266891	163945	1.22406	0.0103368	0.0422921	3.73404	1.90074	up
329	Zbrn008158	C16H12O6	Chrysoeriol; 5,7,4'-Trihydroxy-3'-Methoxyflavone*	Flavonoids	Flavones	491-71-4	163778	254844	184457	30357.7	50932.1	27673.9	1.22393	0.0209935	0.0609774	5.53468	2.4685	up
330	Zbjn008081	C16H12O6	Kaempferide (3,5,7-Trihydroxy-4'-methoxyflavone)*	Flavonoids	Flavonols	491-54-3	176119	249277	181763	42612.6	61381.4	34273.5	1.22256	0.0142631	0.0504847	4.39119	2.13461	up
331	MWS20145	C21H22O11	Eriodictyol-7-O-glucoside*	Flavonoids	Flavanones	38965-51-4	902292	967881	1011670	195000	249160	114385	1.22065	0.000137677	0.0054607	5.15955	2.36725	up
332	Lmyn006227	C15H10O5	Galangin (3,5,7-Trihydroxyflavone)	Flavonoids	Flavonols	548-83-4	89682.5	73549.9	60720.9	31688	22778.6	24270.4	1.21609	0.020255	0.0609037	2.84432	1.50809	up
333	mws1179	C21H22O10	Naringenin-7-O-glucoside (Prunin)*	Flavonoids	Flavanones	529-55-5	2.34262e+06	2.12407e+06	1.65176e+06	805462	544742	751065	1.21431	0.0132075	0.0491265	2.91178	1.5419	up
334	Zbsn007741	C16H12O6	Tectorigenin*	Flavonoids	Isoflavones	548-77-6	127192	250476	142734	29184.7	40251.8	25360.1	1.2143	0.0653981	0.123801	5.48966	2.45672	insig
335	Lmlp005236	C21H22O11	Dihydrokaempferol-3-O-glucoside*	Flavonoids	Flavanonols	31049-08-8	842908	928884	622211	233997	229651	138340	1.21248	0.0148204	0.0510314	3.97683	1.99162	up
336	MWSHY0040	C21H20O10	Oroxin A	Flavonoids	Flavones	57396-78-8	1.94417e+06	3.08803e+06	2.11865e+06	723750	908684	634202	1.21024	0.0388999	0.0858053	3.15483	1.65756	up
337	Hmmn002781	C39H50O26	Eriodictyol-7-O-rutinoside-5-O-(6''-O-glucosyl)glucuronide	Flavonoids	Flavanones	-	47351.7	73516	52389.4	6670	10255.1	15005	1.21016	0.0204857	0.0609037	5.42613	2.43992	up
338	Lmsp004301	C21H22O11	3',5,5',7-Tetrahydroxyflavanone-7-O-glucoside*	Flavonoids	Flavanones	-	601148	910300	556986	168408	175565	97539.5	1.20878	0.0342394	0.0796825	4.68488	2.22801	up
339	Lamp007163	C22H22O10	4'-Demethyleucomin glucoside	Flavonoids	Other Flavonoids	-	870071	678340	590997	345005	290153	326670	1.208	0.0371325	0.0833565	2.22432	1.15336	up
340	Smnp003415	C20H24O9	7-O-Methylaloesin	Flavonoids	Other Flavonoids	-	117012	95551.1	79108.9	42361.8	46658.5	33787.3	1.19746	0.0258662	0.0680257	2.37503	1.24795	up
341	MWSHY0046	C21H20O12	Quercetin-3-O-glucoside (Isoquercitrin)*	Flavonoids	Flavonols	482-35-9	1.47812e+07	1.77595e+07	1.15474e+07	6.13119e+06	6.4747e+06	4.64226e+06	1.19709	0.0289213	0.0728778	2.55611	1.35395	up
342	Lacn005143	C31H38O15	xylosyl Phellamurin	Flavonoids	Flavanonols	-	64818.7	35546.8	48804.2	12304.8	16533.1	9711.47	1.1965	0.042611	0.0926485	3.86957	1.95217	up
343	Zbhp004510	C22H24O11	Hesperetin-3'-O-glucoside	Flavonoids	Flavanones	-	8.85421e+06	14687365	7.57013e+06	2.3216e+06	3.2192e+06	1.9747e+06	1.19554	0.0657229	0.124107	4.13967	2.04952	insig
344	Labn004865	C21H22O10	Hydroxy isoliquiritigenin glucoside*	Flavonoids	Chalcones	-	2.0708e+06	2.32683e+06	2.29732e+06	1.10602e+06	698991	603889	1.19366	0.00366118	0.0234131	2.77926	1.4747	up
345	pme1598	C22H24O11	Hesperetin-5-O-glucoside	Flavonoids	Flavanones	69651-80-5	186670	200005	155966	92964.3	116717	106758	1.18927	0.0140632	0.0502447	1.71483	0.778067	insig
346	Wbtp004863	C20H20O11	4-(beta-D-Glucopyranosyl)-7-methoxy-1,3,6-trihydroxy-9H-xanthene-9-one	Flavonoids	Other Flavonoids	-	250005	181670	151670	51225.5	75005	40005	1.18783	0.0299558	0.0737718	3.50915	1.81112	up
347	Hmmn002691	C39H52O24	Eriodictyol-5,3'-Di-O-rutinoside	Flavonoids	Flavanones	-	146670	423340	91672.4	16238.7	9102.06	15105.7	1.18775	0.181045	0.25849	16.3594	4.03205	insig
348	Zblp003511	C16H14O6	5,7,4'-Trihydroxy-8-methylflavonoid	Flavonoids	Flavonols	-	52010.4	73519.3	40315.7	19264.3	19078.8	13135.4	1.18743	0.0540243	0.108476	3.22164	1.6878	insig
349	HJN041	C21H24O11	Epicatechin glucoside	Flavonoids	Flavanols	-	104026	86915.8	86913.8	44771.2	36960.2	25005	1.18676	0.00214141	0.0175286	2.60319	1.38028	up
350	Cmxp004324	C24H24O14	Okanin-4'-O-(6''-O-malonyl)glucoside	Flavonoids	Chalcones	-	200940	242301	189921	48714.5	72286.8	28300.7	1.18642	0.00168672	0.0161856	4.24081	2.08434	up
351	mws0051	C16H12O5	Acacetin	Flavonoids	Flavones	480-44-4	67620.8	65289.3	58860.3	14714.1	10100.5	4104.98	1.18396	0.000205471	0.00625454	6.63117	2.72926	up
352	Zbnn006442	C15H12O6	Eriodictyol (5,7,3',4'-Tetrahydroxyflavanone)	Flavonoids	Flavanones	552-58-9	138863	140543	91935.9	52772.1	35422.5	29239.9	1.1825	0.0202449	0.0609037	3.16212	1.66089	up
353	Lmnp002448	C28H32O17	5,7,3',4'-Tetrahydroxy-6-methoxyflavone-8-C-[glucosyl-(1-2)]-glucoside	Flavonoids	Flavones	-	5497.49	14095.6	22334.2	150840	108472	92987.8	1.18172	0.0204113	0.0609037	0.11901	-3.07084	down
354	Hmgp001888	C28H32O17	Patuletin-3-O-rutinoside	Flavonoids	Flavonols	-	630611	789158	651480	425445	401068	312495	1.17952	0.00928949	0.0392739	1.81847	0.862724	insig
355	Lmhn005110	C16H12O6	Aracarpene 1*	Flavonoids	Isoflavones	1261245-78-6	47514.1	50750.3	43794.3	16064.3	15582.6	7227.5	1.17901	0.00102406	0.0123699	3.6543	1.86959	up
356	pmb3114	C30H26O11	Epicatechin-epiafzelechin	Flavonoids	Flavanols	-	381184	274145	414939	146670	87894.5	70514.9	1.17844	0.0123314	0.0466876	3.50816	1.81072	up
357	Laxp009625	C17H14O6	4,6-Dihydroxy-2-(4-Hydroxy-3-Methoxybenzylidene)-7-Methylbenzofuran-3(2h)-One*	Flavonoids	Other Flavonoids	-	9587.08	19120.7	8305.8	2314.37	3156.47	3196.79	1.17767	0.108363	0.176583	4.27032	2.09435	insig
358	Lazp007726	C17H14O6	Tupichinol E*	Flavonoids	Flavonols	-	9587.08	19120.7	8305.8	2314.37	3156.47	3196.79	1.17767	0.108363	0.176583	4.27032	2.09435	insig
359	Sagp007656	C15H10O5	4,4',6-Trihydroxyaurone	Flavonoids	Other Flavonoids	25078-14-2	280089	391837	370944	150394	181333	200719	1.17662	0.0245989	0.0663821	1.95864	0.969851	insig
360	pmp000581	C23H22O11	Apigenin-7-O-(6''-acetyl)glucoside	Flavonoids	Flavones	72741-92-5	159480	101075	87406.7	42255.6	27344.9	41024	1.17357	0.0640105	0.122085	3.14543	1.65326	insig
361	Cmyp002064	C22H22O11	Yuanhuanin	Flavonoids	Flavones	83133-14-6	5.04236e+06	7.25001e+06	5.01552e+06	1.89067e+06	2.84792e+06	2632850	1.17324	0.0331247	0.0790215	2.34797	1.23141	up
362	Cmhp002692	C28H32O17	Madreselvin A*	Flavonoids	Flavones	188682-83-9	163340	175005	225005	48340	16936.5	11549.6	1.17323	0.00378226	0.0237876	7.33279	2.87436	up
363	Lmzp002365	C22H24O11	Hesperetin-7-O-glucoside	Flavonoids	Flavanones	31712-49-9	1.39269e+07	1.94021e+07	1.24862e+07	5.289e+06	7.02921e+06	3.87324e+06	1.17094	0.0280187	0.071551	2.8296	1.5006	up
364	WaYn005089	C22H24O10	Neosakuranin	Flavonoids	Flavanones	-	708748	704817	887956	416797	459068	526670	1.17048	0.0213726	0.0613868	1.64097	0.714551	insig
365	pmp001309	C21H20O12	6-Hydroxykaempferol-7-O-glucoside	Flavonoids	Flavonols	-	2.98751e+07	3.34254e+07	2.54505e+07	1.07159e+07	1.56378e+07	8.05887e+06	1.16588	0.00483223	0.0272394	2.57903	1.36683	up
366	Lmmp000897	C30H26O14	Gallocatechin-(4α→8)-gallocatechin	Flavonoids	Flavanols	-	293000	551094	489789	183224	114449	128463	1.16506	0.0518979	0.10544	3.13019	1.64625	insig
367	Hmgp002080	C28H32O17	Patuletin-7-O-rutinoside	Flavonoids	Flavonols	-	9867.63	7771.61	8780.6	20024.9	20022.7	13330.4	1.16024	0.0481587	0.100408	0.494957	-1.01463	down
368	Zmyn003693	C16H12O4	6-Hydroxy-2'-methoxyflavone	Flavonoids	Flavones	61546-59-6	3660.21	2836.49	1373.88	53918.5	45368	571579	1.1523	0.331808	0.42653	0.011732	-6.41341	insig
369	MWSHY0079	C21H22O9	Liquiritigenin-4'-O-Glucoside (Liquiritin)	Flavonoids	Flavanones	551-15-5	367800	569145	335744	144014	152695	72021.6	1.15043	0.0419269	0.0914223	3.45154	1.78724	up
370	Lmcn003163	C28H20O14	Epitheaflavic acid-3-O-Gallate	Flavonoids	Flavanols	34218-97-8	53340	22277.9	41170	6587.29	10005	12349.9	1.14749	0.0788757	0.139592	4.03521	2.01264	insig
371	Lmmp003817	C24H22O14	Kaempferol-3-O-(6''-malonyl)glucoside*	Flavonoids	Flavonols	81149-02-2	307628	352598	297341	469043	411137	402908	1.14043	0.0168706	0.0553386	0.746298	-0.422176	insig
372	Zmgp004060	C22H22O11	paratensein-7-O-glucoside*	Flavonoids	Isoflavones	-	5.22719e+06	6.41188e+06	4.07372e+06	2.4002e+06	2.05125e+06	1.1644e+06	1.13973	0.0207175	0.0609037	2.79794	1.48437	up
373	pmp000194	C24H22O13	6''-O-Malonylgenistin	Flavonoids	Isoflavones	51011-05-3	663924	1.03066e+06	555917	333340	163877	153127	1.13925	0.0500251	0.103168	3.46047	1.79097	insig
374	Zbsp005715	C25H26O14	Hesperetin-7-O-(6''-malonyl)glucoside	Flavonoids	Flavanones	-	3.61403e+06	3.54803e+06	2.96816e+06	2.21219e+06	1.92324e+06	1.37658e+06	1.13485	0.009213	0.0391681	1.83785	0.878018	insig
375	MWSHY0174	C15H14O6	Epicatechin	Flavonoids	Flavanols	490-46-0	5709070	2.84684e+06	7465910	1835005	1083340	876670	1.12544	0.0878458	0.150904	4.22181	2.07786	insig
376	Zmdn002400	C21H24O11	Epicatechin-3'-O-β-D-glucopyranoside	Flavonoids	Flavanols	-	71606.2	140107	168194	46009.1	43522.9	33243.5	1.12485	0.093513	0.157441	3.09432	1.62962	insig
377	Lmdp003286	C21H20O12	Quercetin-3-O-alloside; Isohyperoside*	Flavonoids	Flavonols	35589-21-0	1.53106e+07	1.58785e+07	1.07334e+07	5.10997e+06	7.44645e+06	3.35004e+06	1.12304	0.015298	0.0512855	2.63557	1.39811	up
378	Lmbp002592	C27H30O16	Kaempferol-3,7-O-diglucoside	Flavonoids	Flavonols	25615-14-9	393974	589608	411819	256745	111436	129484	1.11917	0.0212469	0.0613868	2.8039	1.48743	up
379	MWSHC2016	C22H18O11	Epigallocatechin-3-O-gallate	Flavonoids	Flavanols	989-51-5	18504.3	16556.4	13900.6	980.952	5005	3340	1.11722	0.00185515	0.0170092	5.25	2.39232	up
380	Wbtn006810	C15H12O6	6,7-dihydroxy-1,3-dimethoxyxanthen-9-one	Flavonoids	Other Flavonoids	-	252322	246162	203057	85518.4	116090	42052.7	1.11231	0.0059895	0.0307973	2.87917	1.52565	up
381	Lmdp004267	C30H26O14	Quercetin-3-O-(6''-O-p-Coumaroyl)glucoside	Flavonoids	Flavonols	-	200277	199051	263393	288876	338776	338035	1.10744	0.0221216	0.0630508	0.68627	-0.543152	insig
382	mws0072	C21H20O10	Apigenin-5-O-glucoside	Flavonoids	Flavones	28757-27-9	984035	873962	686670	432463	468340	244435	1.10541	0.0151552	0.0510314	2.22195	1.15183	up
383	pmn001716	C21H20O11	Carthamone*	Flavonoids	Chalcones	86579-00-2	551420	401821	648340	101566	260005	194689	1.10437	0.0206347	0.0609037	2.8792	1.52567	up
384	HJN090	C21H22O10	Butin-7-O-glucoside*	Flavonoids	Flavanones	-	2.10176e+06	3842060	3211150	1296670	1168340	557319	1.10393	0.0399595	0.0873828	3.02911	1.59889	up
385	HJAP026	C28H32O16	Chrysoeriol-6-C-glucoside-4'-O-glucoside	Flavonoids	Flavones	-	86371	80357.2	60005	43340	16670	23340	1.10295	0.0134036	0.0491265	2.72025	1.44374	up
386	mws0856	C21H20O12	Quercetin-4'-O-glucoside (Spiraeoside)*	Flavonoids	Flavonols	20229-56-5	797159	1.37631e+06	880005	333340	581670	433772	1.10114	0.0725583	0.133374	2.26388	1.1788	insig
387	Smgp004575	C21H20O12	Quercetin-5-O-β-D-glucoside*	Flavonoids	Flavonols	-	1.10822e+07	1.571e+07	9.23499e+06	4.99815e+06	5.45524e+06	2.35839e+06	1.09798	0.0380844	0.0847434	2.81204	1.49162	up
388	mws0917	C17H14O7	3,7-Di-O-methylquercetin	Flavonoids	Flavonols	2068-02-2	17018.7	26583.9	17670.5	64655.2	63521.2	32248.9	1.09707	0.0795597	0.140475	0.381941	-1.38858	insig
389	Cmxp005429	C15H12O6	Okanin	Flavonoids	Chalcones	484-76-4	194920	179021	137764	48630.8	77701.9	20583.1	1.09211	0.00686167	0.0330489	3.48297	1.80032	up
390	Zbjn004445	C21H18O12	Kaempferol-7-O-glucuronide	Flavonoids	Flavonols	-	36030.2	45005	34076.4	6670	16670	18340	1.08465	0.00797163	0.0363258	2.76179	1.46561	up
391	pmp001311	C27H30O17	6-Hydroxykaempferol-7,6-O-Diglucoside	Flavonoids	Flavonols	-	360798	1618340	1273340	195005	210005	94051	1.08332	0.132945	0.203563	6.51719	2.70425	insig
392	Hmgp002189	C22H22O11	Hispidulin-7-O-glucoside(Homoplantaginin)*	Flavonoids	Flavones	17680-84-1	1.26632e+06	1.55958e+06	1.60595e+06	817162	893340	439523	1.07724	0.0144992	0.0506964	2.0613	1.04356	up
393	mws0061	C21H20O12	Quercetin-3-O-galactoside (Hyperin)	Flavonoids	Flavonols	482-36-0	39418.2	72837.2	84886.2	23252.7	35005	20315.3	1.06787	0.0888024	0.151862	2.50902	1.32713	insig
394	Yyyn008289	C17H14O6	5,3'-Dihydroxy-7,4'-Dimethoxyflavone	Flavonoids	Flavones	32174-62-2	14697.2	38976.7	15269	1101.6	6314.46	4307.05	1.06211	0.135428	0.206534	5.88094	2.55605	insig
395	Lmbn006032	C15H10O7	Hypolaetin	Flavonoids	Flavones	27696-41-9	11607.5	10395.2	13340	14248.3	20310	21945.4	1.05609	0.080902	0.141207	0.625493	-0.676935	insig
396	Zmgp004436	C23H24O13	Okanin-4'-(6''-O-acetyl)glucoside*	Flavonoids	Chalcones	-	153558	197804	179557	50529.9	13310.8	73340	1.05395	0.00495578	0.0273286	3.87022	1.95241	up
397	Zmxp005470	C26H26O15	Tricin-7-O-(6''-O-malonyl)glucoside	Flavonoids	Flavones	-	13910.4	15388.9	12781.9	19737.2	38637.1	23399.1	1.05238	0.147372	0.220335	0.514609	-0.958452	insig
398	pmn001417	C24H20O9	Cinchonain Ic*	Flavonoids	Flavanols	85081-22-7	943784	941703	1.01513e+06	1.04275e+06	1.17292e+06	1.25329e+06	1.05158	0.0755162	0.137712	0.83616	-0.25815	insig
399	Lmjp003655	C22H22O11	6-C-MethylKaempferol-3-glucoside*	Flavonoids	Flavonols	-	2.07621e+06	1.52414e+06	2.14253e+06	1.18584e+06	1.13466e+06	614184	1.04509	0.0252335	0.067615	1.9569	0.968571	insig
400	Zbhp006013	C24H22O12	Chrysin-7-O-(6'-malonyl)glucoside	Flavonoids	Flavones	-	52744.6	31904	35348.7	26937.7	19275.3	14543	1.04383	0.071965	0.132926	1.97507	0.981905	insig
401	Lmsn003297	C21H22O11	3,4,2',4',6'-Pentahydroxychalcone-4'-O-glucoside	Flavonoids	Chalcones	-	2.34649e+06	909326	2.06663e+06	821323	577597	524656	1.04373	0.117958	0.186624	2.76696	1.4683	insig
402	Zmjp004852	C23H24O13	5,6,3',4'-Tetrahydroxy-3,7-dimethoxyflavone-6-O-glucoside*	Flavonoids	Flavones	-	144730	141443	123922	66670	50735.8	108340	1.03671	0.0557861	0.111426	1.81662	0.861258	insig
403	pmp000589	C24H22O15	Quercetin-7-O-(6''-malonyl)glucoside	Flavonoids	Flavonols	98767-37-4	5493720	5404530	4085910	3572785	2807625	1765005	1.03125	0.031245	0.075484	1.83958	0.879378	insig
404	pma0795	C24H22O15	Tricetin-5-O-(6''-malonyl)glucoside	Flavonoids	Flavones	-	2.79909e+06	3.5844e+06	3.09173e+06	2.04356e+06	2.3173e+06	1.27645e+06	1.02924	0.0337148	0.079351	1.68081	0.749154	insig
405	pmn001418	C24H20O9	Cinchonain Id*	Flavonoids	Flavanols	85022-67-9	923067	770344	1.06172e+06	1.1281e+06	1.16669e+06	1.36682e+06	1.00898	0.055223	0.110591	0.752436	-0.410358	insig
406	Zbnp004766	C23H24O13	Limocitrin-7-O-glucoside*	Flavonoids	Flavonols	-	166337	160580	163011	53017.5	36452.5	126670	1.00478	0.0806927	0.141207	2.26672	1.1806	insig
407	pme2960	C15H12O5	Naringenin chalcone; 2',4,4',6'-Tetrahydroxychalcone	Flavonoids	Chalcones	73692-50-9	469452	321765	240243	214250	152417	200070	1.00368	0.138911	0.210274	1.82	0.863936	insig
408	Zmcp002666	C27H30O17	Quercetin-3,7-Di-O-glucoside*	Flavonoids	Flavonols	6892-74-6	319222	765816	509357	267735	276094	226590	1.00079	0.166095	0.241218	2.06952	1.0493	insig
409	MWStz195	C14H13NO2	1-(4-Methoxycinnamoyl)pyrrole	Alkaloids	Pyrrole alkaloids	736140-70-8	24479.3	25293	27015.2	353366	292196	310417	1.26496	0.00375799	0.0237876	0.0803235	-3.63803	down
410	Zmbp000490	C8H15NO2	Valerine	Alkaloids	Alkaloids	-	409798	393794	359627	32275.1	40309.3	49129.9	1.25888	0.000721765	0.0101715	9.55697	3.25655	up
411	Zblp001009	C12H17NO6	3-pyridine-methanol-O-β-D-glucopyranosyl	Alkaloids	Pyridine alkaloids	-	84039.7	88627.7	89476.3	33228	37088.6	39191.9	1.25779	3.09884e-05	0.00214383	2.39382	1.25932	up
412	MWS1777	C6H6ClN	3-Chloroaniline	Alkaloids	Alkaloids	108-42-9	3.71054e+06	4.04252e+06	4.25551e+06	1.92316e+06	1.74863e+06	1.8137e+06	1.2566	0.00271587	0.0199499	2.18915	1.13037	up
413	mws5028	C7H5NO2	2-Benzoxazolinone	Alkaloids	Alkaloids	59-49-4	370005	508340	646670	36670	38340	30005	1.25495	0.0272065	0.0697108	14.5219	3.86016	up
414	Lahp001956	C11H9O2N	Pyran[3,4-b]indole-2-ketone	Alkaloids	Plumerane	-	1.8574e+06	1.98795e+06	2.06354e+06	920156	863500	780960	1.25456	0.00024555	0.00709929	2.304	1.20414	up
415	pma2987	C6H11N3O	Histidinol	Alkaloids	Alkaloids	501-28-0	9.16312e+06	8.81066e+06	8.57505e+06	1.61187e+07	1.58314e+07	1.79057e+07	1.25449	0.00452989	0.0265173	0.532512	-0.909113	insig
416	Hmgp002327	C11H9NO2	3-amino-2-naphthoic acid*	Alkaloids	Alkaloids	-	1.14135e+06	1.10917e+06	1.30157e+06	562845	584808	544750	1.25296	0.00732901	0.0342334	2.09885	1.0696	up
417	MWStz152	C11H11NO3	2-(Acetylamino)-3-phenyl-2-propenoic acid	Alkaloids	Alkaloids	5469-45-4	110214	103043	88351	24294.9	17042.9	20269	1.25195	0.00337013	0.0223348	4.89571	2.29152	up
418	MWSmce157	C7H13NO2	Stachydrine	Alkaloids	Pyrrole alkaloids	471-87-4	79180.9	58105.8	63655.8	212868	232212	252615	1.24928	0.000895124	0.011167	0.288009	-1.79582	down
419	Lmmp001673	C13H19NO7	2-Ethyl-3-methylmaleimide-N-glucoside	Alkaloids	Alkaloids	-	1.90116e+06	1.88611e+06	1.72929e+06	741302	909510	844727	1.24927	0.000179304	0.00598977	2.21057	1.14442	up
420	pmb0069	C7H7NO	Benzamide	Alkaloids	Alkaloids	55-21-0	43225.3	37300.6	30771.6	155328	121803	149963	1.24533	0.00515986	0.0278486	0.260593	-1.94013	down
421	Lahp002608	C11H9NO2	3,5-Dihydro-2H-Furo[3,2-C]Quinolin-4-One*	Alkaloids	Quinoline alkaloids	-	1.5048e+06	1.40836e+06	1.56434e+06	714579	577425	566895	1.24532	0.000188902	0.00598977	2.40869	1.26825	up
422	Zmwp002855	C17H15NO4	Oxoassoanine N-oxide	Alkaloids	Plumerane	-	868997	610424	723462	2.07181e+06	2.29065e+06	2.17739e+06	1.24387	0.00014663	0.0054607	0.33684	-1.56986	down
423	Wbmp010544	C37H50N2O11	10-Hydroxymethyllycaconitine	Alkaloids	Alkaloids	-	281926	284878	452118	1.55371e+06	2.0573e+06	1.51342e+06	1.23585	0.0102152	0.0422489	0.198836	-2.33035	down
424	Hmyp002656	C11H11NO4	Methyl dioxindole-3-acetate	Alkaloids	Plumerane	57061-18-4	67984.5	59322.3	95832.7	12006	18340	12522.3	1.23142	0.0285937	0.0725005	5.20523	2.37996	up
425	pmb1912	C20H23N7O7	10-Formyltetrahydrofolic Acid	Alkaloids	Alkaloids	2800-34-2	90994.5	53427.5	88715.5	312697	274406	318975	1.22661	0.000293621	0.00709929	0.257304	-1.95845	down
426	MWSmce338	C6H11NO3	N-Hydroxypipecolic acid	Alkaloids	Piperidine alkaloids	115819-92-6	186858	150501	201290	85652.3	88187.6	94276	1.2233	0.0242757	0.065743	2.00902	1.00649	up
427	pmp001287	C8H9N	N-Benzylmethylene isomethylamine	Alkaloids	Alkaloids	-	403598	404096	460804	794246	785711	650650	1.22097	0.0112103	0.0439743	0.568678	-0.814316	insig
428	pma0702	C29H39N3O8	N1,N8-Bis(sinapoyl)spermidine	Alkaloids	Phenolamine	-	34372.2	42736.4	15005	273053	349945	302842	1.22078	0.00290336	0.0208439	0.0994919	-3.32928	down
429	MWSslk106	C8H11N	2-Phenylethylamine	Alkaloids	Benzylphenylethylamine alkaloids	156-28-5	36841.1	41403.9	23080.7	134823	113220	122526	1.21872	0.000458805	0.00942534	0.273433	-1.87074	down
430	MWS3020	C7H16N2O	N-Acetylcadaverine	Alkaloids	Alkaloids	32343-73-0	304925	332094	270010	536172	468583	500554	1.21848	0.00172278	0.0161856	0.602553	-0.730839	insig
431	Hmtp000776	C8H9NO3	4,5,6-Trihydroxy-2-cyclohexen-1-ylideneacetonitrile	Alkaloids	Alkaloids	-	18389.3	14925.9	17559.9	35396.4	29762.6	28770.3	1.21615	0.0087579	0.037868	0.541632	-0.884614	insig
432	MWStz073	C4H7NO2	5-Hydroxy-2-pyrrolidinone	Alkaloids	Pyrrole alkaloids	62312-55-4	85881.5	79157.8	63972.7	146462	132308	149805	1.21159	0.0015934	0.015955	0.534356	-0.904127	insig
433	Wcdp003364	C13H14N2O2	1-Methyl-1,2,3,4-tetrahydro-β-carboline-3-carboxylic acid	Alkaloids	Alkaloids	-	47235.1	25618.7	16670	1670	3199.99	3171.51	1.20871	0.0953542	0.159834	11.1327	3.47673	insig
434	MWStz085	C25H26N2O3	Aurantiamide	Alkaloids	Alkaloids	58115-31-4	10924.2	8783.24	8311.5	18294.8	15677	18471.2	1.20849	0.00266115	0.0198542	0.534274	-0.904348	insig
435	pme2268	C7H7NO2	Trigonelline	Alkaloids	Pyridine alkaloids	535-83-1	1.16293e+07	1.48552e+07	1.26242e+07	3.81236e+06	4.18208e+06	6.36112e+06	1.20068	0.002979	0.0209826	2.72429	1.44588	up
436	MWSmce521	C18H23NO3	Dobutamine	Alkaloids	Phenolamine	34368-04-2	5618.01	5410.19	10425.7	40105.6	25154.5	48207.8	1.19854	0.0387981	0.0858053	0.189074	-2.40297	down
437	Lmrn003201	C11H11NO3	Indole-3-lactic acid	Alkaloids	Plumerane	1821-52-9	71763.9	65865.9	42358.7	20475	19666.9	13768.9	1.19724	0.0368173	0.0830059	3.33864	1.73926	up
438	Wdsp002909	C20H21NO6	6-[(7-hydroxy-2-methyl-6-oxo-3,4-dihydroisoquinolin-1-yl)methyl]-2,3-dimethoxybenzoic acid	Alkaloids	Isoquinoline alkaloids	-	12406.6	33955	22776.2	100143	117088	101112	1.1869	0.000604554	0.00991383	0.21718	-2.20304	down
439	mws0018	C10H26N4	Spermine	Alkaloids	Alkaloids	71-44-3	9.20593e+06	9.71409e+06	6.89356e+06	1.51044e+07	1.49105e+07	1.56256e+07	1.18658	0.0128845	0.0483012	0.565584	-0.822187	insig
440	Zmsp000758	C8H15NO2	1-(Hydroxymethyl)hexahydro-1h-pyrrolizin-2-ol	Alkaloids	Pyrrole alkaloids	-	785483	830651	630021	183645	63017.7	177283	1.17265	0.00212689	0.0175286	5.29822	2.40551	up
441	Hmcp003783	C13H10N2O	1-Acetyl-β-carboline	Alkaloids	Plumerane	-	239795	240253	225606	113819	120857	68882.1	1.17061	0.00968493	0.0402745	2.32461	1.21699	up
442	Wasn002329	C16H17NO9	Xanthurenic Acid 8-O-Glucoside	Alkaloids	Quinoline alkaloids	97451-32-6	193109	269818	209842	126778	127467	96592.4	1.16835	0.029062	0.0729908	1.91761	0.939306	insig
443	MWStz079	C27H28N2O4	Aurantiamide acetate	Alkaloids	Alkaloids	56121-42-7	12659.5	7421.6	9582.26	24193.4	18937.3	27403.6	1.16437	0.0144027	0.0506964	0.420553	-1.24964	down
444	Ladp002110	C10H7NO4	4-hydroxy-2-oxo-1,2-dihydroquinoline-3-carboxylic acid	Alkaloids	Quinoline alkaloids	73776-24-6	269494	217256	286601	126405	108850	66524.6	1.15938	0.00493339	0.0273286	2.56264	1.35763	up
445	MWSmce584	C8H11NO	L-Tyramine	Alkaloids	Alkaloids	51-67-2	233193	285462	515497	103429	119923	98619.8	1.15783	0.11074	0.178924	3.21194	1.68344	insig
446	pme1738	C7H9N2O	3-Carbamyl-1-methylpyridinium;(1-Methylnicotinamide)	Alkaloids	Pyridine alkaloids	1005-24-9	8.79803e+06	1.32836e+07	1.12545e+07	6.81954e+06	5.45958e+06	5.61075e+06	1.15434	0.0465183	0.0981165	1.86341	0.897945	insig
447	MWS2050	C3H9NO	1-Aminopropan-2-ol	Alkaloids	Alkaloids	78-96-6	3474.33	1447.95	4246.98	12865	12133.9	10349.2	1.14936	0.00153874	0.0156131	0.2594	-1.94675	down
448	Lahp003147	C13H18N2O	N,N-cinnamoylbutanediamine*	Alkaloids	Phenolamine	-	23340	55044.3	52707.2	128060	129044	143598	1.14337	0.00467139	0.0267288	0.327154	-1.61196	down
449	MWSmce118	C5H6N2O2	Imidazole-4-Acetic Acid	Alkaloids	Alkaloids	645-65-8	1.02991e+06	884625	1.01776e+06	666536	560527	743664	1.14287	0.0109172	0.0438938	1.48792	0.573301	insig
450	Wbkp005691	C15H14N2O3	3-(4-methoxy-9H-pyrido[3,4-b]indol-1-yl)propanoic acid	Alkaloids	Alkaloids	-	1.57721e+06	1.69452e+06	1.29238e+06	2.88945e+06	3.74444e+06	2.30725e+06	1.13676	0.0633867	0.121432	0.510462	-0.970123	insig
451	Xmzn007677	C33H35N5O5	Ergotamine	Alkaloids	Plumerane	113-15-5	103890	119430	125848	151564	160191	140967	1.12351	0.0165323	0.0547004	0.771264	-0.374704	insig
452	Lssp210412	C13H24N2O	Cuscohygrine	Alkaloids	Pyrrole alkaloids	454-14-8	73395	70299.9	75547.4	90104.5	79845.4	87189.6	1.12204	0.0354288	0.0814542	0.85262	-0.230025	insig
453	MWSmce314	C8H7NO	Oxindole	Alkaloids	Plumerane	59-48-3	6632.47	5265.26	5005	8458.49	7888.5	7546.76	1.12138	0.0259957	0.0680257	0.707412	-0.499378	insig
454	pmp001198	C6H13NO2	6-Deoxyfagomine	Alkaloids	Piperidine alkaloids	197449-09-5	71243.5	62738.1	62768	80271.1	100451	116328	1.09635	0.0761803	0.138031	0.662345	-0.594345	insig
455	Qagp003587	C13H18N2O	N-Monocinnamoylputrescine*	Alkaloids	Phenolamine	-	25236.9	15346.1	45005	88978.1	84426.3	57276.5	1.07039	0.0220436	0.0630508	0.371024	-1.43042	down
456	pmb0484	C5H14NO+	Choline	Alkaloids	Alkaloids	62-49-7	1.36771e+07	1.28197e+07	1.25508e+07	1.45471e+07	1.39445e+07	1.52137e+07	1.06629	0.0362512	0.0825964	0.893428	-0.162577	insig
457	mws0103	C9H7NO	Indole-3-carboxaldehyde	Alkaloids	Plumerane	487-89-8	146040	132023	113372	103765	90958	104511	1.06202	0.064863	0.123364	1.30812	0.387497	insig

## Sheet: MS Vs MDS
Table S7. All metabolites included in the volcano plot for the pairwise comparison.
Number	Index	Formula	Compounds	Class I	Class II	CAS	Cb-MS1	Cb-MS2	Cb-MS3	Cb-MDS1	Cb-MDS2	Cb-MDS3	VIP	P-value	FDR	Fold_Change	Log2FC	Type
1	Sajp003956	C21H30O9	Pterosin L 3-Glucoside	Terpenoids	Others	-	29155.4	28266.1	27628.8	63250	69775.5	67322	1.31789	0.0015682	0.027584	0.424514	-1.23612	down
2	Lafp004533	C22H32O10	(6R,9R)-3-Oxo-α-ionol-β-D-malonyl-glucoside	Terpenoids	Sesquiterpenoids	-	1.13403e+06	1.06295e+06	978210	306702	361783	355552	1.31141	0.00142496	0.0265817	3.10067	1.63258	up
3	MWSmce052	C30H48O3	3-Hydroxyurs-12-en-28-oic acid (3-Epiursolic acid)	Terpenoids	Others	-	191797	236255	215861	453834	482822	524050	1.30156	0.000847417	0.0256081	0.440823	-1.18173	down
4	Lacp005577	C22H32O10	3-(3'-Hydroxybutyl)-2,4,4-trimethylcyclohexa-2,5-dienone malonyl glucoside	Terpenoids	Sesquiterpenoids	-	493172	498856	609884	178855	127547	143639	1.29865	0.00435322	0.04141	3.55948	1.83166	up
5	Wcop008480	C11H16O2	2,5-dimethyl-2,3,3a,7a-tetrahydro-1H-indene-1,3-diol*	Terpenoids	Sesquiterpenoids	-	691561	684950	575760	349635	368388	365983	1.29323	0.0146625	0.0652312	1.80098	0.84878	insig
6	Cmmn013275	C20H30O2	Isopimaric acid*	Terpenoids	Ditepenoids	5835-26-7	133074	235323	147200	25797.1	30545.2	31658.6	1.29254	0.0464587	0.121003	5.85899	2.55065	up
7	Lhjp111615	C20H26O11	Dimethylasperuloside	Terpenoids	Monoterpenoids	-	6.15761e+06	6.65364e+06	6.65272e+06	2.92904e+06	2.73238e+06	3539919	1.28881	0.000617639	0.0213647	2.11534	1.08089	up
8	MWSslk208	C20H30O2	Kaurenoic Acid*	Terpenoids	Ditepenoids	6730-83-2	91954.2	92961.7	95583.1	70295.2	60455.1	63889	1.28345	0.00492953	0.0416819	1.44112	0.527193	insig
9	Cmmn012997	C20H30O2	Abietic acid*	Terpenoids	Ditepenoids	514-10-3	110562	213068	125159	17990.4	27370.4	25484.8	1.27836	0.0578464	0.133658	6.33475	2.66329	insig
10	Sajp004051	C21H30O8	pteroside A	Terpenoids	Sesquiterpenoids	-	23608.8	17351.5	18890.5	40666.4	43143.9	50506.6	1.27708	0.00380569	0.0402753	0.445594	-1.1662	down
11	Cmlp002163	C16H22O10	Gentioflavoside	Terpenoids	Monoterpenoids	34239-17-3	164205	103549	130983	41614.2	48678.1	39386.9	1.27683	0.0334116	0.100103	3.0748	1.62049	up
12	Wbmp010456	C18H28O2	Macrophypene B*	Terpenoids	Others	6114-21-2	47118.4	38219.4	55377.9	107977	97459.8	98532.4	1.2711	0.00145848	0.0265817	0.462927	-1.11114	down
13	Wbmn009893	C22H34O6	3-Acetoxy-9,13-epoxy-16-hydroxy-labda-15,16-olide	Terpenoids	Phenolic acids	-	43923.5	34756	49946.1	85258.2	96355.4	100392	1.27076	0.00127392	0.0265817	0.456111	-1.13254	down
14	Zmrp110405	C30H48O3	3-Hydroxylup-20(29)-en-24-oic acid	Terpenoids	Triterpene	-	46172	44464.9	45296.9	61589.2	54688.9	59917.9	1.27016	0.0186821	0.0747051	0.771492	-0.374276	insig
15	Lmsn012425	C30H48O4	3,7-Dihydroxyolean-12-en-28-oic acid (Rubusic acid)	Terpenoids	Piperidine alkaloids	110-89-4	48628	67752.1	62436.3	138825	129860	117708	1.26808	0.0011897	0.0265817	0.462785	-1.11159	down
16	Wbmn014614	C32H50O4	3-Acetoxyolean-12-en-27-oic acid	Terpenoids	Triterpene	-	22767.2	24219.1	23438.4	27576.6	27720.9	26672.8	1.26758	0.00240931	0.0339534	0.85915	-0.219018	insig
17	Sajp005331	C21H32O8	Ptaquiloside Z	Terpenoids	Plumerane	-	868997	610424	723462	1.44031e+06	1.89717e+06	1.93066e+06	1.26234	0.0114929	0.0624342	0.418153	-1.2579	down
18	Sajp005308	C21H30O8	Pterosin D 3-O-Glucoside*	Terpenoids	Alcohol compounds	73815-21-1	235157	245285	313419	817605	570621	591061	1.25712	0.0289838	0.0915336	0.401085	-1.31802	down
19	Lhjp111614	C19H24O11	Methylasperuloside	Terpenoids	Monoterpenoids	-	1.31852e+06	1.36947e+06	1.24714e+06	532453	650463	775395	1.25629	0.00374101	0.0402753	2.00945	1.0068	up
20	Qmyp101114	C19H30O7	9-O-β-D-Glucoside of 3-hydroxy-7,8-didehydro-β-ionol*	Terpenoids	Sesquiterpenoids	-	8626950	8700415	4.84725e+06	1.73662e+06	2.37726e+06	1.77515e+06	1.2547	0.0475123	0.122152	3.76541	1.91281	up
21	pmf0085	C30H50O	9,19-Cyclolanost-24-en-3-ol (Cycloartenol)	Terpenoids	Triterpene	469-38-5	122662	127954	129730	141231	150816	146264	1.24447	0.00627525	0.0468183	0.867753	-0.204644	insig
22	Jmmn002533	C21H32O12	coleoside-B	Terpenoids	Monoterpenoids	-	1.02047e+06	929884	1.12956e+06	750674	645070	624938	1.2373	0.0100286	0.0591607	1.5242	0.608049	insig
23	Zjxp110304	C18H30O3	3-Hydroxy-3,7,11-trimethyldodeca-1,6E,10-trien-9-yl isobutyrate	Terpenoids	Sesquiterpenoids	-	63261.8	56615.3	58799	108608	125977	88449.9	1.23567	0.0433633	0.117855	0.553117	-0.854343	insig
24	Lmbn014696	C20H30O2	Pimaric acid*	Terpenoids	Ditepenoids	127-27-5	76924.9	85177.3	75967.7	66945.6	61341.4	60263	1.22421	0.0127332	0.0645739	1.26263	0.336438	insig
25	mws1562	C15H22O10	Catalpol	Terpenoids	Monoterpenoids	2415-24-9	12467.8	13707.4	14254.3	29978	22484.3	20313.2	1.21005	0.0622083	0.138361	0.555536	-0.848047	insig
26	Qmjp080408	C21H34O4	15-Hydroxysessilifol F	Terpenoids	Lignans	66322-34-7	27266.2	21181.9	37069.4	52546	59807.5	60038.1	1.20312	0.0112145	0.0624342	0.496066	-1.0114	down
27	pmn001700	C30H48O3	24,30-Dihydroxy-12(13)-ene-lupeol*	Terpenoids	Triterpene	-	50427.2	63503	56046.9	39807.9	42432.3	35201.6	1.20234	0.0251337	0.0853872	1.44733	0.533394	insig
28	Lmzn006169	C30H48O4	3,19-Dihydroxyurs-12-en-28-oic acid (Pomolic acid)*	Terpenoids	Triterpene	13849-91-7	38366.4	56653.2	56372	93745.1	112020	169646	1.19202	0.0738102	0.154312	0.403268	-1.31019	insig
29	Sajp003519	C21H30O9	Pterosin L 2'-O-Beta-D-Glucoside	Terpenoids	Phenolamine	34368-04-2	5618.01	5410.19	10425.7	14233.5	18340	17037.9	1.17877	0.0121089	0.0624342	0.432439	-1.20943	down
30	pmp001084	C15H20O3	Onitin	Terpenoids	Phenolic acids	-	9962.02	16253.1	16372	44976.3	36321.2	25824.4	1.17629	0.0462357	0.121003	0.397557	-1.33077	down
31	Qmdp112306	C24H38O6	Viterotulin C	Terpenoids	Phenolic acids	-	67504.1	38660.1	74612.7	118313	130656	135433	1.17352	0.0132038	0.0651902	0.470281	-1.0884	down
32	Lsjp211202	C13H20O3	Blumenol A	Terpenoids	Monoterpenoids	23526-45-6	970615	1.04374e+06	663973	573340	437940	393069	1.15796	0.0494745	0.125342	1.90717	0.931432	insig
33	Wbsn013678	C34H54O4	serratenediol diacetate	Terpenoids	Triterpene	27832-84-4	235364	313813	225711	162650	190500	167071	1.14341	0.0821343	0.165794	1.48954	0.574862	insig
34	Lacp004368	C22H34O11	Blumenol B malonyl Glucoside	Terpenoids	Sesquiterpenoids	-	6391.43	6429.98	7344.46	3860.37	5005	2774.54	1.13274	0.0305881	0.0950104	1.73248	0.792836	insig
35	Lmcp003612	C21H30O8	Sarcaglaboside A	Terpenoids	Phenolic acids	-	168340	184379	76670	447853	309777	321983	1.12005	0.0198375	0.0770221	0.397725	-1.33016	down
36	Lacp003991	C19H32O8	Blumenol B Glucoside*	Terpenoids	Sesquiterpenoids	-	4.42547e+06	3.36324e+06	2.76131e+06	2303340	2245005	2143340	1.11754	0.116932	0.214941	1.57659	0.656804	insig
37	Lhhp102912	C15H22O3	Dihydroparthenolide	Terpenoids	Sesquiterpenoids	-	10005	14438.3	9975.12	101670	100005	21670	1.10961	0.139318	0.24029	0.154104	-2.69802	insig
38	Saln003605	C26H30O13	3'-O-Feruloyl Swertiamarin	Terpenoids	Monoterpenoids	-	358010	1093340	1431670	137447	176252	297929	1.09754	0.136457	0.239271	4.71368	2.23685	insig
39	MWSslk197	C17H24O11	Secoxyloganin	Terpenoids	Monoterpenoids	58822-47-2	76434.9	56602	55730.8	24975	48243.3	33340	1.06876	0.0460828	0.121003	1.7715	0.824969	insig
40	zjbp120812	C22H32O8	Scutebarbolide C*	Terpenoids	Ditepenoids	-	7.93142e+06	7.98426e+06	7.98905e+06	7.77038e+06	7.41238e+06	7.07858e+06	1.06549	0.109992	0.205157	1.07382	0.102756	insig
41	Wcfp003018	C15H18O2	5-(hydroxymethyl)-2,7-dimethyl-6-(prop-1-en-1-yl)-1H-inden-1-ol	Terpenoids	Sesquiterpenoids	-	18757.5	8646.39	12836.1	34279.8	28861.9	20005	1.06438	0.0546475	0.131604	0.483964	-1.04703	insig
42	Cmmn013378	C20H30O2	Levopimaric acid*	Terpenoids	Ditepenoids	79-54-9	91033.2	82564	90991.4	80786.9	73118.7	63389.4	1.05266	0.0682236	0.145429	1.21765	0.284096	insig
43	mws1574	C16H22O10	Geniposidic acid	Terpenoids	Monoterpenoids	27741-01-1	676402	555149	657124	342493	400967	559130	1.01751	0.0742418	0.154789	1.44994	0.535992	insig
44	MWSmce096	C15H22O	Nootkatone	Terpenoids	Sesquiterpenoids	4674-50-4	2948.63	7655.75	2780.34	7020.08	10658.2	10160.5	1.00408	0.0767681	0.15846	0.480794	-1.05651	insig
45	Lmhn000921	C20H18O14	3,4,5,3',4',5'-Hexahydroxydiphenoyl Acid-glucose	Tannins	Tannin	-	89144.1	95235.7	91043.8	62296.1	67790.3	72683.6	1.25677	0.00463172	0.0416461	1.35831	0.441808	insig
46	Lmcn004686	C43H32O19	Theaflavate B;3'-O-(3,4,5-Trihydroxybenzoyl)	Tannins	Tannin	152542-70-6	139148	160323	96509.5	29177.4	11670	23016.5	1.25319	0.0213422	0.0788419	6.20039	2.63236	up
47	Zbsn004974	C30H24O12	Procyanidin A2	Tannins	Proanthocyanidins	41743-41-3	15161.1	8020.35	7077.39	66670	53336.9	26275.7	1.19159	0.0768352	0.15846	0.206852	-2.27333	insig
48	pmn001646	C45H38O18	Procyanidin C1	Tannins	Proanthocyanidins	37064-30-5	81670	65005	73340	115005	126670	96670	1.18799	0.0269375	0.0889127	0.650268	-0.620893	insig
49	Wayn004109	C21H18O13	3'-O-Methylellagic acid 4-O-beta-D-glucoside	Tannins	Tannin	-	4.05163e+06	4.237e+06	3.52598e+06	2.21515e+06	2.62962e+06	3.07452e+06	1.15794	0.0172734	0.0710544	1.49187	0.577126	insig
50	Lmqn004838	C15H8O8	3-O-Methylellagic acid	Tannins	Tannin	-	50677.6	66988.9	80757.5	13206.2	36937.3	17019.3	1.14461	0.0193805	0.0760237	2.95438	1.56285	up
51	HJN046	C45H36O18	Aesculitannin A	Tannins	Tannin	-	3012.01	4033.03	4011.68	25005	6670	16031.7	1.13361	0.146798	0.249918	0.231765	-2.10927	insig
52	pmn001647	C45H38O18	Procyanidin C2	Tannins	Proanthocyanidins	37064-31-6	110238	108245	87755.8	161325	121652	123509	1.00658	0.105334	0.199899	0.75338	-0.408551	insig
53	Wchn003984	C16H18O8	1,4,8-Trihydroxynaphthalene-1-O-glucoside*	Quinones	Triterpene	989-30-0	8341.09	9361.47	11834	60681.8	54200.5	58278.4	1.31202	0.000160141	0.0152401	0.170573	-2.55154	down
54	Lacp004926	C21H20O10	3,8-Dihydroxy-1-methoxy-9,10-anthraquinone glucoside	Quinones	Anthraquinone	-	2.59521e+06	3.15029e+06	2.06772e+06	173250	249334	219926	1.31064	0.0162875	0.0692719	12.1605	3.60413	up
55	Wmhn004393	C26H26O11	1,4,8-Trihydroxynaphthalene-1-O-[6'-O-(4''-propionyloxybenzoyl)]glucoside	Quinones	Quinones	-	465005	613340	608340	228340	238340	171670	1.27548	0.00965236	0.0591607	2.64226	1.40177	up
56	Lmqn005179	C24H24O11	1,4,8-Trihydroxynaphthalene-1-O-[6'-O-(3''-methoxy-5''-hydryoxybenzoyl)]glucoside	Quinones	Quinones	-	1.03963e+06	665581	918535	136654	200041	229335	1.27375	0.0198321	0.0770221	4.63534	2.21268	up
57	Zmhn001905	C21H20O11	HydroxyAloe-emodin-8-O-glucoside	Quinones	Anthraquinone	-	310183	329295	271670	164636	206800	178340	1.25006	0.00594906	0.0466725	1.65731	0.728844	insig
58	Smnp004822	C21H22O9	Nataloin	Quinones	Anthraquinone	-	354094	356647	166327	27578.1	59704.1	55005	1.23092	0.0569939	0.13285	6.16407	2.62388	insig
59	Zblp003644	C19H30O8	corchoinoside C*	Quinones	PhenAnthraquinones	-	2480005	1393340	2821340	738340	605005	448340	1.22669	0.0580993	0.133658	3.73653	1.9017	insig
60	Lacp005557	C16H12O5	1,3-Dihydroxy-2-methoxymethyl-9,10-anthraquinone	Quinones	Anthraquinone	79560-36-4	40256.2	49628.5	40522.4	9068.55	21945.6	14109.6	1.19516	0.00473927	0.0416461	2.88999	1.53106	up
61	mws1628	C15H8O6	Rheic Acid	Quinones	Anthraquinone	478-43-3	585322	522686	633573	65527.2	191833	240442	1.13492	0.0047044	0.0416461	3.49854	1.80675	up
62	Lacp004731	C15H10O4	3-Hydroxy-1-methoxy-9,10-anthraquinone	Quinones	Anthraquinone	28504-24-7	521479	520798	291575	197686	305923	156786	1.04914	0.0794215	0.161604	2.01978	1.0142	insig
63	Zmdn004335	C23H20O12	Rhein 1-O-(O-acetyl)-glucoside*	Quinones	Anthraquinone	-	33340	31116.5	21670	4087.77	5005	20005	1.03617	0.0451783	0.120212	2.9599	1.56555	up
64	Zbzn008048	C17H26O4	Embelin	Quinones	Quinones	550-24-3	53089	53779.6	55777.9	70486.6	66144.7	56748.1	1.03267	0.122346	0.221862	0.841075	-0.249694	insig
65	mws2108	C16H18O9	Cryptochlorogenic acid (4-O-Caffeoylquinic acid)*	Phenolic acids	Sesquiterpenoids	84299-80-9	109739	91786.6	98340	4.35064e+07	4.82689e+07	4.69189e+07	1.32131	0.000942218	0.0256081	0.00216206	-8.85338	down
66	Lacn003532	C16H20O11	Malonyl Tachioside	Phenolic acids	Phenolic acids	-	1.82565e+06	1.81237e+06	1.71236e+06	31042.6	35482.9	40314.7	1.31985	0.000391159	0.0176808	50.0783	5.64611	up
67	pmb2497	C9H10O5	4-Hydroxy-3-methoxymandelate	Phenolic acids	Sesquiterpenoids	-	98975.8	101734	65123.7	5.95478e+07	6.39262e+07	5.86278e+07	1.31983	0.00072601	0.0240214	0.00145981	-9.42	down
68	pme3083	C8H7NO3	2-(Formylamino)benzoic acid	Phenolic acids	Phenolic acids	55-10-7	5351.8	4567.32	4866.43	42183.2	42967	52414.5	1.31894	0.00619321	0.0468183	0.107481	-3.21785	down
69	MWSslk092	C18H16O7	Usnic acid	Phenolic acids	Sesquiterpenoids	-	21217.7	24421.6	36981.2	1.84065e+06	1.98416e+06	2.06112e+06	1.3177	0.00105358	0.0265817	0.0140369	-6.15463	down
70	pmn001421	C16H18O8	3-O-p-Coumaroylquinic acid*	Phenolic acids	Sesquiterpenoids	53823-02-2	4659.63	3497.49	1555.1	8.89688e+06	1.30091e+07	1.0745e+07	1.31659	0.0117345	0.0624342	0.000297456	-11.715	down
71	Zmgn004894	C8H8O3	Methyl 4-hydroxybenzoate*	Phenolic acids	Alkaloids	55-21-0	43225.3	37300.6	30771.6	578864	682295	549101	1.31619	0.00477027	0.0416461	0.0614816	-4.0237	down
72	pmb0108	C19H18O8	Feruloyl syringic acid	Phenolic acids	Sesquiterpenoids	-	450005	362723	241243	9.66859e+06	1.01985e+07	1.11858e+07	1.31368	0.00167476	0.028322	0.0339412	-4.88082	down
73	mws0014	C10H10O4	Ferulic acid	Phenolic acids	Sesquiterpenoids	-	36599.2	81670	55725.8	4.34877e+06	5.89616e+06	5.53702e+06	1.31325	0.00794285	0.0521078	0.0110249	-6.50309	down
74	pmn001710	C24H26O13	Rosmarinic acid-3'-O-glucoside	Phenolic acids	Others	-	1256.86	1140.74	1601.38	15447.1	14401.4	11184.8	1.31103	0.00996574	0.0591607	0.0974572	-3.35909	down
75	Li512113	C20H20O12	Maleoyl-caffeoylquinic acid	Phenolic acids	Lactones	6067-11-4	1256.86	1140.74	1601.38	15447.1	14401.4	11184.8	1.31103	0.00996574	0.0591607	0.0974572	-3.35909	down
76	WaYn002313	C16H22O10	Homosyringic Acid 4'-O-Glucoside	Phenolic acids	Phenolic acids	-	1.83397e+06	1.69885e+06	1.61237e+06	730317	824876	761293	1.31053	0.00145	0.0265817	2.22112	1.15129	up
77	Labn002291	C19H26O13	Rhamnosyl-gentisic acid-5-O-β-D-glucoside	Phenolic acids	Alkaloids	-	1.14135e+06	1.10917e+06	1.30157e+06	6.66747e+06	7.46877e+06	1.02252e+07	1.31039	0.0230062	0.0825836	0.145808	-2.77786	down
78	Zmhn000892	C13H18O8	4-O-Glucosyl-3,4-dihydroxybenzyl alcohol	Phenolic acids	Phenolic acids	-	1.45083e+07	1.40389e+07	1.39583e+07	1.15081e+07	1.13363e+07	1.10767e+07	1.30899	0.000297198	0.0176808	1.25307	0.325472	insig
79	MWSmce248	C9H8O3	3-Hydroxycinnamic Acid*	Phenolic acids	Benzylphenylethylamine alkaloids	156-28-5	36841.1	41403.9	23080.7	498705	625744	530582	1.30871	0.00467637	0.0416461	0.0612228	-4.02979	down
80	Lahp003509	C21H22O10	Tadehaginoside	Phenolic acids	Phenolic acids	-	299862	372755	331337	62957.5	55505	76210	1.30834	0.00362249	0.0399524	5.15715	2.36657	up
81	Zbfn006711	C24H24O10	2-Cinnamoyl-6-caffeoyl glucoside	Phenolic acids	Plumerane	-	1.8574e+06	1.98795e+06	2.06354e+06	1.09494e+07	9.87276e+06	1.5939e+07	1.30626	0.031354	0.0962112	0.160737	-2.63722	down
82	pmp001122	C16H14O4	Denthyrsinin	Phenolic acids	Phenolic acids	118169-17-8	137763	185924	133176	7577.03	14072.7	8447.5	1.30608	0.0128129	0.0645739	15.1795	3.92406	up
83	Zbfn003303	C16H18O8	3-(Hydroxycinnamoyl)-quinic acid*	Phenolic acids	Phenolic acids	-	32404	37147.4	26275.3	844667	1.17922e+06	2.3728e+06	1.30462	0.0906445	0.178706	0.0217952	-5.51985	insig
84	Lmtn002233	C15H20O8	Androsin	Phenolic acids	Naphthol	39015-63-9	21886.3	38897.6	32121.2	290272	349137	433196	1.3042	0.0147272	0.0652312	0.0866163	-3.52922	down
85	Lmmn001643	C9H8O3	2-Hydroxycinnamic acid*	Phenolic acids	Plumerane	771-51-7	17900.6	9808.59	11278.9	139132	127249	214492	1.30004	0.0318162	0.0968484	0.0810779	-3.62455	down
86	pme1816	C16H18O9	Neochlorogenic acid (5-O-Caffeoylquinic acid)*	Phenolic acids	Phenolic acids	906-33-2	92206.6	80172	53041.5	1.19169e+06	1.86724e+06	3.01681e+06	1.29935	0.0671315	0.144272	0.0371017	-4.75237	insig
87	Labn002107	C18H24O14	galloyl xylosyl glucoside*	Phenolic acids	Phenolic acids	-	30264.1	31270.1	30274.2	48432.7	51946.3	58015.1	1.29898	0.0145201	0.0652312	0.57962	-0.786822	insig
88	pmb3074	C16H18O8	5-O-p-Coumaroylquinic acid	Phenolic acids	Phenolic acids	1899-30-5	39397.1	49727.9	51670	405826	360481	742327	1.29709	0.0630891	0.138361	0.0933262	-3.42157	insig
89	MWSmce632	C10H10O4	Vanillin acetate	Phenolic acids	Others	1072-93-1	152549	106116	214635	982561	1.35917e+06	1.30242e+06	1.29269	0.00844281	0.0533817	0.12988	-2.94475	down
90	mws0178	C16H18O9	Chlorogenic acid (3-O-Caffeoylquinic acid)*	Phenolic acids	Phenolic acids	327-97-9	55680.7	95843.4	55820.6	1.18231e+06	858423	2.16939e+06	1.29232	0.0771541	0.158687	0.0492491	-4.34376	insig
91	NK10264324	C6H6O3	Phloroglucinol; 1,3,5-Benzenetriol	Phenolic acids	Phenolic acids	108-73-6	518270	445328	457281	179695	218684	224840	1.29229	0.00130503	0.0265817	2.2799	1.18897	up
92	Jmwn002494	C15H18O8	3-[4-(β-D-glucopyranoside)-phenylacrylic]-acid	Phenolic acids	Phenolic acids	125-46-2	1886.57	907.33	1116.65	9267.72	8805.01	9092.82	1.29165	0.00026664	0.0176808	0.143953	-2.79634	down
93	Zbfn004397	C24H26O12	2-O-caffeoyl-5-O-(3-hydroxy-4-phenoxy)-6-acetylglucose	Phenolic acids	Phenolic acids	-	3322980	2.64452e+06	2.35187e+06	839756	624532	815072	1.29134	0.0157397	0.0680563	3.64987	1.86785	up
94	Cmyp005063	C21H28O9	Grandidentatin	Phenolic acids	Phenolic acids	15732-48-6	4.54385e+06	3.6402e+06	3.57781e+06	819978	760956	1.16366e+06	1.29104	0.00487057	0.0416461	4.28546	2.09945	up
95	MWSmce501	C8H8O4	Protocatechuic Acid Methyl Ester	Phenolic acids	Phenolic acids	2150-43-8	58340	53340	65005	103340	121670	115005	1.29023	0.00207999	0.0315295	0.519639	-0.944419	insig
96	pmb3068	C16H18O8	1-O-p-Coumaroylquinic acid*	Phenolic acids	Phenolic acids	-	103340	76745.1	40285	2.18228e+06	2.65003e+06	7070530	1.28937	0.129546	0.231654	0.0185141	-5.75523	insig
97	Ymjm000143	C19H26O12	2,3,4-Trihydroxybutyl 6-O-(E)-caffeoyl-β-D-glucopyranoside	Phenolic acids	Phenolic acids	-	1.2032e+06	1.07049e+06	1.42376e+06	573870	590236	570052	1.28883	0.0235591	0.0828363	2.13213	1.0923	up
98	MWSHC2022	C15H20O10	Glucosyringic acid	Phenolic acids	Phenolic acids	33228-65-8	2.04452e+06	2.24496e+06	2.41955e+06	822554	1.11821e+06	855812	1.28441	0.000887663	0.0256081	2.39901	1.26244	up
99	pma6460	C16H18O8	4-O-p-Coumaroylquinic acid	Phenolic acids	Phenolic acids	32451-86-8	22794.1	8340	14863.9	192308	236380	420111	1.28431	0.061234	0.138161	0.0541917	-4.20578	insig
100	MWSHC20102	C10H12O4	3-Hydroxy-1-(4-Hydroxy-3-Methoxyphenyl)Propan-1-One	Phenolic acids	Sesquiterpenoids	61117-89-3	71178.4	212338	127225	1.56866e+06	1.77201e+06	1.78516e+06	1.28299	0.00018957	0.0160292	0.0801318	-3.64148	down
101	Lhmp102709	C20H26O11	Pubescenoside A	Phenolic acids	Phenolic acids	-	8.28448e+06	7.55363e+06	8.24584e+06	2.7379e+06	3.8566e+06	3.51613e+06	1.2822	0.000564642	0.0204616	2.38204	1.2522	up
102	Zbfn004208	C24H24O12	3-O-(3-Methoxy-4-hydroxybenzoyl)-4-O-caffeoylquinic acid	Phenolic acids	Phenolic acids	-	4.33209e+06	3.52553e+06	4.3395e+06	1.73393e+06	2.06034e+06	1.55179e+06	1.28	0.00449229	0.0416461	2.28152	1.19	up
103	Lmsn003318	C16H20O9	1-O-Feruloyl-β-D-glucose	Phenolic acids	Phenolic acids	7196-71-6	50360.6	51237.7	59726.7	101257	111670	90870.4	1.27877	0.00623819	0.0468183	0.531029	-0.913139	insig
104	Lmsn004322	C24H24O12	1,6-Di-O-caffeoyl-β-D-glucose*	Phenolic acids	Phenolic acids	-	5.93638e+06	6.26605e+06	7.55403e+06	3.357e+06	3.46768e+06	3.72276e+06	1.27863	0.0208153	0.0788419	1.87311	0.905433	insig
105	Lmsp102909	C19H30O7	(6S,9R)-Deoxysappanol	Phenolic acids	Phenolic acids	-	943037	993469	860711	353731	372445	508340	1.2651	0.0013803	0.0265817	2.26584	1.18005	up
106	mws2212	C9H8O4	Caffeic acid	Phenolic acids	Phenolic acids	905-99-7	36670	14002.7	36670	205005	215005	316380	1.2635	0.022051	0.0799642	0.118609	-3.07571	down
107	pmb2654	C19H27NO12	Anthranilate-1-O-Sophoroside	Phenolic acids	Phenolic acids	537-98-4	65327.8	134562	55005	888388	584114	475984	1.2555	0.0400079	0.111934	0.130817	-2.93438	down
108	Zbfn005376	C24H24O11	2-Caffeoyl-6-(4-hydroxycinnamoyl)glucoside	Phenolic acids	Phenolic acids	-	748834	483644	599962	129375	226375	127546	1.25354	0.0162939	0.0692719	3.79155	1.92279	up
109	Wacn002104	C21H24O16	2-O-(1'-O-glucosylCaffeoyl)hydroxycitric Acid	Phenolic acids	Phenolic acids	-	273100	275496	290339	106165	63198.6	112466	1.25296	0.00338812	0.037917	2.97675	1.57374	up
110	pmb2871	C13H16O9	1-O-Gentisoyl-β-D-glucoside	Phenolic acids	Phenolic acids	23445-11-6	496457	452602	369659	738512	732253	830194	1.25202	0.00281496	0.0367257	0.573117	-0.803099	insig
111	pma3724	C17H20O9	1-O-Feruloylquinic acid	Phenolic acids	Phenolic acids	-	2401.79	5618.08	1583.9	23825.5	41585.5	55472.2	1.25088	0.0535556	0.130684	0.0794468	-3.65387	insig
112	pme2828	C6H5NO3	4-Nitrophenol	Phenolic acids	Phenolic acids	87099-71-6	16679.6	56670	13476.3	259175	445005	412099	1.2464	0.0216983	0.0797701	0.0777815	-3.68443	down
113	Lmmn002131	C22H22O11	3'-Methoxyorobol-7-O-glucoside	Phenolic acids	Phenolic acids	-	5142550	5.49687e+06	5.53365e+06	1.14308e+06	1.85337e+06	2238340	1.24483	0.00334189	0.037917	3.08954	1.62739	up
114	Lmsn004970	C24H24O12	3,6-Di-O-caffeoyl glucose*	Phenolic acids	Phenolic acids	-	5.55471e+06	6.37265e+06	8.23318e+06	2.96212e+06	3.61213e+06	2.96008e+06	1.24401	0.0386652	0.109384	2.11452	1.08033	up
115	WaYn004639	C22H24O10	Salirepin 6'-O-p-Coumarate	Phenolic acids	Phenolic acids	-	186916	151606	168089	114209	121794	107103	1.2415	0.0208627	0.0788419	1.47654	0.562221	insig
116	Lmgn002253	C31H36O18	Syringoylcaffeoylquinic acid-D-glucose	Phenolic acids	Phenolic acids	-	101670	75005	108340	506670	431670	1421670	1.23526	0.161686	0.262913	0.120769	-3.04968	insig
117	Hmln000873	C13H16O10	2-O-Galloyl-D-glucose	Phenolic acids	Phenolic acids	-	396078	188302	282566	30982.1	53102.1	70632.7	1.23318	0.0538857	0.131013	5.60343	2.48631	insig
118	Zmtn001661	C14H20O8	Vanilloloside	Phenolic acids	Phenolic acids	74950-96-2	1.47698e+07	1.73954e+07	1.13106e+07	2.60438e+07	2.80844e+07	2.89537e+07	1.22984	0.00739954	0.0502772	0.52329	-0.934318	insig
119	pmb0752	C17H20O9	3-O-Feruloylquinic acid	Phenolic acids	Phenolic acids	1899-29-2	20005	22505.1	18268.2	12008	8340	7124.19	1.22924	0.00482909	0.0416461	2.21236	1.14559	up
120	Wafn002807	C24H24O13	methyl 4-O-galloylchlorogenate	Phenolic acids	Phenolic acids	574747-58-3	154733	135497	134853	97345.8	87251.1	106730	1.22763	0.00701609	0.0491699	1.45912	0.545103	insig
121	MWS20182	C10H12O4	Dihydroferulic Acid	Phenolic acids	Phenolic acids	1135-23-5	4098.45	5112.98	3024.04	18273.1	10065	22238.4	1.22565	0.0666764	0.143841	0.24192	-2.0474	insig
122	MWSmce675	C12H16O7	Arbutin	Phenolic acids	Phenolic acids	497-76-7	25433.8	24637	27181.9	18456.3	21141.4	17376.1	1.21996	0.0104718	0.0603717	1.35593	0.439286	insig
123	Wasn002449	C19H26O13	Protocatechuic acid 1-O-Rutinoside	Phenolic acids	Phenolic acids	-	235986	282782	256895	356891	417202	350501	1.21898	0.0145209	0.0652312	0.689728	-0.5359	insig
124	Wdtp003384	C17H22O10	3,4,5,6-tetrahydroxy-6-[4-(2-methylpropanoyloxymethyl)phenoxy]oxane-2-carboxylic acid	Phenolic acids	Phenolic acids	-	640005	925005	896670	206670	398340	260005	1.21865	0.0118128	0.0624342	2.84582	1.50885	up
125	MWSHC2062	C16H20O9	Ferulic β-glucoside	Phenolic acids	Phenolic acids	14364-12-6	524747	561359	578791	260634	353340	206756	1.21778	0.0137017	0.0651902	2.02856	1.02045	up
126	Lmhn002926	C13H12O7	p-Coumaroylmalic acid	Phenolic acids	Phenolic acids	-	14086.4	11670	5037.04	40941.5	115005	75784.1	1.21361	0.0863934	0.171963	0.132885	-2.91175	insig
127	Zbfn003867	C23H24O12	2-O-(3,4-dihydroxyphenylacetyl)-6-O-caffeoylglucoside	Phenolic acids	Phenolic acids	-	519993	453789	667539	250005	210005	317535	1.20389	0.0277759	0.0903309	2.1109	1.07786	up
128	Lmcp101902	C23H26O11	Desrhamnosylacteoside*	Phenolic acids	Phenolic acids	-	1.62996e+07	1.53599e+07	1.6856e+07	5.12752e+06	9.23732e+06	8.04941e+06	1.20251	0.0116641	0.0624342	2.16449	1.11403	up
129	Lmqp002115	C10H12O5	Methyl Syringate	Phenolic acids	Phenolic acids	884-35-5	28766.9	37852.1	31647.1	45775.8	51334.4	45317.2	1.18849	0.0138775	0.0651902	0.689937	-0.535463	insig
130	Zmhn001703	C13H16O10	5-O-Galloyl-D-hamamelose*	Phenolic acids	Phenolic acids	-	246048	267116	248994	148475	187069	195048	1.18697	0.0192173	0.0757738	1.43643	0.522485	insig
131	Zmhn002334	C16H20O9	6-O-Feruloyl-β-D-glucose	Phenolic acids	Phenolic acids	137887-25-3	444009	725005	1040005	191771	269981	245419	1.18587	0.0981639	0.190083	3.12374	1.64327	insig
132	Lmsn002548	C15H18O9	1-O-Caffeoyl-β-D-glucose	Phenolic acids	Phenolic acids	14364-08-0	8.45737e+06	5.97729e+06	7.08179e+06	1.0352e+07	1.05783e+07	1.09886e+07	1.18403	0.0333813	0.100103	0.674096	-0.568974	insig
133	Lmyn003835	C14H10O7	4-(3,4,5-Trihydroxybenzoxy)benzoic acid	Phenolic acids	Phenolic acids	-	361670	238914	352939	176670	151000	107422	1.18269	0.0304932	0.0950104	2.19154	1.13195	up
134	Wdtp010604	C20H30O7	4-Octylphenol-1-O-glucuronide	Phenolic acids	Phenolic acids	-	79251.2	51721.4	46453.8	28577.5	30832.1	30453.1	1.1785	0.102286	0.195383	1.97441	0.981425	insig
135	pme1439	C9H8O3	p-Coumaric acid	Phenolic acids	Phenolic acids	501-98-4	415005	411375	329721	634958	698628	1128340	1.1736	0.102441	0.195383	0.469592	-1.09052	insig
136	mad2085	C22H18O11	Caffeoyl-p-coumaroyltartaric acid	Phenolic acids	Phenolic acids	-	181670	196670	223340	106335	135005	147631	1.16697	0.0147435	0.0652312	1.54685	0.629332	insig
137	Wmmn000117	C18H24O14	mudanoside B*	Phenolic acids	Phenolic acids	203511-37-9	15653.9	26742.1	19142.9	35655.2	34838	39082.6	1.16475	0.0266194	0.0889127	0.56161	-0.83236	insig
138	Hmln000659	C13H16O10	3-O-Galloyl-D-glucose*	Phenolic acids	Phenolic acids	-	264924	255624	214905	165212	192090	191059	1.15277	0.0353039	0.102543	1.34118	0.423507	insig
139	Lmfn000604	C13H16O10	6-O-Galloyl-β-D-glucose*	Phenolic acids	Phenolic acids	13186-19-1	264924	255624	214905	165212	192090	191059	1.15277	0.0353039	0.102543	1.34118	0.423507	insig
140	Wasn005682	C22H22O11	Protocatechuic acid 4-O-(6''-O-p-Coumaroyl)Glucoside	Phenolic acids	Phenolic acids	-	9.75065e+06	6.8757e+06	5.84691e+06	1.82702e+06	3.3218e+06	3.75968e+06	1.14419	0.0418166	0.115718	2.52267	1.33495	up
141	Waln002419	C15H18O9	1'-O-Galactoyl p-Coumaric acid*	Phenolic acids	Phenolic acids	-	110584	108645	135704	143574	160110	161995	1.14326	0.0304949	0.0950104	0.762184	-0.391789	insig
142	Lmap001661	C17H24O9	Grevilloside C	Phenolic acids	Phenolic acids	1094004-47-3	62489.5	79496.7	73057.2	111595	111123	87769.1	1.13548	0.0348879	0.102114	0.692602	-0.529902	insig
143	Zbfn004509	C24H26O11	1-O-(3-Hydroxy-4-acetylpyroxy)-2-O-caffeoyl-glucoside	Phenolic acids	Phenolic acids	-	850529	426626	830158	315539	332268	307650	1.12499	0.108189	0.202788	2.20556	1.14114	insig
144	Zmhn002690	C22H24O10	4-O-(6'-O-Glucosylcaffeoyl)-4-hydroxybenzyl alcohol	Phenolic acids	Phenolic acids	-	477562	577767	440877	38340	239210	41670	1.12302	0.0117588	0.0624342	4.68706	2.22868	up
145	Lman002731	C15H18O9	Grevilloside F	Phenolic acids	Phenolic acids	1094004-50-8	2.09557e+07	20285797	1.34574e+07	2.94366e+07	2.73075e+07	2.79759e+07	1.11457	0.0450946	0.120212	0.645643	-0.631191	insig
146	Zbfn002396	C15H20O9	Caffeoyl-O-mannitol	Phenolic acids	Phenolic acids	-	613158	572490	613581	518369	505186	413565	1.11281	0.0512556	0.127887	1.25197	0.324198	insig
147	MWS5206	C9H10O4	4-Hydroxyphenyllactic Acid*	Phenolic acids	Phenolic acids	306-23-0	66865	80527.4	67356.1	44251.8	47699.8	25005	1.11097	0.0240268	0.0828363	1.83614	0.876675	insig
148	Hmtn001288	C9H10O4	Methyl 2,4-dihydroxyphenylacetate*	Phenolic acids	Phenolic acids	67828-42-6	66865	80527.4	67356.1	44251.8	47699.8	25005	1.11097	0.0240268	0.0828363	1.83614	0.876675	insig
149	Cmrn002785	C34H44O19	Arenarioside	Phenolic acids	Phenolic acids	94130-58-2	2478340	3460745	1390005	663340	1026670	1048340	1.10762	0.119249	0.217999	2.67646	1.42033	insig
150	Wafn001957	C15H16O11	2-O-Caffeoylglucaric Acid	Phenolic acids	Phenolic acids	-	38983.6	60268.6	48116.9	23668.6	36100.4	25903.1	1.10573	0.0581351	0.133658	1.72015	0.782537	insig
151	Hmtn001302	C13H16O8	Glucosyloxybenzoic acid	Phenolic acids	Phenolic acids	-	499164	520578	524270	409312	358744	251470	1.10553	0.0604085	0.137226	1.51444	0.598785	insig
152	Waln002594	C15H18O9	4-O-Galactoyl p-Coumaric acid*	Phenolic acids	Phenolic acids	-	139500	124386	133258	151833	146835	170059	1.10462	0.0561898	0.132385	0.847282	-0.239087	insig
153	Zmhn001358	C13H16O8	4-O-Glucosyl-4-hydroxybenzoic acid*	Phenolic acids	Phenolic acids	-	378460	457197	476824	286563	370736	282525	1.10015	0.0405831	0.113127	1.39652	0.481834	insig
154	Lcsp000096	C20H12O7	Phelligridin C	Phenolic acids	Phenolic acids	-	178971	178018	177763	60752.9	130798	97055	1.09477	0.0556849	0.132385	1.85288	0.88977	insig
155	Lmgn001670	C7H6O3	Salicylic acid	Phenolic acids	Phenolic acids	69-72-7	769664	811522	808523	922526	1.39921e+06	1.13205e+06	1.09046	0.122447	0.221862	0.69191	-0.531344	insig
156	MWS1743	C15H20O	alpha-hexylcinnamaldehyde	Phenolic acids	Phenolic acids	101-86-0	8417.19	9659.22	9871.23	8270.11	6326.61	6142.21	1.08794	0.0503945	0.126152	1.34759	0.430386	insig
157	MWSHC2024	C10H10O4	Methyl caffeate	Phenolic acids	Phenolic acids	3843-74-1	98547.8	110056	110731	62305.6	80240	88948.1	1.08722	0.0456102	0.120938	1.37945	0.464095	insig
158	MWSslk066	C8H8O4	3-Hydroxy-4-methoxybenzoic acid; Isovanillic Acid	Phenolic acids	Phenolic acids	645-08-9	54236.1	77288	59816.6	79191.1	110354	96877.6	1.0785	0.0533202	0.130684	0.668036	-0.582003	insig
159	Lmjp003662	C23H26O11	Ovatoside C*	Phenolic acids	Phenolic acids	-	2.77515e+07	2.0732e+07	2.64084e+07	7.05087e+06	1.47842e+07	1.58706e+07	1.05335	0.0267879	0.0889127	1.98622	0.990028	insig
160	mws0906	C16H22O8	Coniferin	Phenolic acids	Phenolic acids	531-29-3	2.89442e+07	2.27284e+07	1.9789e+07	3.86357e+07	2.83915e+07	3.90764e+07	1.05077	0.0627655	0.138361	0.673508	-0.570232	insig
161	Hmmn002544	C16H20O9	Ferulic acid-4-O-glucoside	Phenolic acids	Phenolic acids	117405-51-3	48340	39011.1	51932.4	241574	120447	67753.1	1.04746	0.199993	0.306844	0.324085	-1.62556	insig
162	Lmtn002565	C14H18O9	1-O-Vanilloyl-D-Glucose	Phenolic acids	Phenolic acids	-	145467	136553	152417	128908	85189.6	106008	1.04317	0.0806513	0.163668	1.35717	0.440598	insig
163	mws0885	C7H6O4	2,4-Dihydroxybenzoic acid	Phenolic acids	Phenolic acids	89-86-1	1.67187e+06	1.8192e+06	1.63949e+06	985965	1.37082e+06	1.46225e+06	1.01701	0.0811686	0.16428	1.34342	0.425907	insig
164	Lmsn002288	C21H28O14	1-O-Caffeoyl-(6-O-glucosyl)-β-D-glucose	Phenolic acids	Phenolic acids	-	702380	784275	960010	545167	648721	669059	1.01074	0.107671	0.202315	1.31333	0.39323	insig
165	Sacn004878	C29H36O16	Orobanchoside	Phenolic acids	Phenolic acids	-	170087	181872	68340	37673.1	75924.3	54216	1.00291	0.134978	0.237773	2.50456	1.32456	insig
166	Waln004714	C20H22O10	1-O-p-Coumaroyl Ranunculin*	Phenolic acids	Phenolic acids	-	1.82882e+06	2.05737e+06	2.43333e+06	2.46991e+06	3.28061e+06	2.6141e+06	1.00191	0.0971124	0.189009	0.755506	-0.404486	insig
167	Zbfn004301	C23H24O11	2-O-(4-carboxylic acid phenethyl)-6-O-caffeoyl glucoside	Phenolic acids	Phenolic acids	-	1.09459e+06	1.07509e+06	585005	578340	558340	498340	1.00171	0.151964	0.254373	1.6848	0.75258	insig
168	Lmxn008846	C11H18O3	Hydroxydihydrobovolide*	Others	Alkaloids	-	18389.3	14925.9	17559.9	71629.4	75047.7	61417.8	1.31064	0.00400149	0.0402753	0.244481	-2.03221	down
169	zjgp122323	C16H18O9	4-O-acetyl-3-O-caffeoyl-2-C-methyl-D-erythronate	Others	Others	-	814696	831947	797213	162096	201564	218694	1.30974	3.46856e-05	0.00926694	4.19652	2.06919	up
170	pmf0348	C10H20O3	2,6-Dimethyl-7-octene-2,3,6-triol	Others	Phenolic acids	2196-18-1	149825	153153	115698	487751	464447	495245	1.30691	3.6532e-05	0.00926694	0.289253	-1.7896	down
171	Wcsn010915	C20H32O2	(3E,5E,8Z,11Z)-10,13,15-trimethylheptadeca-3,5,8,11-tetraenoic acid	Others	Alkaloids	-	403598	404096	460804	1.69463e+06	1.45938e+06	1.22634e+06	1.30129	0.0151291	0.0661682	0.289589	-1.78792	down
172	Zahn007990	C11H18O3	5-hydroxy-3,4-dimethyl-5-pentylfuran-2(5H)-one*	Others	Triterpene	23984-26-1	12989.4	12487.1	12300.8	58768.8	55030.3	39175.1	1.29697	0.0234907	0.0828363	0.246953	-2.01769	down
173	Wcsn010254	C18H30O2	4-[3-(4,8-dimethylnona-3,7-dienyl)-3-methyloxiran-2-yl]butan-2-one	Others	Phenolic acids	100-02-7	4.9885e+06	4.06632e+06	3.19255e+06	1.38333e+07	1.48213e+07	1.52083e+07	1.29497	0.000128177	0.0152401	0.27922	-1.84053	down
174	Cmyp007180	C11H16O2	Dihydroactinidiolide	Others	Lactones	17092-92-1	1.11675e+06	1.11571e+06	952096	632524	574739	580746	1.29419	0.00808371	0.0522175	1.78106	0.83274	insig
175	Wcfp008863	C19H38O4	Ceratodictyol	Others	Phenolic acids	14755-02-3	682368	627825	539905	1.94784e+06	2.14717e+06	2.97476e+06	1.29374	0.0293361	0.0922511	0.261692	-1.93406	down
176	MWS20172	C6H6O3	5-Hydroxymethylfurfural*	Others	Aldehyde compounds	67-47-0	345222	415671	350599	166860	197880	170402	1.29246	0.00615375	0.0468183	2.077	1.0545	up
177	Lagp003275	C22H32O11	Malonyl roseoside	Others	Ketone compounds	-	69828.1	106917	74612.3	8900.93	4950.25	10005	1.29138	0.0212618	0.0788419	10.5364	3.39731	up
178	mws1350	C9H10O4	Syringaldehyde; 4-Hydroxy-3,5-Dimethoxybenzaldehyde	Others	Aldehyde compounds	134-96-3	42006.9	71876.8	31717.2	2045.42	2914.22	4098.85	1.28776	0.0630899	0.138361	16.0734	4.00661	insig
179	Zmbp000449	C5H7NOS	Epigoitrin	Others	Lignans	-	995005	596670	725005	3548645	2783620	3046160	1.28756	0.00257342	0.0356067	0.247022	-2.01729	down
180	Wchn004015	C10H12O4	3-Hydroxy-1-(4'-hydroxy-3'-methoxyphenyl)-propan-1-one	Others	Others	-	4641.39	3878.9	6610.75	18871.2	20540.1	17282.3	1.28393	0.000412678	0.0176808	0.266892	-1.90567	down
181	Hmsp003093	C9H6O4	3,7-Dihydroxychromen-4-one	Others	Chromone	-	177152	159687	156359	67316	91415.8	81443.8	1.27526	0.000920082	0.0256081	2.05349	1.03808	up
182	Zbzp007397	C11H16O2	5,6,7,7a-tetrahydro-4,4,7a-trimethyl-2(4H)-benzofuranone*	Others	Others	15356-74-8	749302	728771	596556	356133	388094	403642	1.27346	0.0169026	0.0701838	1.80737	0.853896	insig
183	mws0458	C8H8O3	Vanillin; 4-Hydroxy-3-Methoxybenzaldehyde*	Others	Flavonols	-	29828.2	40921	31448.4	91340.5	148544	154703	1.26966	0.0369735	0.105381	0.258998	-1.94899	down
184	MWSHC20159	C19H30O8	Roseoside*	Others	Ketone compounds	54835-70-0	2.14651e+06	1.74338e+06	2655115	894162	925741	963133	1.26551	0.0408227	0.11338	2.35175	1.23374	up
185	Lmmn006306	C18H30O3	Machilusolide D	Others	Lactones	-	267113	326756	321191	613326	616324	501760	1.26402	0.00792075	0.0521078	0.528506	-0.92001	insig
186	Wagp001892	C11H22O7	4-(Beta-D-Glucopyranosyloxy)-2-Pentanol	Others	Others	183744-50-5	1.30438e+06	1.15838e+06	1.14781e+06	920384	868494	838281	1.26326	0.011324	0.0624342	1.37433	0.458724	insig
187	Wcgp010223	C18H28O2	3-(Cyclohexen-1-yl)-2-hydroxy-4a,5-dimethyl-2,3,4,5,6,7,8,8a-octahydronaphthalen-1-one*	Others	Lignans	29388-59-8	31670	16619.5	23124.7	77060.1	93316	74183.4	1.26065	0.00205476	0.0315295	0.292012	-1.7759	down
188	Zasn010433	C20H36O2	9,12-Octadecadienoic acid,ethyl ester	Others	Others	-	20420.5	10192.5	15005	51862.5	53732	48156.6	1.25789	0.00146706	0.0265817	0.2967	-1.75292	down
189	Lmmp003349	C19H30O7	Byzantionoside A*	Others	Ketone compounds	189109-41-9	8626950	8700415	4.84725e+06	1.73662e+06	2.37726e+06	1.77515e+06	1.2547	0.0475123	0.122152	3.76541	1.91281	up
190	Wtmp011507	C23H26O5	2-benzoyl-4-[(2r)-1-hydroxy-7-methyl-3-methylideneoct-6-en-1-yl]benzene-1,3,5-triol	Others	Ketone compounds	-	183944	128089	134334	72066.2	82091.8	72766.9	1.24118	0.0495769	0.125342	1.96702	0.976015	insig
191	MWSmce040	C8H8O3	Isovanillin	Others	Aldehyde compounds	621-59-0	132569	138043	185914	565005	326670	398340	1.2364	0.0520677	0.129489	0.353892	-1.49862	insig
192	pmb0764	C6H9NOS	4-Methyl-5-thiazoleethanol	Others	Others	137-00-8	19909.5	24188.8	27077.6	76345.3	43707.9	52875.9	1.21221	0.0673018	0.144272	0.41159	-1.28072	insig
193	MWSHC20158	C6H6O3	5-Methoxyfurfural*	Others	Aldehyde compounds	21300-07-2	159728	175957	152640	108398	84780.3	114944	1.20846	0.0077594	0.0517974	1.58484	0.664339	insig
194	Wbtn002952	C13H19NO7	1-(β-D-Glucopyranosyl)-3-ethyl-4-methyl-1H-pyrrole-2,5-dione	Others	Ketone compounds	-	193404	247655	211957	333322	290333	323153	1.20574	0.00976081	0.0591607	0.689702	-0.535955	insig
195	Lcsp000090	C26H18O10	Hypholomine B	Others	Phenolamine	-	25236.9	15346.1	45005	99940.7	101741	102901	1.20522	0.0133069	0.0651902	0.281001	-1.83135	down
196	MWSmce446	C22H28O11	Cimifugin-7-O-glucoside	Others	Chromone	80681-45-4	1441670	1.25441e+06	1.36581e+06	646027	976097	790231	1.19359	0.0134334	0.0651902	1.68379	0.75171	insig
197	Zahp007439	C10H8O3	3,4-Methylenedioxycinnamaldehyde	Others	Aldehyde compounds	58095-77-5	86867.9	92095	83177.5	78056.6	71221.8	72505.4	1.19216	0.0169695	0.0701838	1.18196	0.241186	insig
198	Lhmp122023	C19H20O12	3-O-caffeoyl malonyl quinic acid	Others	Others	-	3.29265e+06	2.51865e+06	2.125e+06	789799	940069	1.43474e+06	1.19191	0.0247259	0.0847584	2.50783	1.32644	up
199	Wagp004803	C21H30O9	Abscisic acid D-glucopyranosyl ester	Others	Phenolamine	-	34372.2	42736.4	15005	113929	97268.6	116641	1.19095	0.00213574	0.0315295	0.280972	-1.8315	down
200	Lmmp004382	C19H30O7	3-Oxo-α-ionol-β-D-glucoside	Others	Alcohol compounds	-	1.79335e+06	2.0551e+06	1.66413e+06	717340	852360	1263340	1.16815	0.0143457	0.0652312	1.94582	0.960375	insig
201	Zamp003418	C15H20O8	Paeonoside	Others	Others	20309-70-0	831325	835330	626201	160876	393976	299979	1.16101	0.00773285	0.0517974	2.68223	1.42343	up
202	Hahn002084	C24H28O13	6'-O-caffeoylcatalpol	Others	Others	-	156670	193340	251670	117736	50589.5	51670	1.14719	0.0248672	0.0848608	2.73496	1.45152	up
203	Wasn005621	C17H30O8	Glucosyl 9-hydroxy-3-methyldec-2-enoic acid	Others	Others	-	127094	260005	153071	53785.4	90307.5	38340	1.14115	0.0848443	0.169912	2.96093	1.56605	insig
204	Hmyn000254	C18H18O4	Tababiphenyl C	Others	Chromone	1644433-50-0	87292.7	81051.2	84111.1	47791.1	65830.4	65806.3	1.11836	0.0461499	0.121003	1.407	0.492624	insig
205	pmn001380	C9H16O4	Eucommiol	Others	Alcohol compounds	55930-44-4	115998	82521.5	143340	302348	204405	183754	1.11775	0.0676546	0.144621	0.495085	-1.01425	insig
206	Lfmp123022	C20H20O11	Erigeside I	Others	Others	-	1.89468e+06	1.84649e+06	1.96449e+06	1.31465e+06	1.20246e+06	700538	1.1168	0.0442032	0.119286	1.77324	0.826388	insig
207	pmf0175	C10H22O	2-Decanol*	Others	Alcohol compounds	1120-06-5	842401	828291	757295	901597	881063	930082	1.1071	0.0487422	0.124801	0.895031	-0.159991	insig
208	Wcfp003695	C13H18O2	Oleracone B	Others	Others	-	4.17521e+06	4.64151e+06	4.42063e+06	2.83487e+06	3.71012e+06	2.31479e+06	1.1061	0.0578989	0.133658	1.49409	0.579271	insig
209	Wbsp000037	C14H21NO2	1-[3-(4-methyl-6-oxocyclohex-1-en-1-yl)propyl]pyrrolidin-2-one	Others	Phenolic acids	99-76-3	19279.3	4046.43	5084.3	45005	28340	31670	1.10532	0.0226313	0.0816229	0.270533	-1.88613	down
210	Wcgp003250	C10H10O2	2-Methyl-3-hydroxyindan-1-one	Others	Others	-	69809	95005	120328	173685	234721	138066	1.09006	0.0712879	0.149862	0.521788	-0.938465	insig
211	Zapp006824	C22H20O5	gnetupendin A	Others	Stilbene	-	321645	318878	316823	293302	312050	302511	1.08658	0.0846437	0.169912	1.05451	0.076566	insig
212	Wbtn004921	C24H20O9	9-hydroxy-2-(3-hydroxy-4-methoxyphenyl)-3-(hydroxymethyl)-12-methoxy-2,3-dihydro-1,4,5-trioxatetraphen-10-one	Others	Ketone compounds	-	608340	535005	267727	229428	234480	144485	1.0666	0.113562	0.210782	2.31934	1.21372	insig
213	Lhmp122024	C25H24O11	3-O-caffeioyl p-coumarinoyl quinic acid	Others	Others	-	506670	405005	425005	355005	268606	360548	1.04889	0.0525639	0.129785	1.35819	0.44169	insig
214	Wcdp000839	C6H6O2	5-methylfurfural	Others	Others	620-02-0	45116.2	58504	57071.5	72927.1	61085.1	71415.7	1.0308	0.0584741	0.133748	0.782229	-0.354336	insig
215	MWSmce658	C10H8O4	Noreugenin; 5,7-Dihydroxy-2-Methylchromone	Others	Chromone	1013-69-0	57349.5	40509.4	45853.7	24430.8	22760.1	40203.9	1.02635	0.0662371	0.143608	1.64441	0.717567	insig
216	Lskp211262	C20H26O6	Secoisolariciresinol	Lignans and Coumarins	Phenolamine	58469-06-0	267147	215007	226480	1.00996e+06	1.15187e+06	1.03684e+06	1.31483	0.0010081	0.0264539	0.22154	-2.17436	down
217	Lmtn003096	C26H36O11	Secoisolariciresinol 4-O-glucoside*	Lignans and Coumarins	Sesquiterpenoids	35910-15-7	324429	315561	324073	1.49003e+06	1.75406e+06	2.17971e+06	1.31259	0.0177621	0.072672	0.177747	-2.49211	down
218	Lmyn003971	C26H34O11	Dihydrodehydrodiconiferyl alcohol-4-O-glucoside*	Lignans and Coumarins	Lignans	34209-69-3	12377.1	9596.07	13304.8	57202.4	60138.7	49162.9	1.3067	0.00270618	0.0367257	0.211875	-2.23871	down
219	Hmln003169	C21H24O7	Trachelogenin	Lignans and Coumarins	Quinoline alkaloids	148-24-3	79705.1	70112.9	63384.1	294797	365401	510809	1.29712	0.0368149	0.105324	0.182067	-2.45746	down
220	pmb3093	C16H16O9	Esculetin-7-O-quinic acid	Lignans and Coumarins	Coumarins	-	4414	5011.59	2559.2	53779.9	90548.8	150140	1.29017	0.0784672	0.160921	0.0406997	-4.61884	insig
221	Yamn004462	C26H36O11	6-((4-(3-hydroxy-2-(4-(3-hydroxypropyl)-2-methylphenoxy)propoxy)-2-methoxyphenoxy)methyl)tetrahydro-2H-pyran-2,3,4,5-tetraol*	Lignans and Coumarins	Aldehyde compounds	121-33-5	83615.7	120911	111785	711670	545005	436670	1.28872	0.0270906	0.0889127	0.186797	-2.42045	down
222	Yacp008636	C26H34O10	Icariside E4	Lignans and Coumarins	Lignans	126253-42-7	157692	119753	258760	18037.9	23678.1	18329.6	1.28826	0.0617541	0.138161	8.92996	3.15865	insig
223	Lmjp003090	C17H20O10	Isofraxidin-7-O-glucoside	Lignans and Coumarins	Coumarins	483-91-0	1855005	1851670	1903340	595005	823340	531670	1.2858	0.00411172	0.0402753	2.87691	1.52452	up
224	MWSmce017	C9H6O4	Daphnetin	Lignans and Coumarins	Coumarins	486-35-1	740396	759283	662554	263657	296082	360373	1.28421	0.00054746	0.0204616	2.34997	1.23264	up
225	MWSmce024	C16H18O9	Scopoletin-7-O-glucoside (Scopolin)	Lignans and Coumarins	Coumarins	531-44-2	459726	578583	533002	257053	296670	257852	1.28386	0.0104214	0.0603717	1.93613	0.953173	insig
226	Lhqp101805	C15H16O8	Skimmin (7-Hydroxycoumarin-7-O-glucoside)	Lignans and Coumarins	Coumarins	93-39-0	1.50604e+08	1.42472e+08	1.42942e+08	119234270	1.25367e+08	1.21392e+08	1.2767	0.00297858	0.0371591	1.19133	0.252569	insig
227	Wagp002962	C21H26O12	Umbelliferone 7-O-Rutinoside	Lignans and Coumarins	Coumarins	-	8.29061e+06	8.55658e+06	8.19456e+06	2.467e+06	2.32286e+06	3.69104e+06	1.27377	0.00412808	0.0402753	2.95273	1.56205	up
228	Wmln000659	C10H10O4	3-Methyl-4,8-dihydroxy-3,4-dihydroisocoumarin	Lignans and Coumarins	Coumarins	33788-22-6	108387	137502	107976	71332.5	65853.1	68205.9	1.26462	0.0339921	0.101443	1.72288	0.784823	insig
229	Wbwp012377	C20H26O4	Meso-dihydroguaiaretic acid	Lignans and Coumarins	Lignans	4263-87-0	43340	34949	73340	231013	230660	185315	1.26216	0.00131613	0.0265817	0.234362	-2.09319	down
230	Lmbp102601	C9H6O3	7-Hydroxycoumarin;Umbelliferone	Lignans and Coumarins	Coumarins	93-35-6	1.759e+07	1.42885e+07	1.28428e+07	7.77233e+06	8.3485e+06	7.02172e+06	1.25961	0.0289876	0.0915336	1.93242	0.950412	insig
231	HJN083	C26H34O11	Lariciresinol-4'-O-glucoside*	Lignans and Coumarins	Phenolic acids	-	41670	35005	21670	136670	173340	113340	1.25893	0.0169307	0.0701838	0.232302	-2.10593	down
232	Lmsp004450	C20H22O6	Dehydrodiconiferyl alcohol	Lignans and Coumarins	Ditepenoids	-	28762.6	14785	12884.9	108918	102082	77832.5	1.25787	0.00514338	0.0425673	0.195381	-2.35564	down
233	Lmxp004495	C9H6O3	8-Hydroxycoumarin	Lignans and Coumarins	Coumarins	2442-31-1	2.7657e+07	1.90608e+07	4.32092e+07	5387045	5.27452e+06	2.39485e+06	1.24279	0.0657474	0.142954	6.88757	2.784	insig
234	Lazn003953	C26H36O12	Erythro-Guaiacylglycerol-β-dihydroconiferyl Ether glucoside	Lignans and Coumarins	Lignans	-	30178.7	42240.7	53301.6	245878	266194	126684	1.23934	0.0560112	0.132385	0.196822	-2.34504	insig
235	Lahp003986	C21H22O10	3,4-Dihydro-4-(4'-hydroxyphenyl)-5,7-dihydroxycoumarin glucoside	Lignans and Coumarins	Coumarins	-	3.06148e+06	3.69446e+06	2.44176e+06	1.4888e+06	1.20217e+06	887325	1.23138	0.020357	0.0783715	2.57041	1.362	up
236	MWSslk183	C15H10O4	7,8-Dihydroxy-4-phenylcoumarin	Lignans and Coumarins	Coumarins	842-01-3	1.85156e+06	2.92678e+06	2.8604e+06	296543	877845	364759	1.21608	0.0136715	0.0651902	4.96297	2.3112	up
237	HX1362	C9H6O4	aesculetine	Lignans and Coumarins	Coumarins	-	1.59514e+06	1.53326e+06	1.60174e+06	543479	783162	940090	1.21063	0.0164549	0.069524	2.08677	1.06127	up
238	Zmxp004722	C21H22O10	Thunberginol G 3'-Glucoside	Lignans and Coumarins	Coumarins	-	3.4132e+06	4.00602e+06	2.81325e+06	1.78927e+06	1.70592e+06	1.09699e+06	1.20849	0.0146644	0.0652312	2.22824	1.15591	up
239	Lmmn002274	C26H34O11	Isolariciresinol-9'-O-glucoside*	Lignans and Coumarins	Lignans	-	71176.5	135005	195005	791670	430920	515844	1.20091	0.0437156	0.11839	0.230775	-2.11544	down
240	Lazn002030	C23H30O11	Guaiacylglycerol-β-Guaiacyl Ether glucoside	Lignans and Coumarins	Lignans	-	111275	103209	112478	195271	176151	140649	1.19634	0.0569306	0.13285	0.638511	-0.647216	insig
241	pme3140	C10H8O3	6-Hydroxy-4-methylcoumarin	Lignans and Coumarins	Coumarins	2373-31-1	6102.1	4098.85	8340	13340	23340	15272.5	1.17868	0.0526983	0.129785	0.356883	-1.48648	insig
242	Lmjp101401	C30H30O9	Bismurrangatin	Lignans and Coumarins	Coumarins	-	122179	131186	98550.6	42890.9	70957.1	71484.9	1.1429	0.0149445	0.0657384	1.89883	0.925112	insig
243	Lmjn102210	C23H26O10	Desmethylagrimonolide-6-O-β-D-glucopyranoside*	Lignans and Coumarins	Coumarins	-	78587.6	150005	146670	51294.1	25077.6	52654.4	1.13304	0.0570854	0.13285	2.90842	1.54024	insig
244	Lazn003560	C22H30O11	Methoxy-erythro-Guaiacyl glycerol β-threo-syringyl glycerol ether	Lignans and Coumarins	Lignans	-	1.05872e+06	872239	682034	245005	572770	263941	1.11828	0.0283938	0.0911715	2.4156	1.27238	up
245	Lmsp002548	C16H18O9	Isoscopoletin-β-D-glucoside*	Lignans and Coumarins	Coumarins	20186-29-2	1.52114e+06	1.67818e+06	1.42088e+06	503668	540650	1.14425e+06	1.09875	0.0467967	0.12113	2.11106	1.07797	up
246	Zmcn003729	C26H32O12	1-Hydroxypinoresinol-4'-O-Glucoside	Lignans and Coumarins	Lignans	-	34372.3	31670	53340	56670	63340	68340	1.08222	0.0585259	0.133748	0.633832	-0.657827	insig
247	MWSprf094	C27H34O12	Tracheloside	Lignans and Coumarins	Lignans	33464-71-0	30621.3	52992.3	25961.3	50111.4	94508.4	98160.2	1.05026	0.0833968	0.167897	0.451334	-1.14773	insig
248	Lmmn002260	C27H36O12	5'-Methoxyisolariciresinol-9'-O-glucoside	Lignans and Coumarins	Lignans	-	32842.2	21670	25005	20005	8340	13340	1.02617	0.0560838	0.132385	1.90757	0.931739	insig
249	Wbwp010459	C20H22O5	5-[(2r,3s,4s,5s)-5-(2h-1,3-benzodioxol-5-yl)-3,4-dimethyloxolan-2-yl]-2-methoxyphenol*	Lignans and Coumarins	Lignans	-	3.07432e+06	3.05607e+06	3.11842e+06	2.97099e+06	3.02895e+06	3.03984e+06	1.01746	0.0706087	0.149259	1.02312	0.0329792	insig
250	Lmmp003903	C23H22O12	Kaempferol-3-O-(2''-O-acetyl)glucoside	Flavonoids	Quinoline alkaloids	-	1.5048e+06	1.40836e+06	1.56434e+06	7.81996e+06	8.40144e+06	1.04129e+07	1.31625	0.0109244	0.0624342	0.16811	-2.57252	down
251	Lajp005753	C23H24O12	5,3'-dihydroxy-6,7,4'-trimethoxyflavone-8-O-β-D-glucoside*	Flavonoids	Flavones	-	625497	622654	664257	94987.8	103990	123870	1.3146	2.18859e-05	0.00926694	5.92357	2.56647	up
252	Sagp007656	C15H10O5	4,4',6-Trihydroxyaurone	Flavonoids	Other Flavonoids	25078-14-2	280089	391837	370944	18409.1	21153.2	12855.2	1.31361	0.0103307	0.0603717	19.8954	4.31437	up
253	Lamn006238	C23H26O11	3,9-dihydroeucomnalin glucoside*	Flavonoids	Other Flavonoids	-	5.56602e+06	6.12629e+06	4.53093e+06	1.36071e+06	1.61966e+06	1.36419e+06	1.30581	0.0115652	0.0624342	3.73415	1.90078	up
254	Lmyn006227	C15H10O5	Galangin (3,5,7-Trihydroxyflavone)	Flavonoids	Flavonols	548-83-4	89682.5	73549.9	60720.9	20399.2	18755.4	19526.7	1.30215	0.0220663	0.0799642	3.81644	1.93223	up
255	pmb0736	C23H24O12	Tricin-7-O-Glucoside*	Flavonoids	Flavones	32769-01-0	1.72176e+06	1.75811e+06	2.00982e+06	401670	262935	237297	1.30153	0.000518098	0.0204616	6.0868	2.60568	up
256	Xmyp005654	C21H20O11	Kaempferol-4'-O-glucoside	Flavonoids	Flavonols	52222-74-9	411471	401719	386093	229087	249787	259554	1.30089	0.000236265	0.0176808	1.6241	0.69964	insig
257	mws1454	C23H26O11	Persicoside*	Flavonoids	Flavanones	28978-03-2	10726985	12276065	8485510	2306670	3041005	2566090	1.29777	0.0161919	0.0692719	3.97896	1.99239	up
258	Lamp007045	C23H24O11	3-(4-hydroxybenzene)-5,7-dihydroxy-6-methoxychroman-4-one glucoside	Flavonoids	Other Flavonoids	-	1.05912e+06	1.20248e+06	958566	208767	316491	214166	1.2969	0.00207635	0.0315295	4.35497	2.12266	up
259	Lmmn003398	C23H22O12	Kaempferol-3-O-(6''-O-acetyl)glucoside	Flavonoids	Lignans	-	103292	113340	111670	871670	490801	583567	1.29532	0.0422733	0.116137	0.168703	-2.56745	down
260	Lmgp004731	C21H20O10	Genistein-7-O-galactoside*	Flavonoids	Isoflavones	-	6.0903e+06	9.21038e+06	7.15874e+06	1.79148e+06	2.27482e+06	1.86489e+06	1.29381	0.0240136	0.0828363	3.78666	1.92093	up
261	Zbjn008081	C16H12O6	Kaempferide (3,5,7-Trihydroxy-4'-methoxyflavone)*	Flavonoids	Flavonols	491-54-3	176119	249277	181763	20547.4	38673.4	26094.6	1.29221	0.0141845	0.0652312	7.11664	2.8312	up
262	Lamp007327	C26H28O14	3,9-dihydroeucomnalin malonyl glucoside	Flavonoids	Other Flavonoids	-	1.00027e+07	9.61757e+06	7.75184e+06	1.65922e+06	2.20204e+06	2.68401e+06	1.28763	0.00409558	0.0402753	4.18197	2.06418	up
263	MWSslk002	C21H20O10	Sophoricoside*	Flavonoids	Isoflavones	152-95-4	6.22486e+06	8.65452e+06	7.67239e+06	2.4134e+06	2.63889e+06	1.833e+06	1.2868	0.0111111	0.0624342	3.27535	1.71165	up
264	mws0051	C16H12O5	Acacetin	Flavonoids	Flavones	480-44-4	67620.8	65289.3	58860.3	6425.18	13803.5	9176.96	1.2865	0.000115369	0.0152401	6.52155	2.70522	up
265	mws0918	C16H12O5	Prunetin (5,4'-Dihydroxy-7-methoxyisoflavone)	Flavonoids	Isoflavones	552-59-0	493578	628113	463589	62957	98801.8	115383	1.28577	0.00848776	0.0533817	5.7201	2.51604	up
266	mws0913	C21H20O11	Kaempferol-3-O-galactoside (Trifolin)*	Flavonoids	Flavonols	23627-87-4	406674	481500	615005	181189	145982	148941	1.2848	0.0269156	0.0889127	3.15719	1.65864	up
267	Waxn007088	C22H14O8	6-O-(2-Hydroxy-5-carboxyphenyl)apigenin	Flavonoids	Other Flavonoids	-	1.36357e+06	1.52718e+06	850577	266140	227502	279065	1.28404	0.0392145	0.110119	4.84185	2.27556	up
268	Hmgp001888	C28H32O17	Patuletin-3-O-rutinoside	Flavonoids	Flavonols	-	630611	789158	651480	223081	287653	190229	1.28379	0.00328797	0.037917	2.95486	1.56309	up
269	MWSHY0040	C21H20O10	Oroxin A	Flavonoids	Flavones	57396-78-8	1.94417e+06	3.08803e+06	2.11865e+06	139265	334516	237614	1.28238	0.0240563	0.0828363	10.0519	3.32939	up
270	Lmjp003655	C22H22O11	6-C-MethylKaempferol-3-glucoside*	Flavonoids	Flavonols	-	2.07621e+06	1.52414e+06	2.14253e+06	755132	659124	754345	1.28166	0.0235824	0.0828363	2.6482	1.40501	up
271	Lmsp004137	C15H12O6	3,4,2',4',6'-Pentahydroxychalcone	Flavonoids	Chalcones	73692-51-0	220733	177111	187477	98073.7	113017	99259.6	1.28075	0.0121165	0.0624342	1.886	0.915332	insig
272	pmp000589	C24H22O15	Quercetin-7-O-(6''-malonyl)glucoside	Flavonoids	Flavonols	98767-37-4	5493720	5404530	4085910	1.2265e+06	1.37765e+06	771670	1.28074	0.00673849	0.048838	4.43867	2.15013	up
273	Lmlp005572	C21H20O10	Galangin-7-O-glucoside	Flavonoids	Flavonols	-	5.99493e+06	9.26743e+06	7.60287e+06	2.41488e+06	1.66912e+06	1.50629e+06	1.2791	0.0190675	0.0755748	4.09017	2.03216	up
274	MWSHY0079	C21H22O9	Liquiritigenin-4'-O-Glucoside (Liquiritin)	Flavonoids	Flavanones	551-15-5	367800	569145	335744	43408.7	67061.7	80991.5	1.27785	0.0361759	0.103886	6.64721	2.73275	up
275	Lmsp003252	C28H32O17	Isorhamnetin-3-O-sophoroside*	Flavonoids	Flavonols	-	108616	113344	112574	33113.8	50009.2	30790.5	1.27626	0.00467804	0.0416461	2.93674	1.55421	up
276	Zbrn008158	C16H12O6	Chrysoeriol; 5,7,4'-Trihydroxy-3'-Methoxyflavone*	Flavonoids	Flavones	491-71-4	163778	254844	184457	16529.4	39173.8	20755.9	1.27578	0.0187499	0.0747051	7.8876	2.97959	up
277	Zbhp006013	C24H22O12	Chrysin-7-O-(6'-malonyl)glucoside	Flavonoids	Flavones	-	52744.6	31904	35348.7	8272.91	11017.7	6638.85	1.27473	0.0355363	0.102826	4.62785	2.21034	up
278	Lamp007163	C22H22O10	4'-Demethyleucomin glucoside	Flavonoids	Other Flavonoids	-	870071	678340	590997	155223	241670	146590	1.2738	0.0144342	0.0652312	3.93647	1.9769	up
279	HJAP056	C23H24O11	Dihydroxy-dimethoxyflavone-7-O-glucoside*	Flavonoids	Flavones	-	82277.4	94797.1	97414.9	42118.2	54880.8	43748.3	1.27008	0.00210471	0.0315295	1.95023	0.963643	insig
280	Hmcp002207	C22H22O12	Isorhamnetin-7-O-glucoside (Brassicin)	Flavonoids	Flavonols	6743-96-0	2.34349e+07	2.11769e+07	2.03924e+07	3.43691e+06	7.07198e+06	4.87463e+06	1.26978	0.000327346	0.0176808	4.22558	2.07915	up
281	Cmxp004324	C24H24O14	Okanin-4'-O-(6''-O-malonyl)glucoside	Flavonoids	Chalcones	-	200940	242301	189921	81771.2	109214	100568	1.2687	0.0080968	0.0522175	2.17168	1.11881	up
282	pmn001417	C24H20O9	Cinchonain Ic*	Flavonoids	Flavanols	85081-22-7	943784	941703	1.01513e+06	496867	558210	391938	1.26836	0.00323362	0.037917	2.00455	1.00328	up
283	MWSHY0189	C21H20O10	Apigenin-7-O-glucoside(Cosmosiin)*	Flavonoids	Flavones	578-74-5	6.46202e+06	9.52975e+06	6.23738e+06	2.31488e+06	2.12855e+06	1.36573e+06	1.26524	0.0285814	0.0913884	3.82657	1.93605	up
284	Lajn004573	C23H28O11	7,2',4'-Trihydroxy-8,3'-dimethoxyisoflavanglucoside	Flavonoids	Other Flavonoids	-	244985	195786	195789	73849.3	103041	66988.9	1.26433	0.00424846	0.0409251	2.61015	1.38413	up
285	pmp000172	C23H24O11	5,2'-Dihydroxy-7,8-dimethoxyflavone glycoside*	Flavonoids	Flavones	-	925434	1.33525e+06	919574	181443	316428	291201	1.26422	0.0211618	0.0788419	4.03037	2.01091	up
286	Zbsp005715	C25H26O14	Hesperetin-7-O-(6''-malonyl)glucoside	Flavonoids	Flavanones	-	3.61403e+06	3.54803e+06	2.96816e+06	1.32805e+06	1.89677e+06	1.51221e+06	1.26035	0.00283256	0.0367257	2.13852	1.09661	up
287	Zmbp005720	C17H16O6	Eleocharin D	Flavonoids	Flavones	-	5.18551e+06	5.77779e+06	4.53417e+06	225488	527579	783107	1.25944	0.00186843	0.0309104	10.0884	3.33462	up
288	Zbsn007741	C16H12O6	Tectorigenin*	Flavonoids	Isoflavones	548-77-6	127192	250476	142734	12682.7	32532.9	19632.6	1.25752	0.0564855	0.132671	8.02492	3.00449	insig
289	Zmjp004852	C23H24O13	5,6,3',4'-Tetrahydroxy-3,7-dimethoxyflavone-6-O-glucoside*	Flavonoids	Flavones	-	144730	141443	123922	61571.3	83009.1	57413	1.25333	0.00284908	0.0367257	2.03024	1.02165	up
290	mws0038	C17H14O6	5,4'-Dihydroxy-3,7-dimethoxyflavone(Kumatakenin)	Flavonoids	Flavonols	3301-49-3	8059.65	11499.3	4862.42	522.416	1097.79	1183.07	1.25257	0.0624055	0.138361	8.71172	3.12296	insig
291	Lmhn005110	C16H12O6	Aracarpene 1*	Flavonoids	Isoflavones	1261245-78-6	47514.1	50750.3	43794.3	5868.57	9938.77	14538.1	1.2503	0.000406362	0.0176808	4.68138	2.22693	up
292	pma0795	C24H22O15	Tricetin-5-O-(6''-malonyl)glucoside	Flavonoids	Flavones	-	2.79909e+06	3.5844e+06	3.09173e+06	986388	1.62271e+06	1.09639e+06	1.24901	0.00336246	0.037917	2.55708	1.3545	up
293	Yyyn008289	C17H14O6	5,3'-Dihydroxy-7,4'-Dimethoxyflavone	Flavonoids	Flavones	32174-62-2	14697.2	38976.7	15269	1835.05	3620.02	1742.76	1.24707	0.122835	0.222037	9.57829	3.25977	insig
294	WaYn005089	C22H24O10	Neosakuranin	Flavonoids	Flavanones	-	708748	704817	887956	406670	275245	371670	1.24333	0.00704274	0.0491699	2.18447	1.12728	up
295	Lmmp003817	C24H22O14	Kaempferol-3-O-(6''-malonyl)glucoside*	Flavonoids	Flavonols	81149-02-2	307628	352598	297341	178490	226948	189820	1.24063	0.00608788	0.0468183	1.60866	0.685858	insig
296	MWSslk146	C27H30O15	4'-O-Glucosylvitexin	Flavonoids	Flavones	38950-94-6	95005	176670	111670	43340	50005	42006	1.23689	0.0786632	0.160921	2.83223	1.50194	insig
297	mws1000	C15H12O6	Fustin	Flavonoids	Flavanonols	20725-03-5	76556.1	55895.6	55895.6	21801	33106.8	21798.4	1.23462	0.0165359	0.069524	2.45544	1.29598	up
298	Zbzp003056	C27H30O16	Isoorientin-7-O-glucoside*	Flavonoids	Flavones	-	371527	428031	315731	213631	244136	212858	1.23306	0.0348151	0.102114	1.66306	0.733839	insig
299	Cmxp005429	C15H12O6	Okanin	Flavonoids	Chalcones	484-76-4	194920	179021	137764	43438.1	65890.1	77739.8	1.22557	0.00976017	0.0591607	2.73539	1.45175	up
300	pmp000581	C23H22O11	Apigenin-7-O-(6''-acetyl)glucoside	Flavonoids	Flavones	72741-92-5	159480	101075	87406.7	23209.3	44327.2	31080	1.22082	0.0550162	0.132074	3.52843	1.81903	insig
301	MWS20145	C21H22O11	Eriodictyol-7-O-glucoside*	Flavonoids	Flavanones	38965-51-4	902292	967881	1011670	381128	625105	460185	1.21605	0.0117681	0.0624342	1.96523	0.974695	insig
302	Hmmn002781	C39H50O26	Eriodictyol-7-O-rutinoside-5-O-(6''-O-glucosyl)glucuronide	Flavonoids	Flavanones	-	47351.7	73516	52389.4	13125.9	9069.04	22400.5	1.21571	0.0183553	0.0746336	3.88509	1.95795	up
303	pmp001309	C21H20O12	6-Hydroxykaempferol-7-O-glucoside	Flavonoids	Flavonols	-	2.98751e+07	3.34254e+07	2.54505e+07	1.69754e+07	2.08372e+07	1.69488e+07	1.21528	0.0212584	0.0788419	1.62068	0.696601	insig
304	Hmgp002189	C22H22O11	Hispidulin-7-O-glucoside(Homoplantaginin)*	Flavonoids	Flavones	17680-84-1	1.26632e+06	1.55958e+06	1.60595e+06	558340	606670	900005	1.21179	0.00635656	0.0469645	2.14616	1.10176	up
305	pmp000194	C24H22O13	6''-O-Malonylgenistin	Flavonoids	Isoflavones	51011-05-3	663924	1.03066e+06	555917	154269	229210	75005	1.21016	0.0431806	0.117779	4.90857	2.2953	up
306	mws0917	C17H14O7	3,7-Di-O-methylquercetin	Flavonoids	Flavonols	2068-02-2	17018.7	26583.9	17670.5	974.757	2918.68	4379.42	1.20688	0.0210212	0.0788419	7.40651	2.88879	up
307	Wbtn006810	C15H12O6	6,7-dihydroxy-1,3-dimethoxyxanthen-9-one	Flavonoids	Other Flavonoids	-	252322	246162	203057	98471.5	101549	151315	1.20573	0.00739951	0.0502772	1.99678	0.997679	insig
308	pmn001716	C21H20O11	Carthamone*	Flavonoids	Chalcones	86579-00-2	551420	401821	648340	254480	166417	118366	1.2	0.0210275	0.0788419	2.96995	1.57044	up
309	Zmhp006502	C25H24O14	Kaempferide-3-O-(6''-malonyl)glucoside	Flavonoids	Flavonols	-	73724.3	69455.9	55487.9	19372.7	31621.1	34134	1.19963	0.00672386	0.048838	2.33376	1.22266	up
310	Labn004865	C21H22O10	Hydroxy isoliquiritigenin glucoside*	Flavonoids	Chalcones	-	2.0708e+06	2.32683e+06	2.29732e+06	1.33521e+06	1.10982e+06	712303	1.19591	0.0121423	0.0624342	2.12044	1.08437	up
311	Zbjn004445	C21H18O12	Kaempferol-7-O-glucuronide	Flavonoids	Flavonols	-	36030.2	45005	34076.4	63340	61670	90005	1.19442	0.054606	0.131604	0.535365	-0.901404	insig
312	Lmdp004892	C24H22O14	Kaempferol-3-O-(6''-malonyl)galactoside*	Flavonoids	Flavonols	-	991670	730005	474108	217988	308189	272145	1.18889	0.0851184	0.170013	2.7505	1.45969	insig
313	Lmnp002448	C28H32O17	5,7,3',4'-Tetrahydroxy-6-methoxyflavone-8-C-[glucosyl-(1-2)]-glucoside	Flavonoids	Flavones	-	5497.49	14095.6	22334.2	56285.2	110380	202600	1.1839	0.123327	0.222397	0.113543	-3.13869	insig
314	Zbnn006442	C15H12O6	Eriodictyol (5,7,3',4'-Tetrahydroxyflavanone)	Flavonoids	Flavanones	552-58-9	138863	140543	91935.9	42680.4	45952.3	70521.3	1.18218	0.0282045	0.0909474	2.33323	1.22233	up
315	MWSHY0016	C21H20O11	Luteolin-6-C-glucoside (Isoorientin)*	Flavonoids	Flavones	4261-42-1	133874	222054	180005	51670	98083.2	61670	1.17985	0.031682	0.0968272	2.53489	1.34192	up
316	Lmzp002365	C22H24O11	Hesperetin-7-O-glucoside	Flavonoids	Flavanones	31712-49-9	1.39269e+07	1.94021e+07	1.24862e+07	7.03411e+06	8.91999e+06	8.88727e+06	1.17604	0.0698144	0.147991	1.84431	0.883082	insig
317	HJN055	C21H24O10	Dihydrocharcone-4'-O-glucoside	Flavonoids	Chalcones	-	200005	131252	97209.4	30408.9	65005	33364.4	1.17316	0.0667228	0.143841	3.32716	1.73429	insig
318	pmp000413	C21H20O10	Genistein-8-C-glucoside	Flavonoids	Isoflavones	66026-80-0	691666	468625	274096	132717	122118	179829	1.17284	0.10688	0.2015	3.29999	1.72246	insig
319	pma0791	C24H24O13	Naringenin-7-O-(6''-malonyl)glucoside	Flavonoids	Flavanones	-	922763	1.20539e+06	898732	594088	732315	540487	1.16948	0.038412	0.109073	1.62135	0.697197	insig
320	Lmgp005640	C22H22O12	Isorhamnetin-3-O-Galactoside; Cacticin	Flavonoids	Flavonols	6743-92-6	126653	141895	134736	15717.3	62255.9	31367.8	1.15826	0.0125037	0.0638614	3.6883	1.88296	up
321	MWSHY0046	C21H20O12	Quercetin-3-O-glucoside (Isoquercitrin)*	Flavonoids	Flavonols	482-35-9	1.47812e+07	1.77595e+07	1.15474e+07	8.33634e+06	9.78835e+06	8.8446e+06	1.15728	0.0790699	0.16132	1.63475	0.709072	insig
322	Cmhp002692	C28H32O17	Madreselvin A*	Flavonoids	Flavones	188682-83-9	163340	175005	225005	110005	66670	43340	1.15379	0.0136219	0.0651902	2.56051	1.35643	up
323	pmb3114	C30H26O11	Epicatechin-epiafzelechin	Flavonoids	Flavanols	-	381184	274145	414939	169995	234063	199237	1.15324	0.0500873	0.125797	1.77404	0.827035	insig
324	Zbhp004510	C22H24O11	Hesperetin-3'-O-glucoside	Flavonoids	Flavanones	-	8.85421e+06	14687365	7.57013e+06	3.74005e+06	5.15375e+06	4.79243e+06	1.1528	0.112693	0.20968	2.27321	1.18473	insig
325	MWSHY0098	C15H14O7	Epigallocatechin	Flavonoids	Flavanols	970-74-1	112008	135449	168202	9148.66	52193.6	22500.7	1.14865	0.00690872	0.0491358	4.95758	2.30964	up
326	Hmcp002187	C23H24O13	Limocitrin-3-O-galactoside*	Flavonoids	Flavonols	-	29200.9	42106.7	46670	21901.9	25116.5	17853.4	1.14297	0.0617089	0.138161	1.81863	0.862851	insig
327	mws0054	C15H14O6	Catechin	Flavonoids	Flavanols	154-23-4	216311	196146	241574	149258	182425	157928	1.13868	0.0325105	0.0985678	1.33582	0.417724	insig
328	mws0089	C21H20O11	Kaempferol-7-O-glucoside*	Flavonoids	Flavonols	16290-07-6	864125	445980	970005	340703	219957	126258	1.13026	0.0649949	0.141722	3.31934	1.7309	insig
329	pmn001416	C24H20O9	Catechin-(7,8-bc)-4α-(3,4-dihydroxyphenyl)-dihydro-2-(3H)-one*	Flavonoids	Flavanols	-	2043340	1.05522e+06	1.09666e+06	528766	708868	352360	1.13017	0.103606	0.19711	2.63851	1.39973	insig
330	Zbnp004766	C23H24O13	Limocitrin-7-O-glucoside*	Flavonoids	Flavonols	-	166337	160580	163011	68230.7	113027	45764.2	1.1268	0.0464124	0.121003	2.15807	1.10974	up
331	pmb3041	C23H22O14	Tricin-7-O-saccharic acid	Flavonoids	Flavones	-	61670	85005	32205.1	301670	121670	196670	1.12068	0.0963155	0.187939	0.288512	-1.7933	insig
332	pme0088	C15H10O6	Luteolin (5,7,3',4'-Tetrahydroxyflavone)	Flavonoids	Flavones	491-70-3	61457	44309	47649.8	15729.4	23609	33555.6	1.11757	0.0218298	0.0798675	2.10464	1.07357	up
333	Zmxp005470	C26H26O15	Tricin-7-O-(6''-O-malonyl)glucoside	Flavonoids	Flavones	-	13910.4	15388.9	12781.9	8340	3275.27	6754.63	1.11161	0.0186356	0.0747051	2.29077	1.19583	up
334	Zmhp002814	C16H12O6	5,7,8-Tetrahydroxy-6-methoxyflavone	Flavonoids	Flavones	-	9556.17	11439	6406.28	3340	2731.21	5682.26	1.10862	0.0494902	0.125342	2.33135	1.22117	up
335	pmp000344	C15H10O5	3',4',7-Trihydroxyflavone	Flavonoids	Flavones	2150-11-0	77049.3	66658.8	70851.3	9269.73	25688.2	34708.2	1.10783	0.0131589	0.0651902	3.07983	1.62285	up
336	Lmmp002795	C22H22O11	Pratensein-7-O-glucoside	Flavonoids	Isoflavones	36191-03-4	229053	258406	173008	80065.7	156234	72056.2	1.10502	0.0331841	0.100103	2.1419	1.09889	up
337	Lmbp002592	C27H30O16	Kaempferol-3,7-O-diglucoside	Flavonoids	Flavonols	25615-14-9	393974	589608	411819	190413	339561	216729	1.09772	0.054352	0.131604	1.86875	0.902073	insig
338	Lmqp006281	C23H22O11	Kaempferol-3-O-(4''-O-acetyl)rhamnoside	Flavonoids	Flavonols	-	301999	122277	124327	55502.1	78942	32595.5	1.09584	0.160855	0.262122	3.28427	1.71557	insig
339	pmp000579	C22H22O11	Diosmetin-7-O-galactoside*	Flavonoids	Flavones	-	634038	1865005	946670	306670	105005	380005	1.09419	0.132988	0.235357	4.35241	2.12181	insig
340	Zmcp002666	C27H30O17	Quercetin-3,7-Di-O-glucoside*	Flavonoids	Flavonols	6892-74-6	319222	765816	509357	235475	269243	207697	1.08556	0.148625	0.252464	2.23801	1.16222	insig
341	Zmgp004436	C23H24O13	Okanin-4'-(6''-O-acetyl)glucoside*	Flavonoids	Chalcones	-	153558	197804	179557	65005	73046.6	137426	1.08015	0.0447449	0.119897	1.92727	0.946559	insig
342	Cmxp003975	C21H22O11	Okanin-4'-O-glucoside(Marein)*	Flavonoids	Chalcones	535-96-6	851771	939520	664755	415695	653480	473485	1.07743	0.0488707	0.124801	1.59209	0.670918	insig
343	Lajp003377	C30H26O12	Fisetinidol-(4α,6)-gallocatechin	Flavonoids	Flavanols	1262536-83-3	621952	588272	789045	296905	492179	437495	1.07505	0.0390774	0.110119	1.62995	0.704832	insig
344	pmn001418	C24H20O9	Cinchonain Id*	Flavonoids	Flavanols	85022-67-9	923067	770344	1.06172e+06	574499	767884	572503	1.0638	0.0616259	0.138161	1.43879	0.52486	insig
345	Lmdn003665	C29H36O15	Farrerol-5,7-di-O-glucoside	Flavonoids	Flavanones	-	20046.7	29540.3	18082.9	16670	9544.77	7614.66	1.06	0.0693509	0.147419	2.00033	1.00024	insig
346	MWSHY0174	C15H14O6	Epicatechin	Flavonoids	Flavanols	490-46-0	5709070	2.84684e+06	7465910	1821670	2624290	2095005	1.06	0.139564	0.24029	2.44946	1.29246	insig
347	Zmhp102730	C27H30O17	6-Hydroxykaempferol-3,6-O-Diglucoside	Flavonoids	Flavonols	-	44012.2	31220.2	49708.9	23340	24065.1	10005	1.05504	0.0357141	0.102949	2.17629	1.12187	up
348	Lmdp003286	C21H20O12	Quercetin-3-O-alloside; Isohyperoside*	Flavonoids	Flavonols	35589-21-0	1.53106e+07	1.58785e+07	1.07334e+07	6.2582e+06	1.11251e+07	7.16602e+06	1.04709	0.0592332	0.134959	1.70768	0.772039	insig
349	HJN041	C21H24O11	Epicatechin glucoside	Flavonoids	Flavanols	-	104026	86915.8	86913.8	61596.2	72509.5	38340	1.04584	0.0524045	0.129785	1.61126	0.688191	insig
350	Zmyn003693	C16H12O4	6-Hydroxy-2'-methoxyflavone	Flavonoids	Flavones	61546-59-6	3660.21	2836.49	1373.88	8372.11	13439.5	4222.33	1.04294	0.144125	0.247024	0.30232	-1.72585	insig
351	mws0072	C21H20O10	Apigenin-5-O-glucoside	Flavonoids	Flavones	28757-27-9	984035	873962	686670	161682	377818	556008	1.02536	0.0311133	0.0958591	2.32282	1.21588	up
352	mws1299	C21H20O11	Luteolin-8-C-glucoside (Orientin)*	Flavonoids	Flavones	28608-75-5	275692	416072	134172	43344.4	124529	96670	1.02491	0.139318	0.24029	3.12212	1.64253	insig
353	Lmlp005236	C21H22O11	Dihydrokaempferol-3-O-glucoside*	Flavonoids	Flavanonols	31049-08-8	842908	928884	622211	440511	572791	608260	1.0242	0.0870441	0.172501	1.47636	0.562042	insig
354	MWSHC2016	C22H18O11	Epigallocatechin-3-O-gallate	Flavonoids	Flavanols	989-51-5	18504.3	16556.4	13900.6	38340	19458.6	27264	1.02209	0.152762	0.254373	0.575591	-0.796885	insig
355	MWStz070	C9H11NO3	N-(2-Hydroxy-4-methoxyphenyl)acetamide	Alkaloids	Alkaloids	-	188295	191866	177378	506309	598821	591393	1.31466	0.00525798	0.0425673	0.328636	-1.60544	down
356	Lahp003147	C13H18N2O	N,N-cinnamoylbutanediamine*	Alkaloids	Others	-	1.58106e+06	1.85664e+06	1.66437e+06	4.87832e+06	4.88299e+06	4.50601e+06	1.31272	0.000101296	0.0152401	0.357605	-1.48356	down
357	pma2987	C6H11N3O	Histidinol	Alkaloids	Alkaloids	501-28-0	9.16312e+06	8.81066e+06	8.57505e+06	1.4939e+07	1.471e+07	1.37022e+07	1.30799	0.00130629	0.0265817	0.612413	-0.707423	insig
358	Hmcp003783	C13H10N2O	1-Acetyl-β-carboline	Alkaloids	Plumerane	-	239795	240253	225606	97580.3	118124	99333.4	1.306	0.000160211	0.0152401	2.23991	1.16344	up
359	MWSslk106	C8H11N	2-Phenylethylamine	Alkaloids	Phenolic acids	583-17-5	714433	687184	544912	2.01436e+06	1.95801e+06	2.43755e+06	1.30123	0.00551673	0.0437315	0.303675	-1.7194	down
360	Lahp001956	C11H9O2N	Pyran[3,4-b]indole-2-ketone	Alkaloids	Phenolic acids	-	236908	308393	265085	762460	826847	980644	1.30069	0.00724251	0.050105	0.315332	-1.66506	down
361	Qagp003587	C13H18N2O	N-Monocinnamoylputrescine*	Alkaloids	Ketone compounds	-	539577	415079	586041	1.58542e+06	1.53303e+06	1.49715e+06	1.29903	0.000418207	0.0176808	0.333802	-1.58293	down
362	pmb0782	C5H11N	Piperidine	Alkaloids	Ditepenoids	-	285292	355046	295986	734000	863785	760379	1.299	0.00159487	0.027584	0.397057	-1.33258	down
363	Hmgp002327	C11H9NO2	3-amino-2-naphthoic acid*	Alkaloids	Phenolic acids	531-28-2	636670	846670	653305	2541670	2120005	2150005	1.29731	0.00217926	0.0315295	0.313674	-1.67266	down
364	Zmwp002855	C17H15NO4	Oxoassoanine N-oxide	Alkaloids	Others	-	70005	58340	68340	151430	179645	205511	1.29627	0.0146635	0.0652312	0.366549	-1.44792	down
365	MWSmce157	C7H13NO2	Stachydrine	Alkaloids	Lignans	143663-00-7	855005	1128340	1213340	3152695	3274795	3078800	1.29595	0.00039857	0.0176808	0.336271	-1.57231	down
366	Lahp002608	C11H9NO2	3,5-Dihydro-2H-Furo[3,2-C]Quinolin-4-One*	Alkaloids	Pyrrole alkaloids	471-87-4	79180.9	58105.8	63655.8	239425	207432	186108	1.29376	0.00525297	0.0425673	0.317462	-1.65535	down
367	Hahp000801	C5H11NO2	alanine betaine	Alkaloids	Phenolic acids	881-68-5	28417.9	32749.6	36718	107642	78619	98466.4	1.28981	0.0132839	0.0651902	0.343787	-1.54041	down
368	MWS1860	C4H9N	Pyrrolidin	Alkaloids	Flavonols	-	10551.7	8340	11898.7	29878	28965.3	25219.3	1.28744	0.000851877	0.0256081	0.366279	-1.44898	down
369	Zmbp000490	C8H15NO2	Valerine	Alkaloids	Alkaloids	-	409798	393794	359627	261480	244725	226579	1.28643	0.00219588	0.0315295	1.5874	0.666664	insig
370	Wcjp002598	C9H7NO	8-hydroxyquinoline	Alkaloids	Phenolic acids	910028-78-3	551670	750635	501570	2.06905e+06	1.70019e+06	1.80386e+06	1.28392	0.00122391	0.0265817	0.323675	-1.62738	down
371	mws0102	C9H7NO2	Indole-5-carboxylic acid*	Alkaloids	Phenolic acids	331-39-5	1.0615e+06	855630	945791	2193340	3288560	3061620	1.28186	0.0265988	0.0889127	0.335099	-1.57734	down
372	MWStz195	C14H13NO2	1-(4-Methoxycinnamoyl)pyrrole	Alkaloids	Pyrrole alkaloids	736140-70-8	24479.3	25293	27015.2	92089.6	158466	206220	1.27726	0.0619094	0.138161	0.168108	-2.57254	insig
373	Wasn002329	C16H17NO9	Xanthurenic Acid 8-O-Glucoside	Alkaloids	Quinoline alkaloids	97451-32-6	193109	269818	209842	105277	110941	100570	1.2748	0.0345814	0.102114	2.12372	1.0866	up
374	MWSmce521	C18H23NO3	Dobutamine	Alkaloids	Others	-	138054	148158	154044	295778	478109	417879	1.26729	0.0419904	0.115778	0.369415	-1.43669	down
375	mws0983	C20H39NO2	N-Oleoylethanolamine	Alkaloids	Alkaloids	111-58-0	82969.2	95738.3	82716.3	48819.8	57092.4	56758.2	1.26638	0.00518587	0.0425673	1.60708	0.684438	insig
376	pmb0819	C10H8N2	3-Indoleacetonitrile	Alkaloids	Plumerane	1670-81-1	17906.3	25067.2	32225.4	91329.4	75185.4	77870.4	1.26506	0.00112077	0.0265817	0.307706	-1.70037	down
377	mws0103	C9H7NO	Indole-3-carboxaldehyde	Alkaloids	Plumerane	487-89-8	146040	132023	113372	444512	351092	283106	1.26233	0.0348646	0.102114	0.362873	-1.46246	down
378	pmp001287	C8H9N	N-Benzylmethylene isomethylamine	Alkaloids	Lignans	63358-12-3	429496	720015	666456	1.74362e+06	1.6063e+06	2.08883e+06	1.25933	0.00389468	0.0402753	0.333894	-1.58254	down
379	Hmtp000776	C8H9NO3	4,5,6-Trihydroxy-2-cyclohexen-1-ylideneacetonitrile	Alkaloids	Phenolic acids	3342-77-6	141855	121751	91159.7	296814	327012	450699	1.25916	0.0275887	0.0901073	0.33016	-1.59876	down
380	pmp001198	C6H13NO2	6-Deoxyfagomine	Alkaloids	Piperidine alkaloids	197449-09-5	71243.5	62738.1	62768	133695	110669	103084	1.25812	0.0239066	0.0828363	0.566271	-0.820434	insig
381	MWSmce338	C6H11NO3	N-Hydroxypipecolic acid	Alkaloids	Piperidine alkaloids	115819-92-6	186858	150501	201290	66528.3	70775.5	92537.9	1.25623	0.00878036	0.0547693	2.34357	1.22871	up
382	Wbjp000520	C6H11NO3	4-Hydroxypipecolic acid	Alkaloids	Alkaloids	14228-16-1	183745	242795	249300	427876	389785	424316	1.25428	0.00337816	0.037917	0.544165	-0.877883	insig
383	Lmmp001673	C13H19NO7	2-Ethyl-3-methylmaleimide-N-glucoside	Alkaloids	Alkaloids	-	1.90116e+06	1.88611e+06	1.72929e+06	1.37465e+06	1.34319e+06	1.49183e+06	1.25403	0.00406014	0.0402753	1.31045	0.390063	insig
384	MWStz058	C14H12N2O3	7-Hydroxy-β-carboline-1-propionic acid	Alkaloids	Plumerane	215934-15-9	591108	942904	1.04824e+06	87953.4	212720	122766	1.2523	0.0281455	0.0909474	6.09828	2.6084	up
385	MWS3270	C7H5NO4	Quinolinic Acid	Alkaloids	Pyridine alkaloids	89-00-9	36102.9	32202.7	35880.4	12177.3	9903.05	17444.9	1.24596	0.00289559	0.0367257	2.63594	1.39832	up
386	MWStz085	C25H26N2O3	Aurantiamide	Alkaloids	Alkaloids	58115-31-4	10924.2	8783.24	8311.5	4088.38	3544.29	5160.4	1.24366	0.00994525	0.0591607	2.19016	1.13104	up
387	MWStz073	C4H7NO2	5-Hydroxy-2-pyrrolidinone	Alkaloids	Pyrrole alkaloids	62312-55-4	85881.5	79157.8	63972.7	122405	132083	122268	1.24098	0.00690705	0.0491358	0.607852	-0.718208	insig
388	MWSmce118	C5H6N2O2	Imidazole-4-Acetic Acid	Alkaloids	Alkaloids	645-65-8	1.02991e+06	884625	1.01776e+06	559515	344745	429511	1.2401	0.00316624	0.037917	2.1985	1.13652	up
389	Xmzn007677	C33H35N5O5	Ergotamine	Alkaloids	Plumerane	113-15-5	103890	119430	125848	172176	229109	193940	1.23507	0.0261093	0.0883075	0.586615	-0.769514	insig
390	Lssp210412	C13H24N2O	Cuscohygrine	Alkaloids	Pyrrole alkaloids	454-14-8	73395	70299.9	75547.4	92759.7	90691.4	83368.4	1.22557	0.0154878	0.0673499	0.821688	-0.283338	insig
391	MWS3020	C7H16N2O	N-Acetylcadaverine	Alkaloids	Alkaloids	32343-73-0	304925	332094	270010	415116	396728	428717	1.22396	0.011899	0.0624342	0.731145	-0.451771	insig
392	pmb0484	C5H14NO+	Choline	Alkaloids	Alkaloids	62-49-7	1.36771e+07	1.28197e+07	1.25508e+07	1.70803e+07	1.63197e+07	1.51477e+07	1.22233	0.0137202	0.0651902	0.804315	-0.314168	insig
393	Hmyp002656	C11H11NO4	Methyl dioxindole-3-acetate	Alkaloids	Plumerane	57061-18-4	67984.5	59322.3	95832.7	14478.4	15002.6	29468.8	1.22188	0.0238148	0.0828363	3.78525	1.92039	up
394	Zblp004317	C11H11NO3	3-(2-oxopropyl)-3-hydroxyindolin-2-one	Alkaloids	Plumerane	-	119766	122719	136469	51777.6	76250.3	74472.3	1.21864	0.00542332	0.0434436	1.87137	0.904098	insig
395	Lmrn003201	C11H11NO3	Indole-3-lactic acid	Alkaloids	Plumerane	1821-52-9	71763.9	65865.9	42358.7	30005	23597.9	19670.6	1.20544	0.0465886	0.121003	2.45639	1.29654	up
396	MWSmce548	C5H11NO2	Betaine	Alkaloids	Alkaloids	107-43-7	3.04606e+06	3.73947e+06	2.47988e+06	6.9388e+06	6.16438e+06	5.08115e+06	1.20407	0.0138351	0.0651902	0.509527	-0.97277	insig
397	pme1841	C5H14N2	Cadaverine	Alkaloids	Alkaloids	462-94-2	85774.2	53730.6	60467.6	19665.3	34746.1	19109.4	1.19694	0.0309906	0.0958591	2.71994	1.44358	up
398	Zblp001009	C12H17NO6	3-pyridine-methanol-O-β-D-glucopyranosyl	Alkaloids	Pyridine alkaloids	-	84039.7	88627.7	89476.3	47593.1	51051.6	67332	1.19407	0.0271061	0.0889127	1.5794	0.659377	insig
399	pma0702	C29H39N3O8	N1,N8-Bis(sinapoyl)spermidine	Alkaloids	Phenolamine	-	23340	55044.3	52707.2	126132	153287	117464	1.18142	0.00400265	0.0402753	0.330302	-1.59814	down
400	MWS1792	C4H11N	Butylamine	Alkaloids	Alkaloids	109-73-9	13611.2	10597.2	14342.5	9162.02	8276.75	8197	1.18129	0.055617	0.132385	1.5038	0.588609	insig
401	Smcp000882	C15H21NO7	N-benzoyl-2-aminoethyl-β-D-glucopyranoside	Alkaloids	Alkaloids	-	395090	375581	369211	426908	453734	417453	1.18099	0.020391	0.0783715	0.878119	-0.187512	insig
402	mws0018	C10H26N4	Spermine	Alkaloids	Alkaloids	71-44-3	9.20593e+06	9.71409e+06	6.89356e+06	1.37857e+07	1.46151e+07	1.23472e+07	1.17484	0.0120928	0.0624342	0.633494	-0.658597	insig
403	pmp001141	C25H31NO10	Cimicifugamide	Alkaloids	Phenolamine	-	93610.4	111158	134988	51152.1	73879.4	66815.8	1.16397	0.034389	0.102114	1.77097	0.824542	insig
404	MWStz152	C11H11NO3	2-(Acetylamino)-3-phenyl-2-propenoic acid	Alkaloids	Alkaloids	5469-45-4	110214	103043	88351	25145.1	34055.3	63340	1.13819	0.0184377	0.0746336	2.4613	1.29942	up
405	pmb0069	C7H7NO	Benzamide	Alkaloids	Ditepenoids	-	255426	78929.4	293114	623311	698211	733659	1.12243	0.00816925	0.052242	0.305311	-1.71165	down
406	MWS1777	C6H6ClN	3-Chloroaniline	Alkaloids	Alkaloids	108-42-9	3.71054e+06	4.04252e+06	4.25551e+06	6.99457e+06	5421839	4.82565e+06	1.09369	0.106973	0.2015	0.69647	-0.521867	insig
407	Wbmp010544	C37H50N2O11	10-Hydroxymethyllycaconitine	Alkaloids	Alkaloids	-	281926	284878	452118	627857	738902	474138	1.09204	0.0499777	0.125797	0.553492	-0.853366	insig
408	pmn001727	C24H29NO9	N-(4-O-(Glucosyl)-E-feruloyl)-tyramine	Alkaloids	Phenolamine	-	65256.2	28340	100005	20005	20005	18036	1.08567	0.160504	0.262111	3.33531	1.73782	insig
409	MWSslk108	C9H17NO4	O-Acetyl-L-carnitine	Alkaloids	Alkaloids	3040-38-8	1.01698e+07	7.48233e+06	7.98221e+06	1.11471e+07	1.4242e+07	1.0874e+07	1.06628	0.0637805	0.139474	0.706896	-0.500429	insig
410	mws0982	C6H11N3	1-Methylhistamine	Alkaloids	Alkaloids	501-75-7	20116.9	20791.9	18443.6	15976.4	18424.3	16973.6	1.05677	0.0558444	0.132385	1.1553	0.208261	insig
411	MWStz079	C27H28N2O4	Aurantiamide acetate	Alkaloids	Alkaloids	56121-42-7	12659.5	7421.6	9582.26	4030.94	4674.51	7308.25	1.04535	0.0765207	0.15846	1.85237	0.889376	insig
412	mws1417	C9H7NO2	Indole-3-carboxylic acid*	Alkaloids	Plumerane	771-50-6	103340	42965.4	80005	184445	131570	130676	1.04355	0.0424579	0.116225	0.506637	-0.980976	insig
413	Wbkp005691	C15H14N2O3	3-(4-methoxy-9H-pyrido[3,4-b]indol-1-yl)propanoic acid	Alkaloids	Alkaloids	-	1.57721e+06	1.69452e+06	1.29238e+06	245741	1.13356e+06	347016	1.04	0.0611514	0.138161	2.64385	1.40264	insig
414	mws5028	C7H5NO2	2-Benzoxazolinone	Alkaloids	Alkaloids	59-49-4	370005	508340	646670	335005	346670	245005	1.03297	0.115653	0.213767	1.64568	0.71868	insig
415	mws0393	C20H24O2N2	Quinine	Alkaloids	Quinoline alkaloids	130-95-0	15844.1	11037.8	13650.6	1730.79	10005	1733.38	1.02788	0.0625982	0.138361	3.00928	1.58942	insig
416	pmb1912	C20H23N7O7	10-Formyltetrahydrofolic Acid	Alkaloids	Alkaloids	2800-34-2	90994.5	53427.5	88715.5	104376	121552	133337	1.02755	0.0535789	0.130684	0.648929	-0.623867	insig
417	pme2122	C5H9N3	Histamine	Alkaloids	Alkaloids	51-45-6	41439.3	24139.5	23984	61967.1	36473	68964.9	1.00814	0.101913	0.195383	0.535007	-0.90237	insig
