# Supplementary material for: Integrated metabolomic and transcriptomic analyses reveal temporal dynamics of secondary metabolite accumulation in Cibotium barometz rhizome
Source: Front Plant Sci. 2025 Dec 5;16:1702726. doi: 10.3389/fpls.2025.1702726 (PMC12714926; doi:10.3389/fpls.2025.1702726)
Supplement: Supplementary File 8 — All enriched flavonoids included in the clustering heatmap for the pairwise comparison. [file Table8.xlsx]

## Sheet: MDS Vs YDS
			Table S8. All enriched flavonoids included in the clustering heatmap for the pairwise comparison.
Number	Index	Formula	Compounds	Class I	CAS	Cb-MDS1	Cb-MDS2	Cb-MDS3	Cb-YDS1	Cb-YDS2	Cb-YDS3	VIP	P-value	FDR	Fold_Change	Log2FC	Type
1	pmp001084	C15H20O3	Onitin	Terpenoids	53823-02-2	8.89688e+06	1.30091e+07	1.0745e+07	6732.89	1916.01	1188.91	1.36213	0.0117345	0.0708729	3318.92	11.6965	up
2	Lmcp003612	C21H30O8	Sarcaglaboside A	Terpenoids	-	5.95478e+07	6.39262e+07	5.86278e+07	150214	138988	92982.1	1.37153	0.000726443	0.0257538	476.476	8.89626	up
3	Sajp005308	C21H30O8	Pterosin D 3-O-Glucoside*	Terpenoids	84299-80-9	4.35064e+07	4.82689e+07	4.69189e+07	110294	208481	162233	1.3704	0.000940923	0.0257538	288.341	8.17163	up
4	Sajp005086	C21H30O8	Onitin 2'-O-Glucoside*	Terpenoids	-	4.34877e+06	5.89616e+06	5.53702e+06	41670	46670	43340	1.37207	0.00793758	0.0622487	119.851	6.9051	up
5	Sajp005331	C21H32O8	Ptaquiloside Z	Terpenoids	-	1.84065e+06	1.98416e+06	2.06112e+06	20491.2	31670	24372.3	1.3709	0.00108294	0.0257538	76.9067	6.26504	up
6	Sajp003956	C21H30O9	Pterosin L 3-Glucoside	Terpenoids	-	9.66859e+06	1.01985e+07	1.11858e+07	115641	162148	148306	1.37139	0.0018748	0.0317049	72.8777	6.18741	up
7	Smnn005560	C25H32O13	Oleuropein	Terpenoids	32619-42-4	457412	643276	424837	73009.5	93142.4	111283	1.3452	0.0233029	0.100189	5.49868	2.45908	up
8	Sajp004051	C21H30O8	pteroside A	Terpenoids	35910-15-7	1.49003e+06	1.75406e+06	2.17971e+06	562761	575557	541537	1.34849	0.0247151	0.101666	3.22873	1.69097	up
9	Wbmn009893	C22H34O6	3-Acetoxy-9,13-epoxy-16-hydroxy-labda-15,16-olide	Terpenoids	-	108918	102082	77832.5	48545.9	42272	42767.9	1.31718	0.0272521	0.106353	2.16215	1.11247	up
10	mws1562	C15H22O10	Catalpol	Terpenoids	2415-24-9	29978	22484.3	20313.2	11920.3	10698.5	13190	1.28322	0.0452011	0.133844	2.03234	1.02314	up
11	pmb0819	C10H8N2	3-Indoleacetonitrile	Alkaloids	771-51-7	139132	127249	214492	24350.4	10648.1	13919.4	1.32977	0.0317302	0.114733	9.83018	3.29722	up
12	Wcjp002598	C9H7NO	8-hydroxyquinoline	Alkaloids	148-24-3	294797	365401	510809	64973.8	49386.6	46008.6	1.34763	0.0329071	0.115937	7.30195	2.86828	up
13	MWStz070	C9H11NO3	N-(2-Hydroxy-4-methoxyphenyl)acetamide	Alkaloids	58469-06-0	1.00996e+06	1.15187e+06	1.03684e+06	221078	189557	216607	1.36876	0.00169613	0.0307323	5.09959	2.35038	up
14	MWSslk106	C8H11N	2-Phenylethylamine	Alkaloids	156-28-5	498705	625744	530582	134823	113220	122526	1.36444	0.00667902	0.0584222	4.46619	2.15904	up
15	pmb0069	C7H7NO	Benzamide	Alkaloids	55-21-0	578864	682295	549101	155328	121803	149963	1.35971	0.00512015	0.0499543	4.23855	2.08357	up
16	MWSmce584	C8H11NO	L-Tyramine	Alkaloids	51-67-2	457120	430468	432867	103429	119923	98619.8	1.36822	1.20921e-05	0.00497617	4.10115	2.03603	up
17	mws0102	C9H7NO2	Indole-5-carboxylic acid*	Alkaloids	1670-81-1	91329.4	75185.4	77870.4	21493.4	25064.5	18807.4	1.35723	0.0032432	0.0424356	3.73876	1.90256	up
18	mws0103	C9H7NO	Indole-3-carboxaldehyde	Alkaloids	487-89-8	444512	351092	283106	103765	90958	104511	1.34077	0.0299969	0.111354	3.6049	1.84996	up
19	Hahp000801	C5H11NO2	alanine betaine	Alkaloids	-	506309	598821	591393	209057	177343	165144	1.35666	0.00196943	0.0319399	3.07595	1.62103	up
20	mws1417	C9H7NO2	Indole-3-carboxylic acid*	Alkaloids	771-50-6	184445	131570	130676	52830.9	48335.4	61670	1.3243	0.028755	0.108995	2.74319	1.45586	up
21	MWS1860	C4H9N	Pyrrolidin	Alkaloids	123-75-1	15142.3	12802.7	9825.07	8585.44	3500.46	1706.77	1.07044	0.0398969	0.124945	2.73842	1.45334	up
22	Hmtp000776	C8H9NO3	4,5,6-Trihydroxy-2-cyclohexen-1-ylideneacetonitrile	Alkaloids	-	71629.4	75047.7	61417.8	35396.4	29762.6	28770.3	1.34062	0.00387891	0.0461227	2.21544	1.14759	up
23	pmn001646	C45H38O18	Procyanidin C1	Tannins	37064-30-5	115005	126670	96670	31635.4	51670	36670	1.31228	0.00360825	0.0442884	2.82012	1.49576	up
24	Zmbp000449	C5H7NOS	Epigoitrin	Others	1072-93-1	982561	1.35917e+06	1.30242e+06	148938	165055	124036	1.36338	0.0111901	0.0683561	8.31943	3.05649	up
25	Zahn007990	C11H18O3	5-hydroxy-3,4-dimethyl-5-pentylfuran-2(5H)-one*	Others	-	15447.1	14401.4	11184.8	1461.81	1930.06	2159.09	1.3577	0.0100988	0.0645811	7.39211	2.88599	up
26	Lmxn008846	C11H18O3	Hydroxydihydrobovolide*	Others	6067-11-4	15447.1	14401.4	11184.8	1461.81	1930.06	2159.09	1.3577	0.0100988	0.0645811	7.39211	2.88599	up
27	Wbtn002952	C13H19NO7	1-(β-D-Glucopyranosyl)-3-ethyl-4-methyl-1H-pyrrole-2,5-dione	Others	-	333322	290333	323153	102654	159197	93894.7	1.3036	0.00246365	0.0367615	2.66147	1.41223	up
28	Wchn004015	C10H12O4	3-Hydroxy-1-(4'-hydroxy-3'-methoxyphenyl)-propan-1-one	Others	-	51862.5	53732	48156.6	18523.7	21670	23340	1.35399	0.000177407	0.0192836	2.41999	1.275	up
29	Yacp008636	C26H34O10	Icariside E4	Lignans and Coumarins	126253-42-7	18037.9	23678.1	18329.6	6408.62	6348.46	5342.58	1.35315	0.0142805	0.0781831	3.3175	1.7301	up
30	mws1015	C15H16O9	Esculin (6,7-Dihydroxycoumarin-6-O-glucoside)*	Lignans and Coumarins	531-75-9	507662	547153	373363	256522	255850	132763	1.17933	0.0193814	0.0899345	2.21377	1.1465	up
31	Hmmn002691	C39H52O24	Eriodictyol-5,3'-Di-O-rutinoside	Flavonoids	-	50005	81670	56582.7	16238.7	9102.06	15105.7	1.31347	0.0309539	0.11325	4.65449	2.21862	up
32	Lmcn003163	C28H20O14	Epitheaflavic acid-3-O-Gallate	Flavonoids	34218-97-8	32101.9	29632.9	18193.3	6587.29	10005	12349.9	1.22743	0.0437366	0.132015	2.76164	1.46553	up
33	mws1329	C21H20O12	Quercetin-7-O-glucoside	Flavonoids	491-50-9	891670	1118340	991670	428402	411670	281670	1.3174	0.00222109	0.033805	2.67591	1.42003	up
34	mws0856	C21H20O12	Quercetin-4'-O-glucoside (Spiraeoside)*	Flavonoids	20229-56-5	1.07581e+06	1.07791e+06	942226	333340	581670	433772	1.28148	0.00443178	0.0470824	2.29536	1.19872	up
35	MWSslk092	C18H16O7	Usnic acid	Phenolic acids	125-46-2	9267.72	8805.01	9092.82	972.439	878.581	748.619	1.36999	1.9617e-05	0.00497617	10.4497	3.38539	up
36	Lmtn002233	C15H20O8	Androsin	Phenolic acids	531-28-2	2541670	2120005	2150005	435005	241098	406670	1.34207	0.00151867	0.0296336	6.29096	2.65328	up
37	Lahp003733	C17H26O8	Clausenaglycoside A	Phenolic acids	-	24307.8	39458.2	47633.8	11384.9	13397	3093.2	1.14747	0.0381589	0.123824	3.99639	1.9987	up
38	Hmhn003067	C15H18O8	Phenylpropionic acid-O-β-D-glucopyranoside	Phenolic acids	-	393296	285272	258184	89847.9	99901.2	72875.5	1.33266	0.0284828	0.108922	3.56689	1.83467	up
39	Wbmp003345	C27H30O16	Cimicifugic acid A-glucose	Phenolic acids	-	33835.7	28340	17035.2	6670	13625.5	3508.38	1.14198	0.0435158	0.132015	3.32765	1.7345	up
40	Zmhn001793	C15H18O9	6-O-Caffeoyl-D-glucose	Phenolic acids	-	2.63434e+07	2.49022e+07	1.97461e+07	6628680	1.14334e+07	4.77424e+06	1.25417	0.00470136	0.0476778	3.10872	1.63632	up
41	Jmwn002494	C15H18O8	3-[4-(β-D-glucopyranoside)-phenylacrylic]-acid	Phenolic acids	-	447853	309777	321983	128166	130703	124767	1.33693	0.0341633	0.11854	2.81416	1.4927	up
42	mws2212	C9H8O4	Caffeic acid	Phenolic acids	331-39-5	2193340	3288560	3061620	1048340	1501670	577513	1.19456	0.0148323	0.0789326	2.73172	1.44981	up
43	Lmqp002115	C10H12O5	Methyl Syringate	Phenolic acids	884-35-5	45775.8	51334.4	45317.2	16382.2	21973.6	20604.6	1.34238	0.000452044	0.0257538	2.41565	1.27241	up
44	Zmln000899	C15H20O9	Syringaldehyde-4-O-glucoside	Phenolic acids	-	1.67999e+06	1.82141e+06	1.43771e+06	733747	649001	667741	1.35158	0.0102617	0.0650761	2.40875	1.26828	up
45	Wabn003563	C17H22O10	3'-O-Beta-D-Glucopyranosyl plumbagic acid	Phenolic acids	-	131670	133340	95005	37864.6	73340	38686.8	1.21544	0.0151044	0.0794998	2.40184	1.26414	up
46	Zbfn004231	C26H22O12	2-O-caffeoyl-5-O-(5,8-dioxonaphthalene-2-carbonyl)-glucose	Phenolic acids	-	145655	142535	132393	65005	63002.2	56264	1.36237	0.000207287	0.0192836	2.28241	1.19056	up
47	MWSslk066	C8H8O4	3-Hydroxy-4-methoxybenzoic acid; Isovanillic Acid	Phenolic acids	645-08-9	79191.1	110354	96877.6	28340	56794.7	44296	1.20872	0.0130394	0.0752729	2.21294	1.14597	up
48	pmb0108	C19H18O8	Feruloyl syringic acid	Phenolic acids	-	136670	173340	113340	47445.9	96670	50427.9	1.16491	0.0324737	0.115479	2.17612	1.12176	up
49	Hmcn001296	C21H28O13	Cistanoside F	Phenolic acids	97411-47-7	179303	200444	175955	84413.5	104974	82032.4	1.33627	0.000868182	0.0257538	2.04739	1.03379	up

## Sheet: MS Vs YDS
Number	Index	Formula	Compounds	Class I	CAS	Cb-MS1	Cb-MS2	Cb-MS3	Cb-YDS1	Cb-YDS2	Cb-YDS3	VIP	P-value	FDR	Fold_Change	Log2FC	Type
1	Lacn005143	C31H38O15	xylosyl Phellamurin	Flavonoids	-	64818.7	35546.8	48804.2	12304.8	16533.1	9711.47	1.1965	0.042611	0.0926485	3.86957	1.95217	up
2	HJN090	C21H22O10	Butin-7-O-glucoside*	Flavonoids	-	2.10176e+06	3842060	3211150	1296670	1168340	557319	1.10393	0.0399595	0.0873828	3.02911	1.59889	up
3	Smgp004575	C21H20O12	Quercetin-5-O-β-D-glucoside*	Flavonoids	-	1.10822e+07	1.571e+07	9.23499e+06	4.99815e+06	5.45524e+06	2.35839e+06	1.09798	0.0380844	0.0847434	2.81204	1.49162	up
4	Lsjp211202	C13H20O3	Blumenol A	Terpenoids	23526-45-6	970615	1.04374e+06	663973	460005	343340	340005	1.17316	0.0368673	0.0830059	2.34253	1.22807	up
5	Layp002880	C15H16O9	5,7-Dihydroxychromone glucoside	Others	-	636496	782323	725171	191944	243239	501670	1.06467	0.0361957	0.0825964	2.2885	1.1944	up
6	Wcdp004536	C13H20O2	3-hydroxy-beta-ionone	Terpenoids	-	603439	923080	645981	184442	221670	234339	1.23001	0.0339726	0.079351	3.39214	1.7622	up
7	Cmyp002064	C22H22O11	Yuanhuanin	Flavonoids	83133-14-6	5.04236e+06	7.25001e+06	5.01552e+06	1.89067e+06	2.84792e+06	2632850	1.17324	0.0331247	0.0790215	2.34797	1.23141	up
8	Wbtp004863	C20H20O11	4-(beta-D-Glucopyranosyl)-7-methoxy-1,3,6-trihydroxy-9H-xanthene-9-one	Flavonoids	-	250005	181670	151670	51225.5	75005	40005	1.18783	0.0299558	0.0737718	3.50915	1.81112	up
9	MWSHY0046	C21H20O12	Quercetin-3-O-glucoside (Isoquercitrin)*	Flavonoids	482-35-9	1.47812e+07	1.77595e+07	1.15474e+07	6.13119e+06	6.4747e+06	4.64226e+06	1.19709	0.0289213	0.0728778	2.55611	1.35395	up
10	HJN003	C17H22O10	1-O-Sinapoyl-β-D-glucose	Phenolic acids	-	24701.1	25281.8	18155.4	6589.76	15641.1	6670	1.06062	0.0286763	0.0725005	2.35766	1.23735	up
11	Lmzp002365	C22H24O11	Hesperetin-7-O-glucoside	Flavonoids	31712-49-9	1.39269e+07	1.94021e+07	1.24862e+07	5.289e+06	7.02921e+06	3.87324e+06	1.17094	0.0280187	0.071551	2.8296	1.5006	up
12	Smnp003415	C20H24O9	7-O-Methylaloesin	Flavonoids	-	117012	95551.1	79108.9	42361.8	46658.5	33787.3	1.19746	0.0258662	0.0680257	2.37503	1.24795	up
13	Smnp001863	C22H24O10	8-O-methyl-7-hydroxyaloin	Quinones	-	8.05952e+06	11594475	10960185	6966120	3328145	4234860	1.07243	0.0254472	0.067837	2.10709	1.07525	up
14	pma0791	C24H24O13	Naringenin-7-O-(6''-malonyl)glucoside	Flavonoids	-	922763	1.20539e+06	898732	438845	379543	420135	1.23417	0.0233342	0.0645721	2.44395	1.28921	up
15	Smnp001925	C21H22O10	10-hydroxyaloin A	Quinones	-	74170.6	131441	114424	5005	27941.5	23340	1.09278	0.0226566	0.0634669	5.68583	2.50737	up
16	Lmbp002592	C27H30O16	Kaempferol-3,7-O-diglucoside	Flavonoids	25615-14-9	393974	589608	411819	256745	111436	129484	1.11917	0.0212469	0.0613868	2.8039	1.48743	up
17	Lmdp003286	C21H20O12	Quercetin-3-O-alloside; Isohyperoside*	Flavonoids	35589-21-0	1.53106e+07	1.58785e+07	1.07334e+07	5.10997e+06	7.44645e+06	3.35004e+06	1.12304	0.015298	0.0512855	2.63557	1.39811	up
18	MWS1848	C8H8O2	Phenyl acetate	Phenolic acids	122-79-2	10005	10078.1	8065.72	3027.04	3340	6048.04	1.12092	0.0141715	0.0503949	2.2673	1.18098	up
19	Lmbp102601	C9H6O3	7-Hydroxycoumarin;Umbelliferone	Lignans and Coumarins	93-35-6	1.759e+07	1.42885e+07	1.28428e+07	5.368e+06	7.55382e+06	5.95293e+06	1.20751	0.0134151	0.0491265	2.36937	1.2445	up
20	Zmhn001905	C21H20O11	HydroxyAloe-emodin-8-O-glucoside	Quinones	-	310183	329295	271670	121475	173340	64402.2	1.09189	0.0134102	0.0491265	2.53648	1.34283	up
21	HJAP026	C28H32O16	Chrysoeriol-6-C-glucoside-4'-O-glucoside	Flavonoids	-	86371	80357.2	60005	43340	16670	23340	1.10295	0.0134036	0.0491265	2.72025	1.44374	up
22	mws1179	C21H22O10	Naringenin-7-O-glucoside (Prunin)*	Flavonoids	529-55-5	2.34262e+06	2.12407e+06	1.65176e+06	805462	544742	751065	1.21431	0.0132075	0.0491265	2.91178	1.5419	up
23	pmb3114	C30H26O11	Epicatechin-epiafzelechin	Flavonoids	-	381184	274145	414939	146670	87894.5	70514.9	1.17844	0.0123314	0.0466876	3.50816	1.81072	up
24	Wmln000659	C10H10O4	3-Methyl-4,8-dihydroxy-3,4-dihydroisocoumarin	Lignans and Coumarins	33788-22-6	108387	137502	107976	39634.1	50755.1	56276.6	1.2154	0.0084797	0.0373009	2.41273	1.27067	up
25	Lmjp003662	C23H26O11	Ovatoside C*	Phenolic acids	-	2.77515e+07	2.0732e+07	2.64084e+07	1.48929e+06	2.26351e+06	2.12047e+06	1.25679	0.00803114	0.0363792	12.7513	3.67257	up
26	Lmsn004322	C24H24O12	1,6-Di-O-caffeoyl-β-D-glucose*	Phenolic acids	-	5.93638e+06	6.26605e+06	7.55403e+06	2.08992e+06	2.09007e+06	1.70181e+06	1.24896	0.00786395	0.036051	3.35892	1.748	up
27	MWSHC20158	C6H6O3	5-Methoxyfurfural*	Others	21300-07-2	159728	175957	152640	34518	83600.7	57832.9	1.14249	0.00786349	0.036051	2.77533	1.47266	up
28	MWSmce024	C16H18O9	Scopoletin-7-O-glucoside (Scopolin)	Lignans and Coumarins	531-44-2	459726	578583	533002	197564	241110	208272	1.24161	0.0064024	0.0318455	2.42881	1.28025	up
29	Hmbp001276	C8H8O4	Gallacetophenone	Phenolic acids	528-21-2	370133	420353	449180	185292	211838	209658	1.24209	0.00618693	0.0313884	2.043	1.03069	up
30	Wbtn006810	C15H12O6	6,7-dihydroxy-1,3-dimethoxyxanthen-9-one	Flavonoids	-	252322	246162	203057	85518.4	116090	42052.7	1.11231	0.0059895	0.0307973	2.87917	1.52565	up
31	Zmgp004436	C23H24O13	Okanin-4'-(6''-O-acetyl)glucoside*	Flavonoids	-	153558	197804	179557	50529.9	13310.8	73340	1.05395	0.00495578	0.0273286	3.87022	1.95241	up
32	pmp001309	C21H20O12	6-Hydroxykaempferol-7-O-glucoside	Flavonoids	-	2.98751e+07	3.34254e+07	2.54505e+07	1.07159e+07	1.56378e+07	8.05887e+06	1.16588	0.00483223	0.0272394	2.57903	1.36683	up
33	Zmhn001358	C13H16O8	4-O-Glucosyl-4-hydroxybenzoic acid*	Phenolic acids	-	378460	457197	476824	225445	213915	123693	1.14636	0.00482537	0.0272394	2.33101	1.22096	up
34	Hmln002149	C29H36O15	Acteoside; Verbascoside	Phenolic acids	61276-17-3	112619	85865.7	95005	45005	17177.7	16670	1.14407	0.00465616	0.0267288	3.722	1.89608	up
35	Lmsp004137	C15H12O6	3,4,2',4',6'-Pentahydroxychalcone	Flavonoids	73692-51-0	220733	177111	187477	73794.6	68243	91603.1	1.23191	0.00400437	0.0245752	2.50522	1.32494	up
36	Lszp210009	C19H34O7	Linarionoside A	Others	-	261149	318659	246179	48146.6	37430	73340	1.22899	0.00332237	0.0223348	5.19762	2.37785	up
37	Lacp004935	C19H34O7	Megastigm-5-en-3,9-diol glucoside*	Terpenoids	-	1.23752e+06	1.40359e+06	1.20758e+06	182140	162180	170496	1.2645	0.00278746	0.0202024	7.47587	2.90224	up
38	mws1574	C16H22O10	Geniposidic acid	Terpenoids	27741-01-1	676402	555149	657124	239444	274900	336486	1.21648	0.00242213	0.0188086	2.2198	1.15043	up
39	Jmmn002533	C21H32O12	coleoside-B	Terpenoids	-	1.02047e+06	929884	1.12956e+06	575517	427921	436644	1.21548	0.00214213	0.0175286	2.13871	1.09674	up
40	HJN041	C21H24O11	Epicatechin glucoside	Flavonoids	-	104026	86915.8	86913.8	44771.2	36960.2	25005	1.18676	0.00214141	0.0175286	2.60319	1.38028	up
41	Hmcn001415	C17H24O10	Majoroside	Terpenoids	134140-02-6	200005	170005	203340	28936.6	30005	40010.8	1.25541	0.00211959	0.0175286	5.7942	2.53461	up
42	Hmln002100	C26H32O12	Nortrachelogenin-4-O-glucoside	Lignans and Coumarins	33464-78-7	117035	110913	103340	44714.2	41447.4	41670	1.26114	0.00200118	0.0175286	2.59159	1.37384	up
43	Layp004060	C18H18O12	5,7-Dihydroxychromone malonyl glucoside	Others	-	116532	100755	112370	15818.5	13324	16670	1.26213	0.00171182	0.0161856	7.19579	2.84715	up
44	Jmwn002172	C14H20O8	3,4-dihydroxyphenylethanol-β-D-glucopyranoside	Phenolic acids	-	147283	149632	167508	82366	73561.7	70873.7	1.24808	0.00145343	0.0155002	2.04771	1.03401	up
45	Wbtn005529	C23H20O7	5,12,14-trihydroxy-2,2,10,10-tetramethyl-1,11,13-trioxapentacen-6-one	Others	-	153340	141670	138340	20005	11670	41670	1.18146	0.00131785	0.0145554	5.90838	2.56276	up
46	HJAP056	C23H24O11	Dihydroxy-dimethoxyflavone-7-O-glucoside*	Flavonoids	-	82277.4	94797.1	97414.9	36482.4	29359.5	38711.2	1.24094	0.00126611	0.0143807	2.62536	1.39251	up
47	Lmqp003432	C13H22O3	6,9-Dihydroxy-7-megastigmen-3-one	Terpenoids	-	145005	140005	122358	36626	49945	52421	1.23544	0.000746567	0.0101833	2.93087	1.55133	up
48	MWSHY0162	C27H30O17	Quercetin-3-O-sophoroside (Baimaside)	Flavonoids	18609-17-1	181670	211670	211670	51670	33340	40005	1.24789	0.000694829	0.0099767	4.8395	2.27486	up
49	pme0436	C30H26O12	Procyanidin B3	Tannins	23567-23-9	922172	823829	961075	277355	322655	375232	1.24376	0.000587764	0.00991383	2.7758	1.4729	up
50	Lmmp001673	C13H19NO7	2-Ethyl-3-methylmaleimide-N-glucoside	Alkaloids	-	1.90116e+06	1.88611e+06	1.72929e+06	741302	909510	844727	1.24927	0.000179304	0.00598977	2.21057	1.14442	up
51	Zmhn000892	C13H18O8	4-O-Glucosyl-3,4-dihydroxybenzyl alcohol	Phenolic acids	-	1.45083e+07	1.40389e+07	1.39583e+07	6.80077e+06	6.17451e+06	7.05778e+06	1.25883	5.95228e-05	0.00323549	2.12177	1.08527	up
52	Zblp001009	C12H17NO6	3-pyridine-methanol-O-β-D-glucopyranosyl	Alkaloids	-	84039.7	88627.7	89476.3	33228	37088.6	39191.9	1.25779	3.09884e-05	0.00214383	2.39382	1.25932	up
53	Hmtn001302	C13H16O8	Glucosyloxybenzoic acid	Phenolic acids	-	499164	520578	524270	174144	182316	153398	1.26035	8.38643e-06	0.00174428	3.02832	1.59852	up

## Sheet: MS Vs MDS
Number	Index	Formula	Compounds	Class I	CAS	Cb-MS1	Cb-MS2	Cb-MS3	Cb-MDS1	Cb-MDS2	Cb-MDS3	VIP	P-value	FDR	Fold_Change	Log2FC	Type
1	MWStz058	C14H12N2O3	7-Hydroxy-β-carboline-1-propionic acid	Alkaloids	215934-15-9	591108	942904	1.04824e+06	87953.4	212720	122766	1.2523	0.0281455	0.0909474	6.09828	2.6084	up
2	pme1841	C5H14N2	Cadaverine	Alkaloids	462-94-2	85774.2	53730.6	60467.6	19665.3	34746.1	19109.4	1.19694	0.0309906	0.0958591	2.71994	1.44358	up
3	MWS3270	C7H5NO4	Quinolinic Acid	Alkaloids	89-00-9	36102.9	32202.7	35880.4	12177.3	9903.05	17444.9	1.24596	0.00289559	0.0367257	2.63594	1.39832	up
4	MWSmce118	C5H6N2O2	Imidazole-4-Acetic Acid	Alkaloids	645-65-8	1.02991e+06	884625	1.01776e+06	559515	344745	429511	1.2401	0.00316624	0.037917	2.1985	1.13652	up
5	MWStz085	C25H26N2O3	Aurantiamide	Alkaloids	58115-31-4	10924.2	8783.24	8311.5	4088.38	3544.29	5160.4	1.24366	0.00994525	0.0591607	2.19016	1.13104	up
6	Wasn002329	C16H17NO9	Xanthurenic Acid 8-O-Glucoside	Alkaloids	97451-32-6	193109	269818	209842	105277	110941	100570	1.2748	0.0345814	0.102114	2.12372	1.0866	up
7	Lmcn004686	C43H32O19	Theaflavate B;3'-O-(3,4,5-Trihydroxybenzoyl)	Tannins	152542-70-6	139148	160323	96509.5	29177.4	11670	23016.5	1.25319	0.0213422	0.0788419	6.20039	2.63236	up
8	Lmqn004838	C15H8O8	3-O-Methylellagic acid	Tannins	-	50677.6	66988.9	80757.5	13206.2	36937.3	17019.3	1.14461	0.0193805	0.0760237	2.95438	1.56285	up
9	Hahn002084	C24H28O13	6'-O-caffeoylcatalpol	Others	-	156670	193340	251670	117736	50589.5	51670	1.14719	0.0248672	0.0848608	2.73496	1.45152	up
10	Zamp003418	C15H20O8	Paeonoside	Others	20309-70-0	831325	835330	626201	160876	393976	299979	1.16101	0.00773285	0.0517974	2.68223	1.42343	up
11	MWSHC20159	C19H30O8	Roseoside*	Others	54835-70-0	2.14651e+06	1.74338e+06	2655115	894162	925741	963133	1.26551	0.0408227	0.11338	2.35175	1.23374	up
12	MWS20172	C6H6O3	5-Hydroxymethylfurfural*	Others	67-47-0	345222	415671	350599	166860	197880	170402	1.29246	0.00615375	0.0468183	2.077	1.0545	up
13	Hmsp003093	C9H6O4	3,7-Dihydroxychromen-4-one	Others	-	177152	159687	156359	67316	91415.8	81443.8	1.27526	0.000920082	0.0256081	2.05349	1.03808	up
14	MWSslk183	C15H10O4	7,8-Dihydroxy-4-phenylcoumarin	Lignans and Coumarins	842-01-3	1.85156e+06	2.92678e+06	2.8604e+06	296543	877845	364759	1.21608	0.0136715	0.0651902	4.96297	2.3112	up
15	Lmsp002548	C16H18O9	Isoscopoletin-β-D-glucoside*	Lignans and Coumarins	20186-29-2	1.52114e+06	1.67818e+06	1.42088e+06	503668	540650	1.14425e+06	1.09875	0.0467967	0.12113	2.11106	1.07797	up
16	mws1628	C15H8O6	Rheic Acid	Quinones	478-43-3	585322	522686	633573	65527.2	191833	240442	1.13492	0.0047044	0.0416461	3.49854	1.80675	up
17	Zmdn004335	C23H20O12	Rhein 1-O-(O-acetyl)-glucoside*	Quinones	-	33340	31116.5	21670	4087.77	5005	20005	1.03617	0.0451783	0.120212	2.9599	1.56555	up
18	Lacp005557	C16H12O5	1,3-Dihydroxy-2-methoxymethyl-9,10-anthraquinone	Quinones	79560-36-4	40256.2	49628.5	40522.4	9068.55	21945.6	14109.6	1.19516	0.00473927	0.0416461	2.88999	1.53106	up
19	Sagp007656	C15H10O5	4,4',6-Trihydroxyaurone	Flavonoids	25078-14-2	280089	391837	370944	18409.1	21153.2	12855.2	1.31361	0.0103307	0.0603717	19.8954	4.31437	up
20	Zmbp005720	C17H16O6	Eleocharin D	Flavonoids	-	5.18551e+06	5.77779e+06	4.53417e+06	225488	527579	783107	1.25944	0.00186843	0.0309104	10.0884	3.33462	up
21	mws0917	C17H14O7	3,7-Di-O-methylquercetin	Flavonoids	2068-02-2	17018.7	26583.9	17670.5	974.757	2918.68	4379.42	1.20688	0.0210212	0.0788419	7.40651	2.88879	up
22	pmp000194	C24H22O13	6''-O-Malonylgenistin	Flavonoids	51011-05-3	663924	1.03066e+06	555917	154269	229210	75005	1.21016	0.0431806	0.117779	4.90857	2.2953	up
23	Waxn007088	C22H14O8	6-O-(2-Hydroxy-5-carboxyphenyl)apigenin	Flavonoids	-	1.36357e+06	1.52718e+06	850577	266140	227502	279065	1.28404	0.0392145	0.110119	4.84185	2.27556	up
24	Zbhp006013	C24H22O12	Chrysin-7-O-(6'-malonyl)glucoside	Flavonoids	-	52744.6	31904	35348.7	8272.91	11017.7	6638.85	1.27473	0.0355363	0.102826	4.62785	2.21034	up
25	pmp000589	C24H22O15	Quercetin-7-O-(6''-malonyl)glucoside	Flavonoids	98767-37-4	5493720	5404530	4085910	1.2265e+06	1.37765e+06	771670	1.28074	0.00673849	0.048838	4.43867	2.15013	up
26	Lamp007045	C23H24O11	3-(4-hydroxybenzene)-5,7-dihydroxy-6-methoxychroman-4-one glucoside	Flavonoids	-	1.05912e+06	1.20248e+06	958566	208767	316491	214166	1.2969	0.00207635	0.0315295	4.35497	2.12266	up
27	Hmcp002207	C22H22O12	Isorhamnetin-7-O-glucoside (Brassicin)	Flavonoids	6743-96-0	2.34349e+07	2.11769e+07	2.03924e+07	3.43691e+06	7.07198e+06	4.87463e+06	1.26978	0.000327346	0.0176808	4.22558	2.07915	up
28	Lamp007327	C26H28O14	3,9-dihydroeucomnalin malonyl glucoside	Flavonoids	-	1.00027e+07	9.61757e+06	7.75184e+06	1.65922e+06	2.20204e+06	2.68401e+06	1.28763	0.00409558	0.0402753	4.18197	2.06418	up
29	pmp000172	C23H24O11	5,2'-Dihydroxy-7,8-dimethoxyflavone glycoside*	Flavonoids	-	925434	1.33525e+06	919574	181443	316428	291201	1.26422	0.0211618	0.0788419	4.03037	2.01091	up
30	mws1454	C23H26O11	Persicoside*	Flavonoids	28978-03-2	10726985	12276065	8485510	2306670	3041005	2566090	1.29777	0.0161919	0.0692719	3.97896	1.99239	up
31	Lamn006238	C23H26O11	3,9-dihydroeucomnalin glucoside*	Flavonoids	-	5.56602e+06	6.12629e+06	4.53093e+06	1.36071e+06	1.61966e+06	1.36419e+06	1.30581	0.0115652	0.0624342	3.73415	1.90078	up
32	Lmgp005640	C22H22O12	Isorhamnetin-3-O-Galactoside; Cacticin	Flavonoids	6743-92-6	126653	141895	134736	15717.3	62255.9	31367.8	1.15826	0.0125037	0.0638614	3.6883	1.88296	up
33	mws0913	C21H20O11	Kaempferol-3-O-galactoside (Trifolin)*	Flavonoids	23627-87-4	406674	481500	615005	181189	145982	148941	1.2848	0.0269156	0.0889127	3.15719	1.65864	up
34	pmp000344	C15H10O5	3',4',7-Trihydroxyflavone	Flavonoids	2150-11-0	77049.3	66658.8	70851.3	9269.73	25688.2	34708.2	1.10783	0.0131589	0.0651902	3.07983	1.62285	up
35	Hmgp001888	C28H32O17	Patuletin-3-O-rutinoside	Flavonoids	-	630611	789158	651480	223081	287653	190229	1.28379	0.00328797	0.037917	2.95486	1.56309	up
36	Lmjp003655	C22H22O11	6-C-MethylKaempferol-3-glucoside*	Flavonoids	-	2.07621e+06	1.52414e+06	2.14253e+06	755132	659124	754345	1.28166	0.0235824	0.0828363	2.6482	1.40501	up
37	Lajn004573	C23H28O11	7,2',4'-Trihydroxy-8,3'-dimethoxyisoflavanglucoside	Flavonoids	-	244985	195786	195789	73849.3	103041	66988.9	1.26433	0.00424846	0.0409251	2.61015	1.38413	up
38	pma0795	C24H22O15	Tricetin-5-O-(6''-malonyl)glucoside	Flavonoids	-	2.79909e+06	3.5844e+06	3.09173e+06	986388	1.62271e+06	1.09639e+06	1.24901	0.00336246	0.037917	2.55708	1.3545	up
39	MWSHY0016	C21H20O11	Luteolin-6-C-glucoside (Isoorientin)*	Flavonoids	4261-42-1	133874	222054	180005	51670	98083.2	61670	1.17985	0.031682	0.0968272	2.53489	1.34192	up
40	Zmhp006502	C25H24O14	Kaempferide-3-O-(6''-malonyl)glucoside	Flavonoids	-	73724.3	69455.9	55487.9	19372.7	31621.1	34134	1.19963	0.00672386	0.048838	2.33376	1.22266	up
41	Zmhp002814	C16H12O6	5,7,8-Tetrahydroxy-6-methoxyflavone	Flavonoids	-	9556.17	11439	6406.28	3340	2731.21	5682.26	1.10862	0.0494902	0.125342	2.33135	1.22117	up
42	Zmxp005470	C26H26O15	Tricin-7-O-(6''-O-malonyl)glucoside	Flavonoids	-	13910.4	15388.9	12781.9	8340	3275.27	6754.63	1.11161	0.0186356	0.0747051	2.29077	1.19583	up
43	WaYn005089	C22H24O10	Neosakuranin	Flavonoids	-	708748	704817	887956	406670	275245	371670	1.24333	0.00704274	0.0491699	2.18447	1.12728	up
44	Zmhp102730	C27H30O17	6-Hydroxykaempferol-3,6-O-Diglucoside	Flavonoids	-	44012.2	31220.2	49708.9	23340	24065.1	10005	1.05504	0.0357141	0.102949	2.17629	1.12187	up
45	Zbnp004766	C23H24O13	Limocitrin-7-O-glucoside*	Flavonoids	-	166337	160580	163011	68230.7	113027	45764.2	1.1268	0.0464124	0.121003	2.15807	1.10974	up
46	Lmmp002795	C22H22O11	Pratensein-7-O-glucoside	Flavonoids	36191-03-4	229053	258406	173008	80065.7	156234	72056.2	1.10502	0.0331841	0.100103	2.1419	1.09889	up
47	Zbsp005715	C25H26O14	Hesperetin-7-O-(6''-malonyl)glucoside	Flavonoids	-	3.61403e+06	3.54803e+06	2.96816e+06	1.32805e+06	1.89677e+06	1.51221e+06	1.26035	0.00283256	0.0367257	2.13852	1.09661	up
48	pme0088	C15H10O6	Luteolin (5,7,3',4'-Tetrahydroxyflavone)	Flavonoids	491-70-3	61457	44309	47649.8	15729.4	23609	33555.6	1.11757	0.0218298	0.0798675	2.10464	1.07357	up
49	Zmjp004852	C23H24O13	5,6,3',4'-Tetrahydroxy-3,7-dimethoxyflavone-6-O-glucoside*	Flavonoids	-	144730	141443	123922	61571.3	83009.1	57413	1.25333	0.00284908	0.0367257	2.03024	1.02165	up
50	pmn001417	C24H20O9	Cinchonain Ic*	Flavonoids	85081-22-7	943784	941703	1.01513e+06	496867	558210	391938	1.26836	0.00323362	0.037917	2.00455	1.00328	up
51	Lacn003532	C16H20O11	Malonyl Tachioside	Phenolic acids	-	1.82565e+06	1.81237e+06	1.71236e+06	31042.6	35482.9	40314.7	1.31985	0.000391159	0.0176808	50.0783	5.64611	up
52	Zmhn002690	C22H24O10	4-O-(6'-O-Glucosylcaffeoyl)-4-hydroxybenzyl alcohol	Phenolic acids	-	477562	577767	440877	38340	239210	41670	1.12302	0.0117588	0.0624342	4.68706	2.22868	up
53	Lhmp102709	C20H26O11	Pubescenoside A	Phenolic acids	-	8.28448e+06	7.55363e+06	8.24584e+06	2.7379e+06	3.8566e+06	3.51613e+06	1.2822	0.000564642	0.0204616	2.38204	1.2522	up
54	WaYn002313	C16H22O10	Homosyringic Acid 4'-O-Glucoside	Phenolic acids	-	1.83397e+06	1.69885e+06	1.61237e+06	730317	824876	761293	1.31053	0.00145	0.0265817	2.22112	1.15129	up
55	Zbfn003867	C23H24O12	2-O-(3,4-dihydroxyphenylacetyl)-6-O-caffeoylglucoside	Phenolic acids	-	519993	453789	667539	250005	210005	317535	1.20389	0.0277759	0.0903309	2.1109	1.07786	up

## Sheet: MDS Vs YDS and MS Vs YDS
Number	Index	Formula	Compounds	Class I	CAS	Cb-MDS1	Cb-MDS2	Cb-MDS3	Cb-YDS1	Cb-YDS2	Cb-YDS3	VIP	P-value	FDR	Fold_Change	Log2FC	Type
1	Labp004829	C19H34O7	Platanionoside J*	Terpenoids	-	1736670	1661670	961670	281670	199605	323340	1.31984	0.0382373	0.123824	5.41875	2.43796	up
2	Lsjp211201	C13H20O2	3S-3-hydroxy-β-damascon	Terpenoids	-	2.55966e+06	3.15731e+06	3.32056e+06	1.07633e+06	1.28143e+06	1.34265e+06	1.33762	0.00993438	0.0645811	2.4423	1.28824	up
3	Lacp003991	C19H32O8	Blumenol B Glucoside*	Terpenoids	-	2303340	2245005	2143340	858869	913534	1.04602e+06	1.35887	7.22351e-05	0.0109942	2.37427	1.24748	up
4	Hmgp002327	C11H9NO2	3-amino-2-naphthoic acid*	Alkaloids	-	6.66747e+06	7.46877e+06	1.02252e+07	562845	584808	544750	1.36646	0.0197227	0.0904153	14.3946	3.84745	up
5	Lahp001956	C11H9O2N	Pyran[3,4-b]indole-2-ketone	Alkaloids	-	1.09494e+07	9.87276e+06	1.5939e+07	920156	863500	780960	1.36346	0.0257916	0.102761	14.334	3.84137	up
6	Lahp002608	C11H9NO2	3,5-Dihydro-2H-Furo[3,2-C]Quinolin-4-One*	Alkaloids	-	7.81996e+06	8.40144e+06	1.04129e+07	714579	577425	566895	1.36774	0.00873745	0.0622487	14.328	3.84077	up
7	mws5028	C7H5NO2	2-Benzoxazolinone	Alkaloids	59-49-4	335005	346670	245005	36670	38340	30005	1.36333	0.0130565	0.0752729	8.82426	3.14148	up
8	Zmbp000490	C8H15NO2	Valerine	Alkaloids	-	261480	244725	226579	32275.1	40309.3	49129.9	1.35925	0.00045615	0.0257538	6.02052	2.58989	up
9	Zmsp000758	C8H15NO2	1-(Hydroxymethyl)hexahydro-1h-pyrrolizin-2-ol	Alkaloids	-	817763	772074	795375	183645	63017.7	177283	1.27919	0.00159129	0.0302743	5.62622	2.49217	up
10	MWS1777	C6H6ClN	3-Chloroaniline	Alkaloids	108-42-9	6.99457e+06	5421839	4.82565e+06	1.92316e+06	1.74863e+06	1.8137e+06	1.3457	0.0255795	0.102453	3.14321	1.65224	up
11	pme2268	C7H7NO2	Trigonelline	Alkaloids	535-83-1	1.38909e+07	1.25447e+07	9.48361e+06	3.81236e+06	4.18208e+06	6.36112e+06	1.26581	0.0145509	0.0785337	2.50211	1.32315	up
12	Ladp002110	C10H7NO4	4-hydroxy-2-oxo-1,2-dihydroquinoline-3-carboxylic acid	Alkaloids	73776-24-6	199537	217546	218087	126405	108850	66524.6	1.22778	0.0164118	0.0843878	2.10475	1.07365	up
13	Wayn004278	C21H18O12	3-O-Methylellagic acid 4'-rhamnoside	Tannins	-	98340	113340	120005	21670	6670	10075	1.31062	0.000431736	0.0257538	8.63425	3.11007	up
14	Wayn004109	C21H18O13	3'-O-Methylellagic acid 4-O-beta-D-glucoside	Tannins	-	2.21515e+06	2.62962e+06	3.07452e+06	569662	522893	662260	1.3561	0.012505	0.0732023	4.5129	2.17405	up
15	pmp000101	C45H38O18	Arecatannin C1	Tannins	87727-69-3	89065.5	124021	143340	18315.5	20812.5	50005	1.24188	0.0134476	0.0758045	3.99882	1.99957	up
16	pmn001647	C45H38O18	Procyanidin C2	Tannins	37064-31-6	161325	121652	123509	43879.4	38779.8	45921.1	1.34919	0.0168415	0.0848766	3.16134	1.66054	up
17	MWSHY0171	C30H26O12	Procyanidin B2	Tannins	29106-49-8	499723	616805	579029	236753	190656	188574	1.34881	0.00329001	0.0424356	2.7526	1.4608	up
18	mws0836	C30H26O12	Procyanidin B1	Tannins	20315-25-7	632528	883200	708538	264376	251237	303692	1.33914	0.0204109	0.0919093	2.71482	1.44086	up
19	Lmmp004382	C19H30O7	3-Oxo-α-ionol-β-D-glucoside	Others	-	717340	852360	1263340	168340	206670	203340	1.33819	0.0438687	0.132015	4.89849	2.29234	up
20	Hmln003754	C26H34O11	Icariside E5*	Others	126176-79-2	407776	501720	560005	228153	189954	186857	1.3302	0.0164088	0.0843878	2.42907	1.2804	up
21	MWSCX014	C10H8O4	Scopoletin (7-Hydroxy-6-methoxycoumarin)	Lignans and Coumarins	92-61-5	108340	125005	61670	18381.2	11670	23340	1.29603	0.0472968	0.137747	5.52554	2.46612	up
22	mws1013	C9H6O4	Esculetin (6,7-Dihydroxycoumarin)	Lignans and Coumarins	305-01-1	1.25631e+06	1.42451e+06	1.59356e+06	551282	329645	748013	1.22966	0.00540682	0.0507974	2.62403	1.39178	up
23	Xmyp005654	C21H20O11	Kaempferol-4'-O-glucoside	Flavonoids	52222-74-9	229087	249787	259554	14370.3	7459.97	4994.99	1.35075	0.000592903	0.0257538	27.5274	4.78279	up
24	MWSHC2016	C22H18O11	Epigallocatechin-3-O-gallate	Flavonoids	989-51-5	38340	19458.6	27264	980.952	5005	3340	1.25559	0.0389363	0.123977	9.12106	3.1892	up
25	Zbjn004445	C21H18O12	Kaempferol-7-O-glucuronide	Flavonoids	-	63340	61670	90005	6670	16670	18340	1.27461	0.0144347	0.0784628	5.15871	2.36701	up
26	Zmgp002917	C27H32O16	Okanin-4'-O-glucosyl-O-glucoside	Flavonoids	-	60005	35684.5	58340	11670	6403.27	13340	1.29247	0.0282026	0.108826	4.90333	2.29376	up
27	Lmsp004301	C21H22O11	3',5,5',7-Tetrahydroxyflavanone-7-O-glucoside*	Flavonoids	-	393980	524223	544115	168408	175565	97539.5	1.29691	0.00747751	0.0615229	3.31207	1.72773	up
28	MWSslk146	C27H30O15	4'-O-Glucosylvitexin	Flavonoids	38950-94-6	43340	50005	42006	12412.2	13568.7	16474.2	1.35362	0.00175139	0.0309956	3.1881	1.6727	up
29	Lmlp005236	C21H22O11	Dihydrokaempferol-3-O-glucoside*	Flavonoids	31049-08-8	440511	572791	608260	233997	229651	138340	1.27946	0.00822888	0.0622487	2.69368	1.42958	up
30	mws0054	C15H14O6	Catechin	Flavonoids	154-23-4	149258	182425	157928	55743.6	57208.8	71400.2	1.34608	0.00294623	0.0412267	2.65584	1.40917	up
31	MWS20145	C21H22O11	Eriodictyol-7-O-glucoside*	Flavonoids	38965-51-4	381128	625105	460185	195000	249160	114385	1.20929	0.0326387	0.115526	2.62542	1.39255	up
32	Lajp003377	C30H26O12	Fisetinidol-(4α,6)-gallocatechin	Flavonoids	1262536-83-3	296905	492179	437495	209825	131078	161917	1.24697	0.0393452	0.124757	2.4394	1.28653	up
33	Cmxp003975	C21H22O11	Okanin-4'-O-glucoside(Marein)*	Flavonoids	535-96-6	415695	653480	473485	226908	266891	163945	1.25104	0.0388809	0.123977	2.34538	1.22982	up
34	Zmgp004060	C22H22O11	paratensein-7-O-glucoside*	Flavonoids	-	3.58713e+06	3.94089e+06	3.93737e+06	2.4002e+06	2.05125e+06	1.1644e+06	1.18655	0.0250357	0.102431	2.04161	1.02971	up
35	Lakn003294	C15H20O9	2-β-D-Glucopyranosyloxy-5-hydroxyphenylacetic acidmethylester	Phenolic acids	-	2.22731e+06	2.35962e+06	1.70072e+06	310691	438340	291530	1.35283	0.0100269	0.0645811	6.04256	2.59516	up
36	Wafn002827	C16H22O9	Dihydroferulic acid glucoside	Phenolic acids	-	308959	268350	253195	66305.3	65110.6	47549.6	1.35618	0.00259382	0.0372434	4.64058	2.2143	up
37	Zmhn002227	C17H22O10	4-O-Glucosyl-sinapate	Phenolic acids	-	70005	95005	90005	15058.8	33340	26636.6	1.2764	0.00435545	0.0470824	3.3986	1.76494	up
38	Zbfn004509	C24H26O11	1-O-(3-Hydroxy-4-acetylpyroxy)-2-O-caffeoyl-glucoside	Phenolic acids	-	315539	332268	307650	65868.9	103794	119333	1.31748	0.00146051	0.0292486	3.30613	1.72514	up
39	MWS5206	C9H10O4	4-Hydroxyphenyllactic Acid*	Phenolic acids	306-23-0	44251.8	47699.8	25005	17516.8	13282.8	5542.35	1.1532	0.0437367	0.132015	3.21823	1.68627	up
40	Hmtn001288	C9H10O4	Methyl 2,4-dihydroxyphenylacetate*	Phenolic acids	67828-42-6	44251.8	47699.8	25005	17516.8	13282.8	5542.35	1.1532	0.0437367	0.132015	3.21823	1.68627	up
41	Hmln000659	C13H16O10	3-O-Galloyl-D-glucose*	Phenolic acids	-	165212	192090	191059	62873.7	59637.5	58197.3	1.36672	0.00431048	0.0470824	3.03451	1.60146	up
42	Lmfn000604	C13H16O10	6-O-Galloyl-β-D-glucose*	Phenolic acids	13186-19-1	165212	192090	191059	62873.7	59637.5	58197.3	1.36672	0.00431048	0.0470824	3.03451	1.60146	up
43	Zmhn001703	C13H16O10	5-O-Galloyl-D-hamamelose*	Phenolic acids	-	148475	187069	195048	74065.6	74967.7	69058.2	1.34701	0.0172465	0.086346	2.43289	1.28267	up
44	MWSmce675	C12H16O7	Arbutin	Phenolic acids	497-76-7	18456.3	21141.4	17376.1	8375.38	5464.65	10226.9	1.25688	0.0040672	0.0468961	2.36731	1.24325	up
45	pmb3142	C13H16O8	Salicylic acid-2-O-glucoside	Phenolic acids	10366-91-3	409958	377619	380098	181751	172790	139210	1.34705	0.000228058	0.0192836	2.36491	1.24178	up
46	pme0282	C8H6O4	Phthalic acid	Phenolic acids	88-99-3	38950.7	47739.9	53702.9	18526.5	18899	24866.5	1.30397	0.0133731	0.0758045	2.2538	1.17236	up
47	Lmsn002247	C13H16O8	1-O-Salicyloyl-β-D-glucose*	Phenolic acids	60517-74-0	263735	323881	279063	141299	118298	132278	1.34573	0.0067901	0.0586545	2.21162	1.1451	up
48	Zbfn002396	C15H20O9	Caffeoyl-O-mannitol	Phenolic acids	-	518369	505186	413565	185157	246544	239081	1.31558	0.00538659	0.0507974	2.14245	1.09926	up
49	Lmsn002288	C21H28O14	1-O-Caffeoyl-(6-O-glucosyl)-β-D-glucose	Phenolic acids	-	545167	648721	669059	220550	318201	359636	1.26268	0.0047275	0.0476778	2.07366	1.05218	up
50	Ymjm000148	C14H20O7	Salidroside	Phenolic acids	10338-51-9	972878	827022	797121	416061	455621	423802	1.34783	0.0121609	0.0717398	2.00467	1.00337	up
Number	Index	Formula	Compounds	Class I	CAS	Cb-MS1	Cb-MS2	Cb-MS3	Cb-YDS1	Cb-YDS2	Cb-YDS3	VIP	P-value	FDR	Fold_Change	Log2FC	Type
1	Zmsp000758	C8H15NO2	1-(Hydroxymethyl)hexahydro-1h-pyrrolizin-2-ol	Alkaloids	-	785483	830651	630021	183645	63017.7	177283	1.17265	0.00212689	0.0175286	5.29822	2.40551	up
2	Zmhn002227	C17H22O10	4-O-Glucosyl-sinapate	Phenolic acids	-	61670	81670	75005	15058.8	33340	26636.6	1.15576	0.00396285	0.0245181	2.90989	1.54097	up
3	Zmhn001703	C13H16O10	5-O-Galloyl-D-hamamelose*	Phenolic acids	-	246048	267116	248994	74065.6	74967.7	69058.2	1.26438	0.000638341	0.00991383	3.49467	1.80516	up
4	Zmgp004060	C22H22O11	paratensein-7-O-glucoside*	Flavonoids	-	5.22719e+06	6.41188e+06	4.07372e+06	2.4002e+06	2.05125e+06	1.1644e+06	1.13973	0.0207175	0.0609037	2.79794	1.48437	up
5	Zmgp002917	C27H32O16	Okanin-4'-O-glucosyl-O-glucoside	Flavonoids	-	78340	85005	63905.4	11670	6403.27	13340	1.23215	0.00490457	0.0273286	7.23422	2.85484	up
6	Zmbp000490	C8H15NO2	Valerine	Alkaloids	-	409798	393794	359627	32275.1	40309.3	49129.9	1.25888	0.000721765	0.0101715	9.55697	3.25655	up
7	Zbjn004445	C21H18O12	Kaempferol-7-O-glucuronide	Flavonoids	-	36030.2	45005	34076.4	6670	16670	18340	1.08465	0.00797163	0.0363258	2.76179	1.46561	up
8	Zbfn004509	C24H26O11	1-O-(3-Hydroxy-4-acetylpyroxy)-2-O-caffeoyl-glucoside	Phenolic acids	-	850529	426626	830158	65868.9	103794	119333	1.21499	0.0464921	0.0981165	7.29186	2.86629	up
9	Zbfn002396	C15H20O9	Caffeoyl-O-mannitol	Phenolic acids	-	613158	572490	613581	185157	246544	239081	1.24477	0.00018467	0.00598977	2.68228	1.42346	up
10	Ymjm000148	C14H20O7	Salidroside	Phenolic acids	10338-51-9	901052	876235	913540	416061	455621	423802	1.26202	9.87553e-06	0.00174428	2.07708	1.05456	up
11	Xmyp005654	C21H20O11	Kaempferol-4'-O-glucoside	Flavonoids	52222-74-9	411471	401719	386093	14370.3	7459.97	4994.99	1.25044	6.84448e-05	0.00347244	44.7072	5.48243	up
12	Wayn004278	C21H18O12	3-O-Methylellagic acid 4'-rhamnoside	Tannins	-	128340	130005	108340	21670	6670	10075	1.21436	0.000458932	0.00942534	9.54535	3.2548	up
13	Wayn004109	C21H18O13	3'-O-Methylellagic acid 4-O-beta-D-glucoside	Tannins	-	4.05163e+06	4.237e+06	3.52598e+06	569662	522893	662260	1.26133	0.00306141	0.0210127	6.73267	2.75118	up
14	Wafn002827	C16H22O9	Dihydroferulic acid glucoside	Phenolic acids	-	343918	430028	297001	66305.3	65110.6	47549.6	1.24861	0.0149859	0.0510314	5.98409	2.58113	up
15	pmp000101	C45H38O18	Arecatannin C1	Tannins	87727-69-3	74699.7	64927	115005	18315.5	20812.5	50005	1.06753	0.0478375	0.100287	2.85676	1.51438	up
16	pmn001647	C45H38O18	Procyanidin C2	Tannins	37064-31-6	110238	108245	87755.8	43879.4	38779.8	45921.1	1.241	0.00965569	0.0402745	2.38169	1.25199	up
17	pme2268	C7H7NO2	Trigonelline	Alkaloids	535-83-1	1.16293e+07	1.48552e+07	1.26242e+07	3.81236e+06	4.18208e+06	6.36112e+06	1.20068	0.002979	0.0209826	2.72429	1.44588	up
18	pme0282	C8H6O4	Phthalic acid	Phenolic acids	88-99-3	42843.7	49648.8	58408.8	18526.5	18899	24866.5	1.2151	0.011461	0.044499	2.42248	1.27649	up
19	pmb3142	C13H16O8	Salicylic acid-2-O-glucoside	Phenolic acids	10366-91-3	402331	414890	368189	181751	172790	139210	1.24102	0.000275189	0.00709929	2.40082	1.26353	up
20	MWSslk146	C27H30O15	4'-O-Glucosylvitexin	Flavonoids	38950-94-6	95005	176670	111670	12412.2	13568.7	16474.2	1.24548	0.0445642	0.0952623	9.02943	3.17463	up
21	MWSmce675	C12H16O7	Arbutin	Phenolic acids	497-76-7	25433.8	24637	27181.9	8375.38	5464.65	10226.9	1.20892	0.00133007	0.0145554	3.20992	1.68254	up
22	MWSHY0171	C30H26O12	Procyanidin B2	Tannins	29106-49-8	586007	556259	852734	236753	190656	188574	1.22339	0.0364591	0.0828202	3.23872	1.69543	up
23	MWSHC2016	C22H18O11	Epigallocatechin-3-O-gallate	Flavonoids	989-51-5	18504.3	16556.4	13900.6	980.952	5005	3340	1.11722	0.00185515	0.0170092	5.25	2.39232	up
24	MWSCX014	C10H8O4	Scopoletin (7-Hydroxy-6-methoxycoumarin)	Lignans and Coumarins	92-61-5	146670	150005	105005	18381.2	11670	23340	1.23507	0.0118116	0.0453971	7.52334	2.91137	up
25	MWS5206	C9H10O4	4-Hydroxyphenyllactic Acid*	Phenolic acids	306-23-0	66865	80527.4	67356.1	17516.8	13282.8	5542.35	1.1853	0.000626733	0.00991383	5.90911	2.56294	up
26	mws5028	C7H5NO2	2-Benzoxazolinone	Alkaloids	59-49-4	370005	508340	646670	36670	38340	30005	1.25495	0.0272065	0.0697108	14.5219	3.86016	up
27	MWS20145	C21H22O11	Eriodictyol-7-O-glucoside*	Flavonoids	38965-51-4	902292	967881	1011670	195000	249160	114385	1.22065	0.000137677	0.0054607	5.15955	2.36725	up
28	MWS1777	C6H6ClN	3-Chloroaniline	Alkaloids	108-42-9	3.71054e+06	4.04252e+06	4.25551e+06	1.92316e+06	1.74863e+06	1.8137e+06	1.2566	0.00271587	0.0199499	2.18915	1.13037	up
29	mws1013	C9H6O4	Esculetin (6,7-Dihydroxycoumarin)	Lignans and Coumarins	305-01-1	1.63459e+06	1.4013e+06	1.71788e+06	551282	329645	748013	1.15914	0.00300539	0.0209826	2.91832	1.54514	up
30	mws0836	C30H26O12	Procyanidin B1	Tannins	20315-25-7	804217	675535	1.0867e+06	264376	251237	303692	1.22306	0.0388684	0.0858053	3.13248	1.64731	up
31	mws0054	C15H14O6	Catechin	Flavonoids	154-23-4	216311	196146	241574	55743.6	57208.8	71400.2	1.25125	0.00306493	0.0210127	3.54772	1.82689	up
32	Lsjp211201	C13H20O2	3S-3-hydroxy-β-damascon	Terpenoids	-	4.36466e+06	4.84326e+06	2.9948e+06	1.07633e+06	1.28143e+06	1.34265e+06	1.22274	0.0338253	0.079351	3.29767	1.72145	up
33	Lmsp004301	C21H22O11	3',5,5',7-Tetrahydroxyflavanone-7-O-glucoside*	Flavonoids	-	601148	910300	556986	168408	175565	97539.5	1.20878	0.0342394	0.0796825	4.68488	2.22801	up
34	Lmsn002288	C21H28O14	1-O-Caffeoyl-(6-O-glucosyl)-β-D-glucose	Phenolic acids	-	702380	784275	960010	220550	318201	359636	1.19897	0.00870039	0.0378343	2.7234	1.44541	up
35	Lmsn002247	C13H16O8	1-O-Salicyloyl-β-D-glucose*	Phenolic acids	60517-74-0	283307	274301	251238	141299	118298	132278	1.24779	0.000519894	0.00982382	2.06404	1.04547	up
36	Lmmp004382	C19H30O7	3-Oxo-α-ionol-β-D-glucoside	Others	-	1.79335e+06	2.0551e+06	1.66413e+06	168340	206670	203340	1.26273	0.0044815	0.0264374	9.53156	3.25271	up
37	Lmlp005236	C21H22O11	Dihydrokaempferol-3-O-glucoside*	Flavonoids	31049-08-8	842908	928884	622211	233997	229651	138340	1.21248	0.0148204	0.0510314	3.97683	1.99162	up
38	Lmfn000604	C13H16O10	6-O-Galloyl-β-D-glucose*	Phenolic acids	13186-19-1	264924	255624	214905	62873.7	59637.5	58197.3	1.26053	0.00648558	0.0318455	4.06983	2.02497	up
39	Lakn003294	C15H20O9	2-β-D-Glucopyranosyloxy-5-hydroxyphenylacetic acidmethylester	Phenolic acids	-	1.59916e+06	1.89458e+06	1.5945e+06	310691	438340	291530	1.24798	0.00153416	0.0156131	4.8899	2.28981	up
40	Lajp003377	C30H26O12	Fisetinidol-(4α,6)-gallocatechin	Flavonoids	1262536-83-3	621952	588272	789045	209825	131078	161917	1.23225	0.00846303	0.0373009	3.97612	1.99136	up
41	Lahp002608	C11H9NO2	3,5-Dihydro-2H-Furo[3,2-C]Quinolin-4-One*	Alkaloids	-	1.5048e+06	1.40836e+06	1.56434e+06	714579	577425	566895	1.24532	0.000188902	0.00598977	2.40869	1.26825	up
42	Lahp001956	C11H9O2N	Pyran[3,4-b]indole-2-ketone	Alkaloids	-	1.8574e+06	1.98795e+06	2.06354e+06	920156	863500	780960	1.25456	0.00024555	0.00709929	2.304	1.20414	up
43	Ladp002110	C10H7NO4	4-hydroxy-2-oxo-1,2-dihydroquinoline-3-carboxylic acid	Alkaloids	73776-24-6	269494	217256	286601	126405	108850	66524.6	1.15938	0.00493339	0.0273286	2.56264	1.35763	up
44	Lacp003991	C19H32O8	Blumenol B Glucoside*	Terpenoids	-	4.42547e+06	3.36324e+06	2.76131e+06	858869	913534	1.04602e+06	1.23513	0.0324185	0.0775802	3.74324	1.90429	up
45	Labp004829	C19H34O7	Platanionoside J*	Terpenoids	-	1.08949e+06	1.28212e+06	1716670	281670	199605	323340	1.23122	0.0240165	0.065667	5.08104	2.34512	up
46	Hmtn001288	C9H10O4	Methyl 2,4-dihydroxyphenylacetate*	Phenolic acids	67828-42-6	66865	80527.4	67356.1	17516.8	13282.8	5542.35	1.1853	0.000626733	0.00991383	5.90911	2.56294	up
47	Hmln003754	C26H34O11	Icariside E5*	Others	126176-79-2	545005	768340	718340	228153	189954	186857	1.24086	0.0167214	0.0550864	3.35835	1.74775	up
48	Hmln000659	C13H16O10	3-O-Galloyl-D-glucose*	Phenolic acids	-	264924	255624	214905	62873.7	59637.5	58197.3	1.26053	0.00648558	0.0318455	4.06983	2.02497	up
49	Hmgp002327	C11H9NO2	3-amino-2-naphthoic acid*	Alkaloids	-	1.14135e+06	1.10917e+06	1.30157e+06	562845	584808	544750	1.25296	0.00732901	0.0342334	2.09885	1.0696	up
50	Cmxp003975	C21H22O11	Okanin-4'-O-glucoside(Marein)*	Flavonoids	535-96-6	851771	939520	664755	226908	266891	163945	1.22406	0.0103368	0.0422921	3.73404	1.90074	up

## Sheet: MDS Vs YDS and MS Vs MDS
Number	Index	Index	Formula	Compounds	Class I	Class II	CAS	Cb-MDS1	Cb-MDS2	Cb-MDS3	Cb-YDS1	Cb-YDS2	Cb-YDS3	VIP	P-value	FDR	Fold_Change	Log2FC	Type

## Sheet: MS Vs YDS and MS Vs MDS
Number	Index	Formula	Compounds	Class I	Class II	CAS	Cb-MS1	Cb-MS2	Cb-MS3	Cb-YDS1	Cb-YDS2	Cb-YDS3	VIP	P-value	FDR	Fold_Change	Log2FC	Type
1	Cmmn013275	C20H30O2	Isopimaric acid*	Terpenoids	Ditepenoids	5835-26-7	133074	235323	147200	38378	26802.3	31782.9	1.22996	0.0473541	0.0995482	5.31745	2.41073	up
2	MWSHY0079	C21H22O9	Liquiritigenin-4'-O-Glucoside (Liquiritin)	Flavonoids	Flavanones	551-15-5	367800	569145	335744	144014	152695	72021.6	1.15043	0.0419269	0.0914223	3.45154	1.78724	up
3	MWSHY0040	C21H20O10	Oroxin A	Flavonoids	Flavones	57396-78-8	1.94417e+06	3.08803e+06	2.11865e+06	723750	908684	634202	1.21024	0.0388999	0.0858053	3.15483	1.65756	up
4	Lamp007163	C22H22O10	4'-Demethyleucomin glucoside	Flavonoids	Other Flavonoids	-	870071	678340	590997	345005	290153	326670	1.208	0.0371325	0.0833565	2.22432	1.15336	up
5	Lmrn003201	C11H11NO3	Indole-3-lactic acid	Alkaloids	Plumerane	1821-52-9	71763.9	65865.9	42358.7	20475	19666.9	13768.9	1.19724	0.0368173	0.0830059	3.33864	1.73926	up
6	pmb0752	C17H20O9	3-O-Feruloylquinic acid	Phenolic acids	Phenolic acids	1899-29-2	20005	22505.1	18268.2	4664.99	8652.66	13758.4	1.03446	0.0338364	0.079351	2.24473	1.16654	up
7	Hmyp002656	C11H11NO4	Methyl dioxindole-3-acetate	Alkaloids	Plumerane	57061-18-4	67984.5	59322.3	95832.7	12006	18340	12522.3	1.23142	0.0285937	0.0725005	5.20523	2.37996	up
8	Lhmp122023	C19H20O12	3-O-caffeoyl malonyl quinic acid	Others	Others	-	3.29265e+06	2.51865e+06	2.125e+06	1.0814e+06	1.18444e+06	717951	1.17289	0.0270515	0.0695479	2.6598	1.41132	up
9	MWSHY0189	C21H20O10	Apigenin-7-O-glucoside(Cosmosiin)*	Flavonoids	Flavones	578-74-5	6.46202e+06	9.52975e+06	6.23738e+06	1.18748e+06	947315	1.20479e+06	1.24983	0.0266772	0.0690523	6.65626	2.73471	up
10	Lacp004926	C21H20O10	3,8-Dihydroxy-1-methoxy-9,10-anthraquinone glucoside	Quinones	Anthraquinone	-	2.59521e+06	3.15029e+06	2.06772e+06	730930	854671	742245	1.23778	0.0264255	0.0686342	3.35641	1.74692	up
11	Wasn005682	C22H22O11	Protocatechuic acid 4-O-(6''-O-p-Coumaroyl)Glucoside	Phenolic acids	Phenolic acids	-	9.75065e+06	6.8757e+06	5.84691e+06	352388	714819	870229	1.22891	0.0262205	0.0683351	11.5995	3.53599	up
12	pmp001122	C16H14O4	Denthyrsinin	Phenolic acids	Phenolic acids	118169-17-8	137763	185924	133176	51114.3	63484.9	57975.2	1.22811	0.0260124	0.0680257	2.64734	1.40454	up
13	Lahp003986	C21H22O10	3,4-Dihydro-4-(4'-hydroxyphenyl)-5,7-dihydroxycoumarin glucoside	Lignans and Coumarins	Coumarins	-	3.06148e+06	3.69446e+06	2.44176e+06	1.10944e+06	1.01517e+06	873390	1.22926	0.0258571	0.0680257	3.06794	1.61727	up
14	MWSmce338	C6H11NO3	N-Hydroxypipecolic acid	Alkaloids	Piperidine alkaloids	115819-92-6	186858	150501	201290	85652.3	88187.6	94276	1.2233	0.0242757	0.065743	2.00902	1.00649	up
15	Lmqn005179	C24H24O11	1,4,8-Trihydroxynaphthalene-1-O-[6'-O-(3''-methoxy-5''-hydryoxybenzoyl)]glucoside	Quinones	Quinones	-	1.03963e+06	665581	918535	184299	245785	254410	1.22809	0.0241674	0.0656837	3.83311	1.93852	up
16	Lazn003560	C22H30O11	Methoxy-erythro-Guaiacyl glycerol β-threo-syringyl glycerol ether	Lignans and Coumarins	Lignans	-	1.05872e+06	872239	682034	257884	428890	305306	1.17531	0.0230486	0.0640144	2.63385	1.39718	up
17	Zmxp004722	C21H22O10	Thunberginol G 3'-Glucoside	Lignans and Coumarins	Coumarins	-	3.4132e+06	4.00602e+06	2.81325e+06	1.34864e+06	1.32178e+06	1.16295e+06	1.23459	0.0225389	0.0634669	2.66932	1.41647	up
18	Cmlp002163	C16H22O10	Gentioflavoside	Terpenoids	Monoterpenoids	34239-17-3	164205	103549	130983	26996	78464.1	33200.4	1.07964	0.0224094	0.0634669	2.87564	1.52388	up
19	Lmsn004970	C24H24O12	3,6-Di-O-caffeoyl glucose*	Phenolic acids	Phenolic acids	-	5.55471e+06	6.37265e+06	8.23318e+06	1.60732e+06	2.16028e+06	1.72111e+06	1.23529	0.0213765	0.0613868	3.67309	1.87699	up
20	Zbrn008158	C16H12O6	Chrysoeriol; 5,7,4'-Trihydroxy-3'-Methoxyflavone*	Flavonoids	Flavones	491-71-4	163778	254844	184457	30357.7	50932.1	27673.9	1.22393	0.0209935	0.0609774	5.53468	2.4685	up
21	Lmyn003835	C14H10O7	4-(3,4,5-Trihydroxybenzoxy)benzoic acid	Phenolic acids	Phenolic acids	-	361670	238914	352939	110005	76670	73340	1.21641	0.0209266	0.0609774	3.66718	1.87467	up
22	pmn001716	C21H20O11	Carthamone*	Flavonoids	Chalcones	86579-00-2	551420	401821	648340	101566	260005	194689	1.10437	0.0206347	0.0609037	2.8792	1.52567	up
23	Hmmn002781	C39H50O26	Eriodictyol-7-O-rutinoside-5-O-(6''-O-glucosyl)glucuronide	Flavonoids	Flavanones	-	47351.7	73516	52389.4	6670	10255.1	15005	1.21016	0.0204857	0.0609037	5.42613	2.43992	up
24	Lmlp005572	C21H20O10	Galangin-7-O-glucoside	Flavonoids	Flavonols	-	5.99493e+06	9.26743e+06	7.60287e+06	1.11757e+06	1.13971e+06	1.09977e+06	1.25574	0.0204485	0.0609037	6.81111	2.76789	up
25	Lmyn006227	C15H10O5	Galangin (3,5,7-Trihydroxyflavone)	Flavonoids	Flavonols	548-83-4	89682.5	73549.9	60720.9	31688	22778.6	24270.4	1.21609	0.020255	0.0609037	2.84432	1.50809	up
26	Zbnn006442	C15H12O6	Eriodictyol (5,7,3',4'-Tetrahydroxyflavanone)	Flavonoids	Flavanones	552-58-9	138863	140543	91935.9	52772.1	35422.5	29239.9	1.1825	0.0202449	0.0609037	3.16212	1.66089	up
27	Lmgp004731	C21H20O10	Genistein-7-O-galactoside*	Flavonoids	Isoflavones	-	6.0903e+06	9.21038e+06	7.15874e+06	1.14633e+06	1.01911e+06	1.1413e+06	1.25578	0.0197726	0.0609037	6.79201	2.76384	up
28	Zbfn005376	C24H24O11	2-Caffeoyl-6-(4-hydroxycinnamoyl)glucoside	Phenolic acids	Phenolic acids	-	748834	483644	599962	101052	88804.1	142468	1.23647	0.019117	0.0606168	5.51401	2.4631	up
29	Lagp003275	C22H32O11	Malonyl roseoside	Others	Ketone compounds	-	69828.1	106917	74612.3	3696.61	13340	11869.9	1.18628	0.0185911	0.0599485	8.69552	3.12027	up
30	mws0072	C21H20O10	Apigenin-5-O-glucoside	Flavonoids	Flavones	28757-27-9	984035	873962	686670	432463	468340	244435	1.10541	0.0151552	0.0510314	2.22195	1.15183	up
31	Cmsn002383	C25H34O11	(7S,8S-Threo-3',4,7,9-tetrahydroxy-3-methoxy-8-O-4'-neolignan-9'-O-rhamnoside	Lignans and Coumarins	Lignans	-	166655	222522	218733	83159.3	75783.7	66549.8	1.23397	0.0145228	0.0506964	2.69592	1.43078	up
32	Hmgp002189	C22H22O11	Hispidulin-7-O-glucoside(Homoplantaginin)*	Flavonoids	Flavones	17680-84-1	1.26632e+06	1.55958e+06	1.60595e+06	817162	893340	439523	1.07724	0.0144992	0.0506964	2.0613	1.04356	up
33	Zbjn008081	C16H12O6	Kaempferide (3,5,7-Trihydroxy-4'-methoxyflavone)*	Flavonoids	Flavonols	491-54-3	176119	249277	181763	42612.6	61381.4	34273.5	1.22256	0.0142631	0.0504847	4.39119	2.13461	up
34	MWSHY0098	C15H14O7	Epigallocatechin	Flavonoids	Flavanols	970-74-1	112008	135449	168202	11005.5	15341.8	5828.76	1.23252	0.0139028	0.0499942	12.9182	3.69134	up
35	mws0918	C16H12O5	Prunetin (5,4'-Dihydroxy-7-methoxyisoflavone)	Flavonoids	Isoflavones	552-59-0	493578	628113	463589	110298	87217.8	74008.1	1.24907	0.010528	0.0428438	5.83845	2.54559	up
36	Ymjm000143	C19H26O12	2,3,4-Trihydroxybutyl 6-O-(E)-caffeoyl-β-D-glucopyranoside	Phenolic acids	Phenolic acids	-	1.2032e+06	1.07049e+06	1.42376e+06	326114	332213	272209	1.2515	0.0102809	0.0422907	3.97347	1.9904	up
37	Hmcp003783	C13H10N2O	1-Acetyl-β-carboline	Alkaloids	Plumerane	-	239795	240253	225606	113819	120857	68882.1	1.17061	0.00968493	0.0402745	2.32461	1.21699	up
38	Lacp005577	C22H32O10	3-(3'-Hydroxybutyl)-2,4,4-trimethylcyclohexa-2,5-dienone malonyl glucoside	Terpenoids	Sesquiterpenoids	-	493172	498856	609884	93005.6	97746.4	100189	1.26173	0.00733252	0.0342334	5.50596	2.46099	up
39	NK10264324	C6H6O3	Phloroglucinol; 1,3,5-Benzenetriol	Phenolic acids	Phenolic acids	108-73-6	518270	445328	457281	185564	144701	275697	1.16102	0.00731624	0.0342334	2.34483	1.22948	up
40	Cmxp005429	C15H12O6	Okanin	Flavonoids	Chalcones	484-76-4	194920	179021	137764	48630.8	77701.9	20583.1	1.09211	0.00686167	0.0330489	3.48297	1.80032	up
41	Wmhn004393	C26H26O11	1,4,8-Trihydroxynaphthalene-1-O-[6'-O-(4''-propionyloxybenzoyl)]glucoside	Quinones	Quinones	-	465005	613340	608340	108340	146670	90005	1.23905	0.00656233	0.0320124	4.88873	2.28946	up
42	Cmyp005063	C21H28O9	Grandidentatin	Phenolic acids	Phenolic acids	15732-48-6	4.54385e+06	3.6402e+06	3.57781e+06	931786	756832	598580	1.24568	0.0058103	0.0302852	5.14247	2.36246	up
43	Cmhp002692	C28H32O17	Madreselvin A*	Flavonoids	Flavones	188682-83-9	163340	175005	225005	48340	16936.5	11549.6	1.17323	0.00378226	0.0237876	7.33279	2.87436	up
44	Labn004865	C21H22O10	Hydroxy isoliquiritigenin glucoside*	Flavonoids	Chalcones	-	2.0708e+06	2.32683e+06	2.29732e+06	1.10602e+06	698991	603889	1.19366	0.00366118	0.0234131	2.77926	1.4747	up
45	Zbfn004208	C24H24O12	3-O-(3-Methoxy-4-hydroxybenzoyl)-4-O-caffeoylquinic acid	Phenolic acids	Phenolic acids	-	4.33209e+06	3.52553e+06	4.3395e+06	1.23838e+06	1.3788e+06	994672	1.24264	0.00363644	0.0234131	3.37697	1.75573	up
46	MWStz152	C11H11NO3	2-(Acetylamino)-3-phenyl-2-propenoic acid	Alkaloids	Alkaloids	5469-45-4	110214	103043	88351	24294.9	17042.9	20269	1.25195	0.00337013	0.0223348	4.89571	2.29152	up
47	MWSHC2022	C15H20O10	Glucosyringic acid	Phenolic acids	Phenolic acids	33228-65-8	2.04452e+06	2.24496e+06	2.41955e+06	1.05025e+06	963358	854636	1.24568	0.00181682	0.016861	2.33908	1.22594	up
48	Cmxp004324	C24H24O14	Okanin-4'-O-(6''-O-malonyl)glucoside	Flavonoids	Chalcones	-	200940	242301	189921	48714.5	72286.8	28300.7	1.18642	0.00168672	0.0161856	4.24081	2.08434	up
49	Lhjp111614	C19H24O11	Methylasperuloside	Terpenoids	Monoterpenoids	-	1.31852e+06	1.36947e+06	1.24714e+06	549601	568277	543474	1.26352	0.00150265	0.0156131	2.36863	1.24405	up
50	Lahp003509	C21H22O10	Tadehaginoside	Phenolic acids	Phenolic acids	-	299862	372755	331337	64615	127567	65442.5	1.20256	0.00110719	0.0129626	3.89696	1.96235	up
51	Lmhn005110	C16H12O6	Aracarpene 1*	Flavonoids	Isoflavones	1261245-78-6	47514.1	50750.3	43794.3	16064.3	15582.6	7227.5	1.17901	0.00102406	0.0123699	3.6543	1.86959	up
52	Lhjp111615	C20H26O11	Dimethylasperuloside	Terpenoids	Monoterpenoids	-	6.15761e+06	6.65364e+06	6.65272e+06	1.98505e+06	2.13601e+06	2.10553e+06	1.26428	0.000684712	0.0099767	3.12595	1.64429	up
53	pmb0736	C23H24O12	Tricin-7-O-Glucoside*	Flavonoids	Flavones	32769-01-0	1.72176e+06	1.75811e+06	2.00982e+06	449088	650986	479499	1.24228	0.000550275	0.00989104	3.47543	1.79719	up
54	Lmmn002131	C22H22O11	3'-Methoxyorobol-7-O-glucoside	Phenolic acids	Phenolic acids	-	5142550	5.49687e+06	5.53365e+06	343603	450770	383340	1.26403	0.000313848	0.00723751	13.7326	3.77953	up
55	Lajp005753	C23H24O12	5,3'-dihydroxy-6,7,4'-trimethoxyflavone-8-O-β-D-glucoside*	Flavonoids	Flavones	-	625497	622654	664257	211385	200022	137490	1.23725	0.000285321	0.00709929	3.48409	1.80078	up
56	mws0051	C16H12O5	Acacetin	Flavonoids	Flavones	480-44-4	67620.8	65289.3	58860.3	14714.1	10100.5	4104.98	1.18396	0.000205471	0.00625454	6.63117	2.72926	up
57	MWSHC2062	C16H20O9	Ferulic β-glucoside	Phenolic acids	Phenolic acids	14364-12-6	524747	561359	578791	151670	169461	108510	1.24147	7.71145e-05	0.00366776	3.87509	1.95423	up
58	Lmsp003252	C28H32O17	Isorhamnetin-3-O-sophoroside*	Flavonoids	Flavonols	-	108616	113344	112574	16936.5	25012.8	24307.3	1.25196	5.32685e-05	0.00311826	5.04906	2.33602	up
59	HX1362	C9H6O4	aesculetine	Lignans and Coumarins	Coumarins	-	1.59514e+06	1.53326e+06	1.60174e+06	371516	372407	399441	1.26548	4.46086e-05	0.00282893	4.13704	2.0486	up
60	Wagp002962	C21H26O12	Umbelliferone 7-O-Rutinoside	Lignans and Coumarins	Coumarins	-	8.29061e+06	8.55658e+06	8.19456e+06	1045338	1.63872e+06	1234674	1.25424	2.299e-05	0.00194393	6.39027	2.67588	up
61	Wacn002104	C21H24O16	2-O-(1'-O-glucosylCaffeoyl)hydroxycitric Acid	Phenolic acids	Phenolic acids	-	273100	275496	290339	55005	60005	38340	1.24991	1.54984e-05	0.00174428	5.47072	2.45173	up
62	zjgp122323	C16H18O9	4-O-acetyl-3-O-caffeoyl-2-C-methyl-D-erythronate	Others	Others	-	814696	831947	797213	221718	218891	186142	1.26181	2.80772e-06	0.00106834	3.89924	1.96319	up
Number	Index	Formula	Compounds	Class I	Class II	CAS	Cb-MS1	Cb-MS2	Cb-MS3	Cb-MDS1	Cb-MDS2	Cb-MDS3	VIP	P-value	FDR	Fold_Change	Log2FC	Type
1	Zmxp004722	C21H22O10	Thunberginol G 3'-Glucoside	Lignans and Coumarins	Coumarins	-	3.4132e+06	4.00602e+06	2.81325e+06	1.78927e+06	1.70592e+06	1.09699e+06	1.20849	0.0146644	0.0652312	2.22824	1.15591	up
2	zjgp122323	C16H18O9	4-O-acetyl-3-O-caffeoyl-2-C-methyl-D-erythronate	Others	Others	-	814696	831947	797213	162096	201564	218694	1.30974	3.46856e-05	0.00926694	4.19652	2.06919	up
3	Zbrn008158	C16H12O6	Chrysoeriol; 5,7,4'-Trihydroxy-3'-Methoxyflavone*	Flavonoids	Flavones	491-71-4	163778	254844	184457	16529.4	39173.8	20755.9	1.27578	0.0187499	0.0747051	7.8876	2.97959	up
4	Zbnn006442	C15H12O6	Eriodictyol (5,7,3',4'-Tetrahydroxyflavanone)	Flavonoids	Flavanones	552-58-9	138863	140543	91935.9	42680.4	45952.3	70521.3	1.18218	0.0282045	0.0909474	2.33323	1.22233	up
5	Zbjn008081	C16H12O6	Kaempferide (3,5,7-Trihydroxy-4'-methoxyflavone)*	Flavonoids	Flavonols	491-54-3	176119	249277	181763	20547.4	38673.4	26094.6	1.29221	0.0141845	0.0652312	7.11664	2.8312	up
6	Zbfn005376	C24H24O11	2-Caffeoyl-6-(4-hydroxycinnamoyl)glucoside	Phenolic acids	Phenolic acids	-	748834	483644	599962	129375	226375	127546	1.25354	0.0162939	0.0692719	3.79155	1.92279	up
7	Zbfn004208	C24H24O12	3-O-(3-Methoxy-4-hydroxybenzoyl)-4-O-caffeoylquinic acid	Phenolic acids	Phenolic acids	-	4.33209e+06	3.52553e+06	4.3395e+06	1.73393e+06	2.06034e+06	1.55179e+06	1.28	0.00449229	0.0416461	2.28152	1.19	up
8	Ymjm000143	C19H26O12	2,3,4-Trihydroxybutyl 6-O-(E)-caffeoyl-β-D-glucopyranoside	Phenolic acids	Phenolic acids	-	1.2032e+06	1.07049e+06	1.42376e+06	573870	590236	570052	1.28883	0.0235591	0.0828363	2.13213	1.0923	up
9	Wmhn004393	C26H26O11	1,4,8-Trihydroxynaphthalene-1-O-[6'-O-(4''-propionyloxybenzoyl)]glucoside	Quinones	Quinones	-	465005	613340	608340	228340	238340	171670	1.27548	0.00965236	0.0591607	2.64226	1.40177	up
10	Wasn005682	C22H22O11	Protocatechuic acid 4-O-(6''-O-p-Coumaroyl)Glucoside	Phenolic acids	Phenolic acids	-	9.75065e+06	6.8757e+06	5.84691e+06	1.82702e+06	3.3218e+06	3.75968e+06	1.14419	0.0418166	0.115718	2.52267	1.33495	up
11	Wagp002962	C21H26O12	Umbelliferone 7-O-Rutinoside	Lignans and Coumarins	Coumarins	-	8.29061e+06	8.55658e+06	8.19456e+06	2.467e+06	2.32286e+06	3.69104e+06	1.27377	0.00412808	0.0402753	2.95273	1.56205	up
12	Wacn002104	C21H24O16	2-O-(1'-O-glucosylCaffeoyl)hydroxycitric Acid	Phenolic acids	Phenolic acids	-	273100	275496	290339	106165	63198.6	112466	1.25296	0.00338812	0.037917	2.97675	1.57374	up
13	pmp001122	C16H14O4	Denthyrsinin	Phenolic acids	Phenolic acids	118169-17-8	137763	185924	133176	7577.03	14072.7	8447.5	1.30608	0.0128129	0.0645739	15.1795	3.92406	up
14	pmn001716	C21H20O11	Carthamone*	Flavonoids	Chalcones	86579-00-2	551420	401821	648340	254480	166417	118366	1.2	0.0210275	0.0788419	2.96995	1.57044	up
15	pmb0752	C17H20O9	3-O-Feruloylquinic acid	Phenolic acids	Phenolic acids	1899-29-2	20005	22505.1	18268.2	12008	8340	7124.19	1.22924	0.00482909	0.0416461	2.21236	1.14559	up
16	pmb0736	C23H24O12	Tricin-7-O-Glucoside*	Flavonoids	Flavones	32769-01-0	1.72176e+06	1.75811e+06	2.00982e+06	401670	262935	237297	1.30153	0.000518098	0.0204616	6.0868	2.60568	up
17	NK10264324	C6H6O3	Phloroglucinol; 1,3,5-Benzenetriol	Phenolic acids	Phenolic acids	108-73-6	518270	445328	457281	179695	218684	224840	1.29229	0.00130503	0.0265817	2.2799	1.18897	up
18	MWStz152	C11H11NO3	2-(Acetylamino)-3-phenyl-2-propenoic acid	Alkaloids	Alkaloids	5469-45-4	110214	103043	88351	25145.1	34055.3	63340	1.13819	0.0184377	0.0746336	2.4613	1.29942	up
19	MWSmce338	C6H11NO3	N-Hydroxypipecolic acid	Alkaloids	Piperidine alkaloids	115819-92-6	186858	150501	201290	66528.3	70775.5	92537.9	1.25623	0.00878036	0.0547693	2.34357	1.22871	up
20	MWSHY0189	C21H20O10	Apigenin-7-O-glucoside(Cosmosiin)*	Flavonoids	Flavones	578-74-5	6.46202e+06	9.52975e+06	6.23738e+06	2.31488e+06	2.12855e+06	1.36573e+06	1.26524	0.0285814	0.0913884	3.82657	1.93605	up
21	MWSHY0098	C15H14O7	Epigallocatechin	Flavonoids	Flavanols	970-74-1	112008	135449	168202	9148.66	52193.6	22500.7	1.14865	0.00690872	0.0491358	4.95758	2.30964	up
22	MWSHY0079	C21H22O9	Liquiritigenin-4'-O-Glucoside (Liquiritin)	Flavonoids	Flavanones	551-15-5	367800	569145	335744	43408.7	67061.7	80991.5	1.27785	0.0361759	0.103886	6.64721	2.73275	up
23	MWSHY0040	C21H20O10	Oroxin A	Flavonoids	Flavones	57396-78-8	1.94417e+06	3.08803e+06	2.11865e+06	139265	334516	237614	1.28238	0.0240563	0.0828363	10.0519	3.32939	up
24	MWSHC2062	C16H20O9	Ferulic β-glucoside	Phenolic acids	Phenolic acids	14364-12-6	524747	561359	578791	260634	353340	206756	1.21778	0.0137017	0.0651902	2.02856	1.02045	up
25	MWSHC2022	C15H20O10	Glucosyringic acid	Phenolic acids	Phenolic acids	33228-65-8	2.04452e+06	2.24496e+06	2.41955e+06	822554	1.11821e+06	855812	1.28441	0.000887663	0.0256081	2.39901	1.26244	up
26	mws0918	C16H12O5	Prunetin (5,4'-Dihydroxy-7-methoxyisoflavone)	Flavonoids	Isoflavones	552-59-0	493578	628113	463589	62957	98801.8	115383	1.28577	0.00848776	0.0533817	5.7201	2.51604	up
27	mws0072	C21H20O10	Apigenin-5-O-glucoside	Flavonoids	Flavones	28757-27-9	984035	873962	686670	161682	377818	556008	1.02536	0.0311133	0.0958591	2.32282	1.21588	up
28	mws0051	C16H12O5	Acacetin	Flavonoids	Flavones	480-44-4	67620.8	65289.3	58860.3	6425.18	13803.5	9176.96	1.2865	0.000115369	0.0152401	6.52155	2.70522	up
29	Lmyn006227	C15H10O5	Galangin (3,5,7-Trihydroxyflavone)	Flavonoids	Flavonols	548-83-4	89682.5	73549.9	60720.9	20399.2	18755.4	19526.7	1.30215	0.0220663	0.0799642	3.81644	1.93223	up
30	Lmyn003835	C14H10O7	4-(3,4,5-Trihydroxybenzoxy)benzoic acid	Phenolic acids	Phenolic acids	-	361670	238914	352939	176670	151000	107422	1.18269	0.0304932	0.0950104	2.19154	1.13195	up
31	Lmsp003252	C28H32O17	Isorhamnetin-3-O-sophoroside*	Flavonoids	Flavonols	-	108616	113344	112574	33113.8	50009.2	30790.5	1.27626	0.00467804	0.0416461	2.93674	1.55421	up
32	Lmsn004970	C24H24O12	3,6-Di-O-caffeoyl glucose*	Phenolic acids	Phenolic acids	-	5.55471e+06	6.37265e+06	8.23318e+06	2.96212e+06	3.61213e+06	2.96008e+06	1.24401	0.0386652	0.109384	2.11452	1.08033	up
33	Lmrn003201	C11H11NO3	Indole-3-lactic acid	Alkaloids	Plumerane	1821-52-9	71763.9	65865.9	42358.7	30005	23597.9	19670.6	1.20544	0.0465886	0.121003	2.45639	1.29654	up
34	Lmqn005179	C24H24O11	1,4,8-Trihydroxynaphthalene-1-O-[6'-O-(3''-methoxy-5''-hydryoxybenzoyl)]glucoside	Quinones	Quinones	-	1.03963e+06	665581	918535	136654	200041	229335	1.27375	0.0198321	0.0770221	4.63534	2.21268	up
35	Lmmn002131	C22H22O11	3'-Methoxyorobol-7-O-glucoside	Phenolic acids	Phenolic acids	-	5142550	5.49687e+06	5.53365e+06	1.14308e+06	1.85337e+06	2238340	1.24483	0.00334189	0.037917	3.08954	1.62739	up
36	Lmlp005572	C21H20O10	Galangin-7-O-glucoside	Flavonoids	Flavonols	-	5.99493e+06	9.26743e+06	7.60287e+06	2.41488e+06	1.66912e+06	1.50629e+06	1.2791	0.0190675	0.0755748	4.09017	2.03216	up
37	Lmhn005110	C16H12O6	Aracarpene 1*	Flavonoids	Isoflavones	1261245-78-6	47514.1	50750.3	43794.3	5868.57	9938.77	14538.1	1.2503	0.000406362	0.0176808	4.68138	2.22693	up
38	Lmgp004731	C21H20O10	Genistein-7-O-galactoside*	Flavonoids	Isoflavones	-	6.0903e+06	9.21038e+06	7.15874e+06	1.79148e+06	2.27482e+06	1.86489e+06	1.29381	0.0240136	0.0828363	3.78666	1.92093	up
39	Lhmp122023	C19H20O12	3-O-caffeoyl malonyl quinic acid	Others	Others	-	3.29265e+06	2.51865e+06	2.125e+06	789799	940069	1.43474e+06	1.19191	0.0247259	0.0847584	2.50783	1.32644	up
40	Lhjp111615	C20H26O11	Dimethylasperuloside	Terpenoids	Monoterpenoids	-	6.15761e+06	6.65364e+06	6.65272e+06	2.92904e+06	2.73238e+06	3539919	1.28881	0.000617639	0.0213647	2.11534	1.08089	up
41	Lhjp111614	C19H24O11	Methylasperuloside	Terpenoids	Monoterpenoids	-	1.31852e+06	1.36947e+06	1.24714e+06	532453	650463	775395	1.25629	0.00374101	0.0402753	2.00945	1.0068	up
42	Lazn003560	C22H30O11	Methoxy-erythro-Guaiacyl glycerol β-threo-syringyl glycerol ether	Lignans and Coumarins	Lignans	-	1.05872e+06	872239	682034	245005	572770	263941	1.11828	0.0283938	0.0911715	2.4156	1.27238	up
43	Lamp007163	C22H22O10	4'-Demethyleucomin glucoside	Flavonoids	Other Flavonoids	-	870071	678340	590997	155223	241670	146590	1.2738	0.0144342	0.0652312	3.93647	1.9769	up
44	Lajp005753	C23H24O12	5,3'-dihydroxy-6,7,4'-trimethoxyflavone-8-O-β-D-glucoside*	Flavonoids	Flavones	-	625497	622654	664257	94987.8	103990	123870	1.3146	2.18859e-05	0.00926694	5.92357	2.56647	up
45	Lahp003986	C21H22O10	3,4-Dihydro-4-(4'-hydroxyphenyl)-5,7-dihydroxycoumarin glucoside	Lignans and Coumarins	Coumarins	-	3.06148e+06	3.69446e+06	2.44176e+06	1.4888e+06	1.20217e+06	887325	1.23138	0.020357	0.0783715	2.57041	1.362	up
46	Lahp003509	C21H22O10	Tadehaginoside	Phenolic acids	Phenolic acids	-	299862	372755	331337	62957.5	55505	76210	1.30834	0.00362249	0.0399524	5.15715	2.36657	up
47	Lagp003275	C22H32O11	Malonyl roseoside	Others	Ketone compounds	-	69828.1	106917	74612.3	8900.93	4950.25	10005	1.29138	0.0212618	0.0788419	10.5364	3.39731	up
48	Lacp005577	C22H32O10	3-(3'-Hydroxybutyl)-2,4,4-trimethylcyclohexa-2,5-dienone malonyl glucoside	Terpenoids	Sesquiterpenoids	-	493172	498856	609884	178855	127547	143639	1.29865	0.00435322	0.04141	3.55948	1.83166	up
49	Lacp004926	C21H20O10	3,8-Dihydroxy-1-methoxy-9,10-anthraquinone glucoside	Quinones	Anthraquinone	-	2.59521e+06	3.15029e+06	2.06772e+06	173250	249334	219926	1.31064	0.0162875	0.0692719	12.1605	3.60413	up
50	Labn004865	C21H22O10	Hydroxy isoliquiritigenin glucoside*	Flavonoids	Chalcones	-	2.0708e+06	2.32683e+06	2.29732e+06	1.33521e+06	1.10982e+06	712303	1.19591	0.0121423	0.0624342	2.12044	1.08437	up
51	HX1362	C9H6O4	aesculetine	Lignans and Coumarins	Coumarins	-	1.59514e+06	1.53326e+06	1.60174e+06	543479	783162	940090	1.21063	0.0164549	0.069524	2.08677	1.06127	up
52	Hmyp002656	C11H11NO4	Methyl dioxindole-3-acetate	Alkaloids	Plumerane	57061-18-4	67984.5	59322.3	95832.7	14478.4	15002.6	29468.8	1.22188	0.0238148	0.0828363	3.78525	1.92039	up
53	Hmmn002781	C39H50O26	Eriodictyol-7-O-rutinoside-5-O-(6''-O-glucosyl)glucuronide	Flavonoids	Flavanones	-	47351.7	73516	52389.4	13125.9	9069.04	22400.5	1.21571	0.0183553	0.0746336	3.88509	1.95795	up
54	Hmgp002189	C22H22O11	Hispidulin-7-O-glucoside(Homoplantaginin)*	Flavonoids	Flavones	17680-84-1	1.26632e+06	1.55958e+06	1.60595e+06	558340	606670	900005	1.21179	0.00635656	0.0469645	2.14616	1.10176	up
55	Hmcp003783	C13H10N2O	1-Acetyl-β-carboline	Alkaloids	Plumerane	-	239795	240253	225606	97580.3	118124	99333.4	1.306	0.000160211	0.0152401	2.23991	1.16344	up
56	Cmyp005063	C21H28O9	Grandidentatin	Phenolic acids	Phenolic acids	15732-48-6	4.54385e+06	3.6402e+06	3.57781e+06	819978	760956	1.16366e+06	1.29104	0.00487057	0.0416461	4.28546	2.09945	up
57	Cmxp005429	C15H12O6	Okanin	Flavonoids	Chalcones	484-76-4	194920	179021	137764	43438.1	65890.1	77739.8	1.22557	0.00976017	0.0591607	2.73539	1.45175	up
58	Cmxp004324	C24H24O14	Okanin-4'-O-(6''-O-malonyl)glucoside	Flavonoids	Chalcones	-	200940	242301	189921	81771.2	109214	100568	1.2687	0.0080968	0.0522175	2.17168	1.11881	up
59	Cmsn002383	C25H34O11	(7S,8S-Threo-3',4,7,9-tetrahydroxy-3-methoxy-8-O-4'-neolignan-9'-O-rhamnoside	Lignans and Coumarins	Lignans	-	166655	222522	218733	88577.8	23276.3	121466	0.982515	0.0289816	0.0915336	2.60547	1.38154	insig
60	Cmmn013275	C20H30O2	Isopimaric acid*	Terpenoids	Ditepenoids	5835-26-7	133074	235323	147200	25797.1	30545.2	31658.6	1.29254	0.0464587	0.121003	5.85899	2.55065	up
61	Cmlp002163	C16H22O10	Gentioflavoside	Terpenoids	Monoterpenoids	34239-17-3	164205	103549	130983	41614.2	48678.1	39386.9	1.27683	0.0334116	0.100103	3.0748	1.62049	up
62	Cmhp002692	C28H32O17	Madreselvin A*	Flavonoids	Flavones	188682-83-9	163340	175005	225005	110005	66670	43340	1.15379	0.0136219	0.0651902	2.56051	1.35643	up

## Sheet: Triple groups
Number	Index	Formula	Compounds	Class I	CAS	Cb-MDS1	Cb-MDS2	Cb-MDS3	Cb-YDS1	Cb-YDS2	Cb-YDS3	VIP	P-value	FDR	Fold_Change	Log2FC	Type
1	Qmyp101114	C19H30O7	9-O-β-D-Glucoside of 3-hydroxy-7,8-didehydro-β-ionol*	Terpenoids	-	1.73662e+06	2.37726e+06	1.77515e+06	357017	135852	256787	1.31975	0.00930844	0.0627095	7.85563	2.97373	up
2	Lafp004533	C22H32O10	(6R,9R)-3-Oxo-α-ionol-β-D-malonyl-glucoside	Terpenoids	-	306702	361783	355552	34083.7	65170.4	60935.2	1.34069	0.000565146	0.0257538	6.39267	2.67642	up
3	Lmmp003349	C19H30O7	Byzantionoside A*	Others	189109-41-9	1.73662e+06	2.37726e+06	1.77515e+06	357017	135852	256787	1.31975	0.00930844	0.0627095	7.85563	2.97373	up
4	Lmjp003090	C17H20O10	Isofraxidin-7-O-glucoside	Lignans and Coumarins	483-91-0	595005	823340	531670	206670	185005	201670	1.33873	0.0356628	0.120086	3.28648	1.71654	up
5	MWSmce017	C9H6O4	Daphnetin	Lignans and Coumarins	486-35-1	263657	296082	360373	84903	202027	169878	1.10557	0.0283147	0.108826	2.01422	1.01022	up
6	mws1000	C15H12O6	Fustin	Flavonoids	20725-03-5	21801	33106.8	21798.4	11376.7	10208.4	6711.33	1.26621	0.0375791	0.123266	2.71081	1.43872	up
7	MWSslk002	C21H20O10	Sophoricoside*	Flavonoids	152-95-4	2.4134e+06	2.63889e+06	1.833e+06	950631	1.06223e+06	1.24128e+06	1.29223	0.0265652	0.104747	2.11586	1.08124	up
8	Wdtp003384	C17H22O10	3,4,5,6-tetrahydroxy-6-[4-(2-methylpropanoyloxymethyl)phenoxy]oxane-2-carboxylic acid	Phenolic acids	-	206670	398340	260005	30005	21670	36670	1.34183	0.0446624	0.132766	9.79133	3.2915	up
9	Lmcp101902	C23H26O11	Desrhamnosylacteoside*	Phenolic acids	-	5.12752e+06	9.23732e+06	8.04941e+06	1.07441e+06	1.30773e+06	1.03579e+06	1.34607	0.0346868	0.11854	6.55784	2.71322	up
10	Lmsp102909	C19H30O7	(6S,9R)-Deoxysappanol	Phenolic acids	-	353731	372445	508340	138111	134548	160385	1.33337	0.0288936	0.108995	2.85078	1.51136	up
11	Zbfn004397	C24H26O12	2-O-caffeoyl-5-O-(3-hydroxy-4-phenoxy)-6-acetylglucose	Phenolic acids	-	839756	624532	815072	270482	347032	458340	1.24171	0.0111612	0.0683561	2.11865	1.08315	up
Number	Index	Formula	Compounds	Class I	CAS	Cb-MS1	Cb-MS2	Cb-MS3	Cb-YDS1	Cb-YDS2	Cb-YDS3	VIP	P-value	FDR	Fold_Change	Log2FC	Type
1	Qmyp101114	C19H30O7	9-O-β-D-Glucoside of 3-hydroxy-7,8-didehydro-β-ionol*	Terpenoids	-	8626950	8700415	4.84725e+06	357017	135852	256787	1.24191	0.0300357	0.0737718	29.5797	4.88653	up
2	Lmmp003349	C19H30O7	Byzantionoside A*	Others	189109-41-9	8626950	8700415	4.84725e+06	357017	135852	256787	1.24191	0.0300357	0.0737718	29.5797	4.88653	up
3	mws1000	C15H12O6	Fustin	Flavonoids	20725-03-5	76556.1	55895.6	55895.6	11376.7	10208.4	6711.33	1.24102	0.0134707	0.0491265	6.65621	2.7347	up
4	Wdtp003384	C17H22O10	3,4,5,6-tetrahydroxy-6-[4-(2-methylpropanoyloxymethyl)phenoxy]oxane-2-carboxylic acid	Phenolic acids	-	640005	925005	896670	30005	21670	36670	1.25819	0.0127251	0.0479396	27.8644	4.80035	up
5	Zbfn004397	C24H26O12	2-O-caffeoyl-5-O-(3-hydroxy-4-phenoxy)-6-acetylglucose	Phenolic acids	-	3322980	2.64452e+06	2.35187e+06	270482	347032	458340	1.24728	0.0116649	0.0450607	7.73282	2.95099	up
6	MWSslk002	C21H20O10	Sophoricoside*	Flavonoids	152-95-4	6.22486e+06	8.65452e+06	7.67239e+06	950631	1.06223e+06	1.24128e+06	1.25665	0.010959	0.0438938	6.93018	2.79289	up
7	Lmsp102909	C19H30O7	(6S,9R)-Deoxysappanol	Phenolic acids	-	943037	993469	860711	138111	134548	160385	1.26327	0.00167373	0.0161856	6.45942	2.6914	up
8	Lafp004533	C22H32O10	(6R,9R)-3-Oxo-α-ionol-β-D-malonyl-glucoside	Terpenoids	-	1.13403e+06	1.06295e+06	978210	34083.7	65170.4	60935.2	1.2547	0.00133886	0.0145554	19.8215	4.309	up
9	Lmcp101902	C23H26O11	Desrhamnosylacteoside*	Phenolic acids	-	1.62996e+07	1.53599e+07	1.6856e+07	1.07441e+06	1.30773e+06	1.03579e+06	1.26419	0.000568711	0.00989104	14.1944	3.82725	up
10	MWSmce017	C9H6O4	Daphnetin	Lignans and Coumarins	486-35-1	740396	759283	662554	84903	202027	169878	1.20283	0.000282366	0.00709929	4.73335	2.24286	up
11	Lmjp003090	C17H20O10	Isofraxidin-7-O-glucoside	Lignans and Coumarins	483-91-0	1855005	1851670	1903340	206670	185005	201670	1.26579	1.17432e-05	0.00174428	9.4549	3.24106	up
Number	Index	Formula	Compounds	Class I	CAS	Cb-MS1	Cb-MS2	Cb-MS3	Cb-MDS1	Cb-MDS2	Cb-MDS3	VIP	P-value	FDR	Fold_Change	Log2FC	Type
1	Qmyp101114	C19H30O7	9-O-β-D-Glucoside of 3-hydroxy-7,8-didehydro-β-ionol*	Terpenoids	-	8626950	8700415	4.84725e+06	1.73662e+06	2.37726e+06	1.77515e+06	1.2547	0.0475123	0.122152	3.76541	1.91281	up
2	Lafp004533	C22H32O10	(6R,9R)-3-Oxo-α-ionol-β-D-malonyl-glucoside	Terpenoids	-	1.13403e+06	1.06295e+06	978210	306702	361783	355552	1.31141	0.00142496	0.0265817	3.10067	1.63258	up
3	Lmmp003349	C19H30O7	Byzantionoside A*	Others	189109-41-9	8626950	8700415	4.84725e+06	1.73662e+06	2.37726e+06	1.77515e+06	1.2547	0.0475123	0.122152	3.76541	1.91281	up
4	Lmjp003090	C17H20O10	Isofraxidin-7-O-glucoside	Lignans and Coumarins	483-91-0	1855005	1851670	1903340	595005	823340	531670	1.2858	0.00411172	0.0402753	2.87691	1.52452	up
5	MWSmce017	C9H6O4	Daphnetin	Lignans and Coumarins	486-35-1	740396	759283	662554	263657	296082	360373	1.28421	0.00054746	0.0204616	2.34997	1.23264	up
6	MWSslk002	C21H20O10	Sophoricoside*	Flavonoids	152-95-4	6.22486e+06	8.65452e+06	7.67239e+06	2.4134e+06	2.63889e+06	1.833e+06	1.2868	0.0111111	0.0624342	3.27535	1.71165	up
7	mws1000	C15H12O6	Fustin	Flavonoids	20725-03-5	76556.1	55895.6	55895.6	21801	33106.8	21798.4	1.23462	0.0165359	0.069524	2.45544	1.29598	up
8	Zbfn004397	C24H26O12	2-O-caffeoyl-5-O-(3-hydroxy-4-phenoxy)-6-acetylglucose	Phenolic acids	-	3322980	2.64452e+06	2.35187e+06	839756	624532	815072	1.29134	0.0157397	0.0680563	3.64987	1.86785	up
9	Wdtp003384	C17H22O10	3,4,5,6-tetrahydroxy-6-[4-(2-methylpropanoyloxymethyl)phenoxy]oxane-2-carboxylic acid	Phenolic acids	-	640005	925005	896670	206670	398340	260005	1.21865	0.0118128	0.0624342	2.84582	1.50885	up
10	Lmsp102909	C19H30O7	(6S,9R)-Deoxysappanol	Phenolic acids	-	943037	993469	860711	353731	372445	508340	1.2651	0.0013803	0.0265817	2.26584	1.18005	up
11	Lmcp101902	C23H26O11	Desrhamnosylacteoside*	Phenolic acids	-	1.62996e+07	1.53599e+07	1.6856e+07	5.12752e+06	9.23732e+06	8.04941e+06	1.20251	0.0116641	0.0624342	2.16449	1.11403	up
