# Supplementary material for: Integrated metabolomic and transcriptomic analyses reveal temporal dynamics of secondary metabolite accumulation in Cibotium barometz rhizome
Source: Front Plant Sci. 2025 Dec 5;16:1702726. doi: 10.3389/fpls.2025.1702726 (PMC12714926; doi:10.3389/fpls.2025.1702726)
Supplement: Supplementary File 9 — All enriched metabolites included in the upset plot for the pairwise comparison. [file Table9.xlsx]

## Sheet: MDS Vs YDS
Table S9. All enriched metabolites included in the upset plot for the pairwise comparison.
Number	Index	Formula	Compounds	Class I	Class II	CAS	Cb-MDS1	Cb-MDS2	Cb-MDS3	Cb-YDS1	Cb-YDS2	Cb-YDS3	VIP	P-value	FDR	Fold_Change	Log2FC	Type
1	Hmmn002691	C39H52O24	Eriodictyol-5,3'-Di-O-rutinoside	Flavonoids	Flavanones	-	50005	81670	56582.7	16238.7	9102.06	15105.7	1.31347	0.0309539	0.11325	4.65449	2.21862	up
2	Lmcn003163	C28H20O14	Epitheaflavic acid-3-O-Gallate	Flavonoids	Flavanols	34218-97-8	32101.9	29632.9	18193.3	6587.29	10005	12349.9	1.22743	0.0437366	0.132015	2.76164	1.46553	up
3	mws1329	C21H20O12	Quercetin-7-O-glucoside	Flavonoids	Flavonols	491-50-9	891670	1118340	991670	428402	411670	281670	1.3174	0.00222109	0.033805	2.67591	1.42003	up
4	mws0856	C21H20O12	Quercetin-4'-O-glucoside (Spiraeoside)*	Flavonoids	Flavonols	20229-56-5	1.07581e+06	1.07791e+06	942226	333340	581670	433772	1.28148	0.00443178	0.0470824	2.29536	1.19872	up

## Sheet: MS Vs YDS
Number	Index	Formula	Compounds	Class I	Class II	CAS	Cb-MS1	Cb-MS2	Cb-MS3	Cb-YDS1	Cb-YDS2	Cb-YDS3	VIP	P-value	FDR	Fold_Change	Log2FC	Type
1	Lacn005143	C31H38O15	xylosyl Phellamurin	Flavonoids	Flavanonols	-	64818.7	35546.8	48804.2	12304.8	16533.1	9711.47	1.1965	0.042611	0.0926485	3.86957	1.95217	up
2	HJN090	C21H22O10	Butin-7-O-glucoside*	Flavonoids	Flavanones	-	2.10176e+06	3842060	3211150	1296670	1168340	557319	1.10393	0.0399595	0.0873828	3.02911	1.59889	up
3	Smgp004575	C21H20O12	Quercetin-5-O-β-D-glucoside*	Flavonoids	Flavonols	-	1.10822e+07	1.571e+07	9.23499e+06	4.99815e+06	5.45524e+06	2.35839e+06	1.09798	0.0380844	0.0847434	2.81204	1.49162	up
4	Cmyp002064	C22H22O11	Yuanhuanin	Flavonoids	Flavones	83133-14-6	5.04236e+06	7.25001e+06	5.01552e+06	1.89067e+06	2.84792e+06	2632850	1.17324	0.0331247	0.0790215	2.34797	1.23141	up
5	Wbtp004863	C20H20O11	4-(beta-D-Glucopyranosyl)-7-methoxy-1,3,6-trihydroxy-9H-xanthene-9-one	Flavonoids	Other Flavonoids	-	250005	181670	151670	51225.5	75005	40005	1.18783	0.0299558	0.0737718	3.50915	1.81112	up
6	MWSHY0046	C21H20O12	Quercetin-3-O-glucoside (Isoquercitrin)*	Flavonoids	Flavonols	482-35-9	1.47812e+07	1.77595e+07	1.15474e+07	6.13119e+06	6.4747e+06	4.64226e+06	1.19709	0.0289213	0.0728778	2.55611	1.35395	up
7	Lmzp002365	C22H24O11	Hesperetin-7-O-glucoside	Flavonoids	Flavanones	31712-49-9	1.39269e+07	1.94021e+07	1.24862e+07	5.289e+06	7.02921e+06	3.87324e+06	1.17094	0.0280187	0.071551	2.8296	1.5006	up
8	Smnp003415	C20H24O9	7-O-Methylaloesin	Flavonoids	Other Flavonoids	-	117012	95551.1	79108.9	42361.8	46658.5	33787.3	1.19746	0.0258662	0.0680257	2.37503	1.24795	up
9	pma0791	C24H24O13	Naringenin-7-O-(6''-malonyl)glucoside	Flavonoids	Flavanones	-	922763	1.20539e+06	898732	438845	379543	420135	1.23417	0.0233342	0.0645721	2.44395	1.28921	up
10	Lmbp002592	C27H30O16	Kaempferol-3,7-O-diglucoside	Flavonoids	Flavonols	25615-14-9	393974	589608	411819	256745	111436	129484	1.11917	0.0212469	0.0613868	2.8039	1.48743	up
11	Lmdp003286	C21H20O12	Quercetin-3-O-alloside; Isohyperoside*	Flavonoids	Flavonols	35589-21-0	1.53106e+07	1.58785e+07	1.07334e+07	5.10997e+06	7.44645e+06	3.35004e+06	1.12304	0.015298	0.0512855	2.63557	1.39811	up
12	HJAP026	C28H32O16	Chrysoeriol-6-C-glucoside-4'-O-glucoside	Flavonoids	Flavones	-	86371	80357.2	60005	43340	16670	23340	1.10295	0.0134036	0.0491265	2.72025	1.44374	up
13	mws1179	C21H22O10	Naringenin-7-O-glucoside (Prunin)*	Flavonoids	Flavanones	529-55-5	2.34262e+06	2.12407e+06	1.65176e+06	805462	544742	751065	1.21431	0.0132075	0.0491265	2.91178	1.5419	up
14	pmb3114	C30H26O11	Epicatechin-epiafzelechin	Flavonoids	Flavanols	-	381184	274145	414939	146670	87894.5	70514.9	1.17844	0.0123314	0.0466876	3.50816	1.81072	up
15	Wbtn006810	C15H12O6	6,7-dihydroxy-1,3-dimethoxyxanthen-9-one	Flavonoids	Other Flavonoids	-	252322	246162	203057	85518.4	116090	42052.7	1.11231	0.0059895	0.0307973	2.87917	1.52565	up
16	Zmgp004436	C23H24O13	Okanin-4'-(6''-O-acetyl)glucoside*	Flavonoids	Chalcones	-	153558	197804	179557	50529.9	13310.8	73340	1.05395	0.00495578	0.0273286	3.87022	1.95241	up
17	pmp001309	C21H20O12	6-Hydroxykaempferol-7-O-glucoside	Flavonoids	Flavonols	-	2.98751e+07	3.34254e+07	2.54505e+07	1.07159e+07	1.56378e+07	8.05887e+06	1.16588	0.00483223	0.0272394	2.57903	1.36683	up
18	Lmsp004137	C15H12O6	3,4,2',4',6'-Pentahydroxychalcone	Flavonoids	Chalcones	73692-51-0	220733	177111	187477	73794.6	68243	91603.1	1.23191	0.00400437	0.0245752	2.50522	1.32494	up
19	HJN041	C21H24O11	Epicatechin glucoside	Flavonoids	Flavanols	-	104026	86915.8	86913.8	44771.2	36960.2	25005	1.18676	0.00214141	0.0175286	2.60319	1.38028	up
20	HJAP056	C23H24O11	Dihydroxy-dimethoxyflavone-7-O-glucoside*	Flavonoids	Flavones	-	82277.4	94797.1	97414.9	36482.4	29359.5	38711.2	1.24094	0.00126611	0.0143807	2.62536	1.39251	up
21	MWSHY0162	C27H30O17	Quercetin-3-O-sophoroside (Baimaside)	Flavonoids	Flavonols	18609-17-1	181670	211670	211670	51670	33340	40005	1.24789	0.000694829	0.0099767	4.8395	2.27486	up

## Sheet: MS Vs MDS
Number	Index	Formula	Compounds	Class I	Class II	CAS	Cb-MS1	Cb-MS2	Cb-MS3	Cb-MDS1	Cb-MDS2	Cb-MDS3	VIP	P-value	FDR	Fold_Change	Log2FC	Type
1	Sagp007656	C15H10O5	4,4',6-Trihydroxyaurone	Flavonoids	Other Flavonoids	25078-14-2	280089	391837	370944	18409.1	21153.2	12855.2	1.31361	0.0103307	0.0603717	19.8954	4.31437	up
2	Zmbp005720	C17H16O6	Eleocharin D	Flavonoids	Flavones	-	5.18551e+06	5.77779e+06	4.53417e+06	225488	527579	783107	1.25944	0.00186843	0.0309104	10.0884	3.33462	up
3	mws0917	C17H14O7	3,7-Di-O-methylquercetin	Flavonoids	Flavonols	2068-02-2	17018.7	26583.9	17670.5	974.757	2918.68	4379.42	1.20688	0.0210212	0.0788419	7.40651	2.88879	up
4	pmp000194	C24H22O13	6''-O-Malonylgenistin	Flavonoids	Isoflavones	51011-05-3	663924	1.03066e+06	555917	154269	229210	75005	1.21016	0.0431806	0.117779	4.90857	2.2953	up
5	Waxn007088	C22H14O8	6-O-(2-Hydroxy-5-carboxyphenyl)apigenin	Flavonoids	Other Flavonoids	-	1.36357e+06	1.52718e+06	850577	266140	227502	279065	1.28404	0.0392145	0.110119	4.84185	2.27556	up
6	Zbhp006013	C24H22O12	Chrysin-7-O-(6'-malonyl)glucoside	Flavonoids	Flavones	-	52744.6	31904	35348.7	8272.91	11017.7	6638.85	1.27473	0.0355363	0.102826	4.62785	2.21034	up
7	pmp000589	C24H22O15	Quercetin-7-O-(6''-malonyl)glucoside	Flavonoids	Flavonols	98767-37-4	5493720	5404530	4085910	1.2265e+06	1.37765e+06	771670	1.28074	0.00673849	0.048838	4.43867	2.15013	up
8	Lamp007045	C23H24O11	3-(4-hydroxybenzene)-5,7-dihydroxy-6-methoxychroman-4-one glucoside	Flavonoids	Other Flavonoids	-	1.05912e+06	1.20248e+06	958566	208767	316491	214166	1.2969	0.00207635	0.0315295	4.35497	2.12266	up
9	Hmcp002207	C22H22O12	Isorhamnetin-7-O-glucoside (Brassicin)	Flavonoids	Flavonols	6743-96-0	2.34349e+07	2.11769e+07	2.03924e+07	3.43691e+06	7.07198e+06	4.87463e+06	1.26978	0.000327346	0.0176808	4.22558	2.07915	up
10	Lamp007327	C26H28O14	3,9-dihydroeucomnalin malonyl glucoside	Flavonoids	Other Flavonoids	-	1.00027e+07	9.61757e+06	7.75184e+06	1.65922e+06	2.20204e+06	2.68401e+06	1.28763	0.00409558	0.0402753	4.18197	2.06418	up
11	pmp000172	C23H24O11	5,2'-Dihydroxy-7,8-dimethoxyflavone glycoside*	Flavonoids	Flavones	-	925434	1.33525e+06	919574	181443	316428	291201	1.26422	0.0211618	0.0788419	4.03037	2.01091	up
12	mws1454	C23H26O11	Persicoside*	Flavonoids	Flavanones	28978-03-2	10726985	12276065	8485510	2306670	3041005	2566090	1.29777	0.0161919	0.0692719	3.97896	1.99239	up
13	Lamn006238	C23H26O11	3,9-dihydroeucomnalin glucoside*	Flavonoids	Other Flavonoids	-	5.56602e+06	6.12629e+06	4.53093e+06	1.36071e+06	1.61966e+06	1.36419e+06	1.30581	0.0115652	0.0624342	3.73415	1.90078	up
14	Lmgp005640	C22H22O12	Isorhamnetin-3-O-Galactoside; Cacticin	Flavonoids	Flavonols	6743-92-6	126653	141895	134736	15717.3	62255.9	31367.8	1.15826	0.0125037	0.0638614	3.6883	1.88296	up
15	mws0913	C21H20O11	Kaempferol-3-O-galactoside (Trifolin)*	Flavonoids	Flavonols	23627-87-4	406674	481500	615005	181189	145982	148941	1.2848	0.0269156	0.0889127	3.15719	1.65864	up
16	pmp000344	C15H10O5	3',4',7-Trihydroxyflavone	Flavonoids	Flavones	2150-11-0	77049.3	66658.8	70851.3	9269.73	25688.2	34708.2	1.10783	0.0131589	0.0651902	3.07983	1.62285	up
17	Hmgp001888	C28H32O17	Patuletin-3-O-rutinoside	Flavonoids	Flavonols	-	630611	789158	651480	223081	287653	190229	1.28379	0.00328797	0.037917	2.95486	1.56309	up
18	Lmjp003655	C22H22O11	6-C-MethylKaempferol-3-glucoside*	Flavonoids	Flavonols	-	2.07621e+06	1.52414e+06	2.14253e+06	755132	659124	754345	1.28166	0.0235824	0.0828363	2.6482	1.40501	up
19	Lajn004573	C23H28O11	7,2',4'-Trihydroxy-8,3'-dimethoxyisoflavanglucoside	Flavonoids	Other Flavonoids	-	244985	195786	195789	73849.3	103041	66988.9	1.26433	0.00424846	0.0409251	2.61015	1.38413	up
20	pma0795	C24H22O15	Tricetin-5-O-(6''-malonyl)glucoside	Flavonoids	Flavones	-	2.79909e+06	3.5844e+06	3.09173e+06	986388	1.62271e+06	1.09639e+06	1.24901	0.00336246	0.037917	2.55708	1.3545	up
21	MWSHY0016	C21H20O11	Luteolin-6-C-glucoside (Isoorientin)*	Flavonoids	Flavones	4261-42-1	133874	222054	180005	51670	98083.2	61670	1.17985	0.031682	0.0968272	2.53489	1.34192	up
22	Zmhp006502	C25H24O14	Kaempferide-3-O-(6''-malonyl)glucoside	Flavonoids	Flavonols	-	73724.3	69455.9	55487.9	19372.7	31621.1	34134	1.19963	0.00672386	0.048838	2.33376	1.22266	up
23	Zmhp002814	C16H12O6	5,7,8-Tetrahydroxy-6-methoxyflavone	Flavonoids	Flavones	-	9556.17	11439	6406.28	3340	2731.21	5682.26	1.10862	0.0494902	0.125342	2.33135	1.22117	up
24	Zmxp005470	C26H26O15	Tricin-7-O-(6''-O-malonyl)glucoside	Flavonoids	Flavones	-	13910.4	15388.9	12781.9	8340	3275.27	6754.63	1.11161	0.0186356	0.0747051	2.29077	1.19583	up
25	WaYn005089	C22H24O10	Neosakuranin	Flavonoids	Flavanones	-	708748	704817	887956	406670	275245	371670	1.24333	0.00704274	0.0491699	2.18447	1.12728	up
26	Zmhp102730	C27H30O17	6-Hydroxykaempferol-3,6-O-Diglucoside	Flavonoids	Flavonols	-	44012.2	31220.2	49708.9	23340	24065.1	10005	1.05504	0.0357141	0.102949	2.17629	1.12187	up
27	Zbnp004766	C23H24O13	Limocitrin-7-O-glucoside*	Flavonoids	Flavonols	-	166337	160580	163011	68230.7	113027	45764.2	1.1268	0.0464124	0.121003	2.15807	1.10974	up
28	Lmmp002795	C22H22O11	Pratensein-7-O-glucoside	Flavonoids	Isoflavones	36191-03-4	229053	258406	173008	80065.7	156234	72056.2	1.10502	0.0331841	0.100103	2.1419	1.09889	up
29	Zbsp005715	C25H26O14	Hesperetin-7-O-(6''-malonyl)glucoside	Flavonoids	Flavanones	-	3.61403e+06	3.54803e+06	2.96816e+06	1.32805e+06	1.89677e+06	1.51221e+06	1.26035	0.00283256	0.0367257	2.13852	1.09661	up
30	pme0088	C15H10O6	Luteolin (5,7,3',4'-Tetrahydroxyflavone)	Flavonoids	Flavones	491-70-3	61457	44309	47649.8	15729.4	23609	33555.6	1.11757	0.0218298	0.0798675	2.10464	1.07357	up
31	Zmjp004852	C23H24O13	5,6,3',4'-Tetrahydroxy-3,7-dimethoxyflavone-6-O-glucoside*	Flavonoids	Flavones	-	144730	141443	123922	61571.3	83009.1	57413	1.25333	0.00284908	0.0367257	2.03024	1.02165	up
32	pmn001417	C24H20O9	Cinchonain Ic*	Flavonoids	Flavanols	85081-22-7	943784	941703	1.01513e+06	496867	558210	391938	1.26836	0.00323362	0.037917	2.00455	1.00328	up

## Sheet: MS Vs YDS and MDS Vs YDS
Number	Index	Formula	Compounds	Class I	Class II	CAS	Cb-MS1	Cb-MS2	Cb-MS3	Cb-YDS1	Cb-YDS2	Cb-YDS3	VIP	P-value	FDR	Fold_Change	Log2FC	Type
1	Cmxp003975	C21H22O11	Okanin-4'-O-glucoside(Marein)*	Flavonoids	Chalcones	535-96-6	851771	939520	664755	226908	266891	163945	1.22406	0.0103368	0.0422921	3.73404	1.90074	up
2	Lajp003377	C30H26O12	Fisetinidol-(4α,6)-gallocatechin	Flavonoids	Flavanols	1262536-83-3	621952	588272	789045	209825	131078	161917	1.23225	0.00846303	0.0373009	3.97612	1.99136	up
3	Lmlp005236	C21H22O11	Dihydrokaempferol-3-O-glucoside*	Flavonoids	Flavanonols	31049-08-8	842908	928884	622211	233997	229651	138340	1.21248	0.0148204	0.0510314	3.97683	1.99162	up
4	Lmsp004301	C21H22O11	3',5,5',7-Tetrahydroxyflavanone-7-O-glucoside*	Flavonoids	Flavanones	-	601148	910300	556986	168408	175565	97539.5	1.20878	0.0342394	0.0796825	4.68488	2.22801	up
5	mws0054	C15H14O6	Catechin	Flavonoids	Flavanols	154-23-4	216311	196146	241574	55743.6	57208.8	71400.2	1.25125	0.00306493	0.0210127	3.54772	1.82689	up
6	MWS20145	C21H22O11	Eriodictyol-7-O-glucoside*	Flavonoids	Flavanones	38965-51-4	902292	967881	1011670	195000	249160	114385	1.22065	0.000137677	0.0054607	5.15955	2.36725	up
7	MWSHC2016	C22H18O11	Epigallocatechin-3-O-gallate	Flavonoids	Flavanols	989-51-5	18504.3	16556.4	13900.6	980.952	5005	3340	1.11722	0.00185515	0.0170092	5.25	2.39232	up
8	MWSslk146	C27H30O15	4'-O-Glucosylvitexin	Flavonoids	Flavones	38950-94-6	95005	176670	111670	12412.2	13568.7	16474.2	1.24548	0.0445642	0.0952623	9.02943	3.17463	up
9	Xmyp005654	C21H20O11	Kaempferol-4'-O-glucoside	Flavonoids	Flavonols	52222-74-9	411471	401719	386093	14370.3	7459.97	4994.99	1.25044	6.84448e-05	0.00347244	44.7072	5.48243	up
10	Zbjn004445	C21H18O12	Kaempferol-7-O-glucuronide	Flavonoids	Flavonols	-	36030.2	45005	34076.4	6670	16670	18340	1.08465	0.00797163	0.0363258	2.76179	1.46561	up
11	Zmgp002917	C27H32O16	Okanin-4'-O-glucosyl-O-glucoside	Flavonoids	Chalcones	-	78340	85005	63905.4	11670	6403.27	13340	1.23215	0.00490457	0.0273286	7.23422	2.85484	up
12	Zmgp004060	C22H22O11	paratensein-7-O-glucoside*	Flavonoids	Isoflavones	-	5.22719e+06	6.41188e+06	4.07372e+06	2.4002e+06	2.05125e+06	1.1644e+06	1.13973	0.0207175	0.0609037	2.79794	1.48437	up
Number	Index	Formula	Compounds	Class I	Class II	CAS	Cb-MDS1	Cb-MDS2	Cb-MDS3	Cb-YDS1	Cb-YDS2	Cb-YDS3	VIP	P-value	FDR	Fold_Change	Log2FC	Type
1	Cmxp003975	C21H22O11	Okanin-4'-O-glucoside(Marein)*	Flavonoids	Chalcones	535-96-6	415695	653480	473485	226908	266891	163945	1.25104	0.0388809	0.123977	2.34538	1.22982	up
2	Lajp003377	C30H26O12	Fisetinidol-(4α,6)-gallocatechin	Flavonoids	Flavanols	1262536-83-3	296905	492179	437495	209825	131078	161917	1.24697	0.0393452	0.124757	2.4394	1.28653	up
3	Lmlp005236	C21H22O11	Dihydrokaempferol-3-O-glucoside*	Flavonoids	Flavanonols	31049-08-8	440511	572791	608260	233997	229651	138340	1.27946	0.00822888	0.0622487	2.69368	1.42958	up
4	Lmsp004301	C21H22O11	3',5,5',7-Tetrahydroxyflavanone-7-O-glucoside*	Flavonoids	Flavanones	-	393980	524223	544115	168408	175565	97539.5	1.29691	0.00747751	0.0615229	3.31207	1.72773	up
5	mws0054	C15H14O6	Catechin	Flavonoids	Flavanols	154-23-4	149258	182425	157928	55743.6	57208.8	71400.2	1.34608	0.00294623	0.0412267	2.65584	1.40917	up
6	MWS20145	C21H22O11	Eriodictyol-7-O-glucoside*	Flavonoids	Flavanones	38965-51-4	381128	625105	460185	195000	249160	114385	1.20929	0.0326387	0.115526	2.62542	1.39255	up
7	MWSHC2016	C22H18O11	Epigallocatechin-3-O-gallate	Flavonoids	Flavanols	989-51-5	38340	19458.6	27264	980.952	5005	3340	1.25559	0.0389363	0.123977	9.12106	3.1892	up
8	MWSslk146	C27H30O15	4'-O-Glucosylvitexin	Flavonoids	Flavones	38950-94-6	43340	50005	42006	12412.2	13568.7	16474.2	1.35362	0.00175139	0.0309956	3.1881	1.6727	up
9	Xmyp005654	C21H20O11	Kaempferol-4'-O-glucoside	Flavonoids	Flavonols	52222-74-9	229087	249787	259554	14370.3	7459.97	4994.99	1.35075	0.000592903	0.0257538	27.5274	4.78279	up
10	Zbjn004445	C21H18O12	Kaempferol-7-O-glucuronide	Flavonoids	Flavonols	-	63340	61670	90005	6670	16670	18340	1.27461	0.0144347	0.0784628	5.15871	2.36701	up
11	Zmgp002917	C27H32O16	Okanin-4'-O-glucosyl-O-glucoside	Flavonoids	Chalcones	-	60005	35684.5	58340	11670	6403.27	13340	1.29247	0.0282026	0.108826	4.90333	2.29376	up
12	Zmgp004060	C22H22O11	paratensein-7-O-glucoside*	Flavonoids	Isoflavones	-	3.58713e+06	3.94089e+06	3.93737e+06	2.4002e+06	2.05125e+06	1.1644e+06	1.18655	0.0250357	0.102431	2.04161	1.02971	up

## Sheet: MS Vs YDS and MS Vs MDS
Number	Index	Formula	Compounds	Class I	Class II	CAS	Cb-MS1	Cb-MS2	Cb-MS3	Cb-YDS1	Cb-YDS2	Cb-YDS3	VIP	P-value	FDR	Fold_Change	Log2FC	Type
1	Cmhp002692	C28H32O17	Madreselvin A*	Flavonoids	Flavones	188682-83-9	163340	175005	225005	48340	16936.5	11549.6	1.17323	0.00378226	0.0237876	7.33279	2.87436	up
2	Cmxp004324	C24H24O14	Okanin-4'-O-(6''-O-malonyl)glucoside	Flavonoids	Chalcones	-	200940	242301	189921	48714.5	72286.8	28300.7	1.18642	0.00168672	0.0161856	4.24081	2.08434	up
3	Cmxp005429	C15H12O6	Okanin	Flavonoids	Chalcones	484-76-4	194920	179021	137764	48630.8	77701.9	20583.1	1.09211	0.00686167	0.0330489	3.48297	1.80032	up
4	Hmgp002189	C22H22O11	Hispidulin-7-O-glucoside(Homoplantaginin)*	Flavonoids	Flavones	17680-84-1	1.26632e+06	1.55958e+06	1.60595e+06	817162	893340	439523	1.07724	0.0144992	0.0506964	2.0613	1.04356	up
5	Hmmn002781	C39H50O26	Eriodictyol-7-O-rutinoside-5-O-(6''-O-glucosyl)glucuronide	Flavonoids	Flavanones	-	47351.7	73516	52389.4	6670	10255.1	15005	1.21016	0.0204857	0.0609037	5.42613	2.43992	up
6	Labn004865	C21H22O10	Hydroxy isoliquiritigenin glucoside*	Flavonoids	Chalcones	-	2.0708e+06	2.32683e+06	2.29732e+06	1.10602e+06	698991	603889	1.19366	0.00366118	0.0234131	2.77926	1.4747	up
7	Lajp005753	C23H24O12	5,3'-dihydroxy-6,7,4'-trimethoxyflavone-8-O-β-D-glucoside*	Flavonoids	Flavones	-	625497	622654	664257	211385	200022	137490	1.23725	0.000285321	0.00709929	3.48409	1.80078	up
8	Lamp007163	C22H22O10	4'-Demethyleucomin glucoside	Flavonoids	Other Flavonoids	-	870071	678340	590997	345005	290153	326670	1.208	0.0371325	0.0833565	2.22432	1.15336	up
9	Lmgp004731	C21H20O10	Genistein-7-O-galactoside*	Flavonoids	Isoflavones	-	6.0903e+06	9.21038e+06	7.15874e+06	1.14633e+06	1.01911e+06	1.1413e+06	1.25578	0.0197726	0.0609037	6.79201	2.76384	up
10	Lmhn005110	C16H12O6	Aracarpene 1*	Flavonoids	Isoflavones	1261245-78-6	47514.1	50750.3	43794.3	16064.3	15582.6	7227.5	1.17901	0.00102406	0.0123699	3.6543	1.86959	up
11	Lmlp005572	C21H20O10	Galangin-7-O-glucoside	Flavonoids	Flavonols	-	5.99493e+06	9.26743e+06	7.60287e+06	1.11757e+06	1.13971e+06	1.09977e+06	1.25574	0.0204485	0.0609037	6.81111	2.76789	up
12	Lmsp003252	C28H32O17	Isorhamnetin-3-O-sophoroside*	Flavonoids	Flavonols	-	108616	113344	112574	16936.5	25012.8	24307.3	1.25196	5.32685e-05	0.00311826	5.04906	2.33602	up
13	Lmyn006227	C15H10O5	Galangin (3,5,7-Trihydroxyflavone)	Flavonoids	Flavonols	548-83-4	89682.5	73549.9	60720.9	31688	22778.6	24270.4	1.21609	0.020255	0.0609037	2.84432	1.50809	up
14	mws0051	C16H12O5	Acacetin	Flavonoids	Flavones	480-44-4	67620.8	65289.3	58860.3	14714.1	10100.5	4104.98	1.18396	0.000205471	0.00625454	6.63117	2.72926	up
15	mws0072	C21H20O10	Apigenin-5-O-glucoside	Flavonoids	Flavones	28757-27-9	984035	873962	686670	432463	468340	244435	1.10541	0.0151552	0.0510314	2.22195	1.15183	up
16	mws0918	C16H12O5	Prunetin (5,4'-Dihydroxy-7-methoxyisoflavone)	Flavonoids	Isoflavones	552-59-0	493578	628113	463589	110298	87217.8	74008.1	1.24907	0.010528	0.0428438	5.83845	2.54559	up
17	MWSHY0040	C21H20O10	Oroxin A	Flavonoids	Flavones	57396-78-8	1.94417e+06	3.08803e+06	2.11865e+06	723750	908684	634202	1.21024	0.0388999	0.0858053	3.15483	1.65756	up
18	MWSHY0079	C21H22O9	Liquiritigenin-4'-O-Glucoside (Liquiritin)	Flavonoids	Flavanones	551-15-5	367800	569145	335744	144014	152695	72021.6	1.15043	0.0419269	0.0914223	3.45154	1.78724	up
19	MWSHY0098	C15H14O7	Epigallocatechin	Flavonoids	Flavanols	970-74-1	112008	135449	168202	11005.5	15341.8	5828.76	1.23252	0.0139028	0.0499942	12.9182	3.69134	up
20	MWSHY0189	C21H20O10	Apigenin-7-O-glucoside(Cosmosiin)*	Flavonoids	Flavones	578-74-5	6.46202e+06	9.52975e+06	6.23738e+06	1.18748e+06	947315	1.20479e+06	1.24983	0.0266772	0.0690523	6.65626	2.73471	up
21	pmb0736	C23H24O12	Tricin-7-O-Glucoside*	Flavonoids	Flavones	32769-01-0	1.72176e+06	1.75811e+06	2.00982e+06	449088	650986	479499	1.24228	0.000550275	0.00989104	3.47543	1.79719	up
22	pmn001716	C21H20O11	Carthamone*	Flavonoids	Chalcones	86579-00-2	551420	401821	648340	101566	260005	194689	1.10437	0.0206347	0.0609037	2.8792	1.52567	up
23	Zbjn008081	C16H12O6	Kaempferide (3,5,7-Trihydroxy-4'-methoxyflavone)*	Flavonoids	Flavonols	491-54-3	176119	249277	181763	42612.6	61381.4	34273.5	1.22256	0.0142631	0.0504847	4.39119	2.13461	up
24	Zbnn006442	C15H12O6	Eriodictyol (5,7,3',4'-Tetrahydroxyflavanone)	Flavonoids	Flavanones	552-58-9	138863	140543	91935.9	52772.1	35422.5	29239.9	1.1825	0.0202449	0.0609037	3.16212	1.66089	up
25	Zbrn008158	C16H12O6	Chrysoeriol; 5,7,4'-Trihydroxy-3'-Methoxyflavone*	Flavonoids	Flavones	491-71-4	163778	254844	184457	30357.7	50932.1	27673.9	1.22393	0.0209935	0.0609774	5.53468	2.4685	up
Number	Index	Formula	Compounds	Class I	Class II	CAS	Cb-MS1	Cb-MS2	Cb-MS3	Cb-MDS1	Cb-MDS2	Cb-MDS3	VIP	P-value	FDR	Fold_Change	Log2FC	Type
1	Cmhp002692	C28H32O17	Madreselvin A*	Flavonoids	Flavones	188682-83-9	163340	175005	225005	110005	66670	43340	1.15379	0.0136219	0.0651902	2.56051	1.35643	up
2	Cmxp004324	C24H24O14	Okanin-4'-O-(6''-O-malonyl)glucoside	Flavonoids	Chalcones	-	200940	242301	189921	81771.2	109214	100568	1.2687	0.0080968	0.0522175	2.17168	1.11881	up
3	Cmxp005429	C15H12O6	Okanin	Flavonoids	Chalcones	484-76-4	194920	179021	137764	43438.1	65890.1	77739.8	1.22557	0.00976017	0.0591607	2.73539	1.45175	up
4	Hmgp002189	C22H22O11	Hispidulin-7-O-glucoside(Homoplantaginin)*	Flavonoids	Flavones	17680-84-1	1.26632e+06	1.55958e+06	1.60595e+06	558340	606670	900005	1.21179	0.00635656	0.0469645	2.14616	1.10176	up
5	Hmmn002781	C39H50O26	Eriodictyol-7-O-rutinoside-5-O-(6''-O-glucosyl)glucuronide	Flavonoids	Flavanones	-	47351.7	73516	52389.4	13125.9	9069.04	22400.5	1.21571	0.0183553	0.0746336	3.88509	1.95795	up
6	Labn004865	C21H22O10	Hydroxy isoliquiritigenin glucoside*	Flavonoids	Chalcones	-	2.0708e+06	2.32683e+06	2.29732e+06	1.33521e+06	1.10982e+06	712303	1.19591	0.0121423	0.0624342	2.12044	1.08437	up
7	Lajp005753	C23H24O12	5,3'-dihydroxy-6,7,4'-trimethoxyflavone-8-O-β-D-glucoside*	Flavonoids	Flavones	-	625497	622654	664257	94987.8	103990	123870	1.3146	2.18859e-05	0.00926694	5.92357	2.56647	up
8	Lamp007163	C22H22O10	4'-Demethyleucomin glucoside	Flavonoids	Other Flavonoids	-	870071	678340	590997	155223	241670	146590	1.2738	0.0144342	0.0652312	3.93647	1.9769	up
9	Lmgp004731	C21H20O10	Genistein-7-O-galactoside*	Flavonoids	Isoflavones	-	6.0903e+06	9.21038e+06	7.15874e+06	1.79148e+06	2.27482e+06	1.86489e+06	1.29381	0.0240136	0.0828363	3.78666	1.92093	up
10	Lmhn005110	C16H12O6	Aracarpene 1*	Flavonoids	Isoflavones	1261245-78-6	47514.1	50750.3	43794.3	5868.57	9938.77	14538.1	1.2503	0.000406362	0.0176808	4.68138	2.22693	up
11	Lmlp005572	C21H20O10	Galangin-7-O-glucoside	Flavonoids	Flavonols	-	5.99493e+06	9.26743e+06	7.60287e+06	2.41488e+06	1.66912e+06	1.50629e+06	1.2791	0.0190675	0.0755748	4.09017	2.03216	up
12	Lmsp003252	C28H32O17	Isorhamnetin-3-O-sophoroside*	Flavonoids	Flavonols	-	108616	113344	112574	33113.8	50009.2	30790.5	1.27626	0.00467804	0.0416461	2.93674	1.55421	up
13	Lmyn006227	C15H10O5	Galangin (3,5,7-Trihydroxyflavone)	Flavonoids	Flavonols	548-83-4	89682.5	73549.9	60720.9	20399.2	18755.4	19526.7	1.30215	0.0220663	0.0799642	3.81644	1.93223	up
14	mws0051	C16H12O5	Acacetin	Flavonoids	Flavones	480-44-4	67620.8	65289.3	58860.3	6425.18	13803.5	9176.96	1.2865	0.000115369	0.0152401	6.52155	2.70522	up
15	mws0072	C21H20O10	Apigenin-5-O-glucoside	Flavonoids	Flavones	28757-27-9	984035	873962	686670	161682	377818	556008	1.02536	0.0311133	0.0958591	2.32282	1.21588	up
16	mws0918	C16H12O5	Prunetin (5,4'-Dihydroxy-7-methoxyisoflavone)	Flavonoids	Isoflavones	552-59-0	493578	628113	463589	62957	98801.8	115383	1.28577	0.00848776	0.0533817	5.7201	2.51604	up
17	MWSHY0040	C21H20O10	Oroxin A	Flavonoids	Flavones	57396-78-8	1.94417e+06	3.08803e+06	2.11865e+06	139265	334516	237614	1.28238	0.0240563	0.0828363	10.0519	3.32939	up
18	MWSHY0079	C21H22O9	Liquiritigenin-4'-O-Glucoside (Liquiritin)	Flavonoids	Flavanones	551-15-5	367800	569145	335744	43408.7	67061.7	80991.5	1.27785	0.0361759	0.103886	6.64721	2.73275	up
19	MWSHY0098	C15H14O7	Epigallocatechin	Flavonoids	Flavanols	970-74-1	112008	135449	168202	9148.66	52193.6	22500.7	1.14865	0.00690872	0.0491358	4.95758	2.30964	up
20	MWSHY0189	C21H20O10	Apigenin-7-O-glucoside(Cosmosiin)*	Flavonoids	Flavones	578-74-5	6.46202e+06	9.52975e+06	6.23738e+06	2.31488e+06	2.12855e+06	1.36573e+06	1.26524	0.0285814	0.0913884	3.82657	1.93605	up
21	pmb0736	C23H24O12	Tricin-7-O-Glucoside*	Flavonoids	Flavones	32769-01-0	1.72176e+06	1.75811e+06	2.00982e+06	401670	262935	237297	1.30153	0.000518098	0.0204616	6.0868	2.60568	up
22	pmn001716	C21H20O11	Carthamone*	Flavonoids	Chalcones	86579-00-2	551420	401821	648340	254480	166417	118366	1.2	0.0210275	0.0788419	2.96995	1.57044	up
23	Zbjn008081	C16H12O6	Kaempferide (3,5,7-Trihydroxy-4'-methoxyflavone)*	Flavonoids	Flavonols	491-54-3	176119	249277	181763	20547.4	38673.4	26094.6	1.29221	0.0141845	0.0652312	7.11664	2.8312	up
24	Zbnn006442	C15H12O6	Eriodictyol (5,7,3',4'-Tetrahydroxyflavanone)	Flavonoids	Flavanones	552-58-9	138863	140543	91935.9	42680.4	45952.3	70521.3	1.18218	0.0282045	0.0909474	2.33323	1.22233	up
25	Zbrn008158	C16H12O6	Chrysoeriol; 5,7,4'-Trihydroxy-3'-Methoxyflavone*	Flavonoids	Flavones	491-71-4	163778	254844	184457	16529.4	39173.8	20755.9	1.27578	0.0187499	0.0747051	7.8876	2.97959	up

## Sheet: triple groups
Number	Index	Formula	Compounds	Class I	Class II	CAS	Cb-MS1	Cb-MS2	Cb-MS3	Cb-YDS1	Cb-YDS2	Cb-YDS3	VIP	P-value	FDR	Fold_Change	Log2FC	Type
1	mws1000	C15H12O6	Fustin	Flavonoids	Flavanonols	20725-03-5	76556.1	55895.6	55895.6	11376.7	10208.4	6711.33	1.24102	0.0134707	0.0491265	6.65621	2.7347	up
2	MWSslk002	C21H20O10	Sophoricoside*	Flavonoids	Isoflavones	152-95-4	6.22486e+06	8.65452e+06	7.67239e+06	950631	1.06223e+06	1.24128e+06	1.25665	0.010959	0.0438938	6.93018	2.79289	up
Number	Index	Formula	Compounds	Class I	Class II	CAS	Cb-MDS1	Cb-MDS2	Cb-MDS3	Cb-YDS1	Cb-YDS2	Cb-YDS3	VIP	P-value	FDR	Fold_Change	Log2FC	Type
1	mws1000	C15H12O6	Fustin	Flavonoids	Flavanonols	20725-03-5	21801	33106.8	21798.4	11376.7	10208.4	6711.33	1.26621	0.0375791	0.123266	2.71081	1.43872	up
2	MWSslk002	C21H20O10	Sophoricoside*	Flavonoids	Isoflavones	152-95-4	2.4134e+06	2.63889e+06	1.833e+06	950631	1.06223e+06	1.24128e+06	1.29223	0.0265652	0.104747	2.11586	1.08124	up
Number	Index	Formula	Compounds	Class I	Class II	CAS	Cb-MS1	Cb-MS2	Cb-MS3	Cb-MDS1	Cb-MDS2	Cb-MDS3	VIP	P-value	FDR	Fold_Change	Log2FC	Type
1	mws1000	C15H12O6	Fustin	Flavonoids	Flavanonols	20725-03-5	76556.1	55895.6	55895.6	21801	33106.8	21798.4	1.23462	0.0165359	0.069524	2.45544	1.29598	up
2	MWSslk002	C21H20O10	Sophoricoside*	Flavonoids	Isoflavones	152-95-4	6.22486e+06	8.65452e+06	7.67239e+06	2.4134e+06	2.63889e+06	1.833e+06	1.2868	0.0111111	0.0624342	3.27535	1.71165	up
