# Supplementary material for: Integrated metabolomic and transcriptomic analyses reveal temporal dynamics of secondary metabolite accumulation in Cibotium barometz rhizome
Source: Front Plant Sci. 2025 Dec 5;16:1702726. doi: 10.3389/fpls.2025.1702726 (PMC12714926; doi:10.3389/fpls.2025.1702726)
Supplement: Supplementary File 10 — A list of 160 DEGs belonging to flavonoid-related GO terms. [file Table10.xlsx]

## Sheet: Sheet1
Table S10. A list of 160 DEGs belonging to flavonoid-related GO terms.
ID	YDS1_fpkm	YDS2_fpkm	YDS3_fpkm	MDS1_fpkm	MDS2_fpkm	MDS3_fpkm	MS1_fpkm	MS2_fpkm	MS3_fpkm	YDS1_count	YDS2_count	YDS3_count	MDS1_count	MDS2_count	MDS3_count	MS1_count	MS2_count	MD3_count	MDS_vs_YDS_log2FoldChange	MDS_vs_YDS_pvalue	MDS_vs_YDS_padj	Cb-5YR_vs_Cb-2YR_regulated	MS_vs_YDS_log2FoldChange	MS_vs_YDS_pvalue	MS_vs_YDS_padj	MS_vs_YDS_regulated	MS_vs_MDS_log2FoldChange	MS_vs_MDS_pvalue	MS_vs_MDS_padj	MS_vs_MDS_regulated	Length	KEGG	KEGG pathway	GO
Cluster-102937.1	1.47	3.09	2.03	2.1	1.59	1.27	1.24	1.17	1.25	118	205	121	142	148	116	159	84	109	-0.320023	0.344333	0.47552	false	-1.05812	0.000387708	0.000895469	down	-0.744551	0.00174318	0.00371656	false	3342	K00660 chalcone synthase [EC:2.3.1.74] | (RefSeq) hypothetical protein (A)	ko00941: Flavonoid biosynthesis; ko00960: Tropane, piperidine and pyridine alkaloid biosynthesis; ko01100: Metabolic pathways; ko01110: Biosynthesis of secondary metabolites; ko04712: Circadian rhythm - plant	GO:0016747,acyltransferase activity, transferring groups other than amino-acyl groups; GO:0102128,chalcone synthase activity; GO:0016210,naringenin-chalcone synthase activity; GO:0009813,flavonoid biosynthetic process; GO:0030639,polyketide biosynthetic process; GO:0003674,molecular_function; GO:0003824,catalytic activity; GO:0016740,transferase activity; GO:0016746,acyltransferase activity; GO:0…
Cluster-102937.10	23.57	33.06	27.14	20.09	16.78	15.1	36.49	50.3	44.71	103	117	92	75	86	77	271	221	220	-0.590199	0.0134219	0.0309919	false	0.530263	0.0178083	0.031149	false	1.11147	9.51305e-07	2.99499e-06	up	464	K00660 chalcone synthase [EC:2.3.1.74] | (RefSeq) hypothetical protein (A)	ko00941: Flavonoid biosynthesis; ko00960: Tropane, piperidine and pyridine alkaloid biosynthesis; ko01100: Metabolic pathways; ko01110: Biosynthesis of secondary metabolites; ko04712: Circadian rhythm - plant	GO:0102128,chalcone synthase activity; GO:0016210,naringenin-chalcone synthase activity; GO:0009813,flavonoid biosynthetic process; GO:0003674,molecular_function; GO:0003824,catalytic activity; GO:0016740,transferase activity; GO:0016746,acyltransferase activity; GO:0016747,acyltransferase activity, transferring groups other than amino-acyl groups; GO:0008150,biological_process; GO:0008152,metabo…
Cluster-102937.3	3.22	3.65	2.82	1.21	1.21	1.48	2.81	3.28	3.76	260	242	169	82	113	135	362	237	330	-1.22585	3.08193e-13	3.06523e-12	down	-0.19424	0.229633	0.303871	false	1.02405	1.87901e-08	7.05838e-08	up	3342	K00660 chalcone synthase [EC:2.3.1.74] | (RefSeq) hypothetical protein (A)	ko00941: Flavonoid biosynthesis; ko00960: Tropane, piperidine and pyridine alkaloid biosynthesis; ko01100: Metabolic pathways; ko01110: Biosynthesis of secondary metabolites; ko04712: Circadian rhythm - plant	GO:0102128,chalcone synthase activity; GO:0016210,naringenin-chalcone synthase activity; GO:0009813,flavonoid biosynthetic process; GO:0003674,molecular_function; GO:0003824,catalytic activity; GO:0016740,transferase activity; GO:0016746,acyltransferase activity; GO:0016747,acyltransferase activity, transferring groups other than amino-acyl groups; GO:0008150,biological_process; GO:0008152,metabo…
Cluster-102937.6	5.67	5.28	6.7	4.61	4.28	4.08	3.15	3.72	3.29	447	343	392	306	391	365	396	263	282	-0.360822	0.010554	0.0250235	false	-1.01766	1.22811e-11	6.55293e-11	down	-0.66718	1.08469e-08	4.17737e-08	false	3272	K00660 chalcone synthase [EC:2.3.1.74] | (RefSeq) chalcone synthase 1-like (A)	ko00941: Flavonoid biosynthesis; ko00960: Tropane, piperidine and pyridine alkaloid biosynthesis; ko01100: Metabolic pathways; ko01110: Biosynthesis of secondary metabolites; ko04712: Circadian rhythm - plant	GO:0016747,acyltransferase activity, transferring groups other than amino-acyl groups; GO:0102128,chalcone synthase activity; GO:0016210,naringenin-chalcone synthase activity; GO:0009813,flavonoid biosynthetic process; GO:0030639,polyketide biosynthetic process; GO:0003674,molecular_function; GO:0003824,catalytic activity; GO:0016740,transferase activity; GO:0016746,acyltransferase activity; GO:0…
Cluster-110104.0	2.05	1.42	2.06	0.07	0.05	0.31	2.81	2.85	2.79	33	19	25	1	1	5	74	43	50	-3.68281	1.05035e-05	4.2408e-05	down	0.424706	0.181039	0.247229	false	4.08851	1.0485e-09	4.4867e-09	up	920	K00660 chalcone synthase [EC:2.3.1.74] | (RefSeq) hypothetical protein (A)	ko00941: Flavonoid biosynthesis; ko00960: Tropane, piperidine and pyridine alkaloid biosynthesis; ko01100: Metabolic pathways; ko01110: Biosynthesis of secondary metabolites; ko04712: Circadian rhythm - plant	GO:0102128,chalcone synthase activity; GO:0016210,naringenin-chalcone synthase activity; GO:0009813,flavonoid biosynthetic process; GO:0003674,molecular_function; GO:0003824,catalytic activity; GO:0016740,transferase activity; GO:0016746,acyltransferase activity; GO:0016747,acyltransferase activity, transferring groups other than amino-acyl groups; GO:0008150,biological_process; GO:0008152,metabo…
Cluster-113001.1	9.91	8.95	15.28	23.1	5.57	28	53.76	69.25	68.31	64	50	38	17	12	32	241	191	151	-1.50028	0.00082415	0.00249932	down	1.29304	1.15573e-06	3.5501e-06	up	2.79195	1.23341e-12	6.91949e-12	up	578	K00660 chalcone synthase [EC:2.3.1.74] | (RefSeq) uncharacterized protein LOC116265292 (A)	ko00941: Flavonoid biosynthesis; ko00960: Tropane, piperidine and pyridine alkaloid biosynthesis; ko01100: Metabolic pathways; ko01110: Biosynthesis of secondary metabolites; ko04712: Circadian rhythm - plant	GO:0102128,chalcone synthase activity; GO:0016210,naringenin-chalcone synthase activity; GO:0009813,flavonoid biosynthetic process; GO:0003674,molecular_function; GO:0003824,catalytic activity; GO:0016740,transferase activity; GO:0016746,acyltransferase activity; GO:0016747,acyltransferase activity, transferring groups other than amino-acyl groups; GO:0008150,biological_process; GO:0008152,metabo…
Cluster-113001.12	0.23	0.19	0.51	2.8	1.32	2.21	2.84	3.11	2.73	3	2	5	30	19	32	59	37	38	2.82716	0.000253306	0.0008367	up	3.04157	4.06301e-07	1.30901e-06	up	0.199705	0.612675	0.690463	false	789	K00660 chalcone synthase [EC:2.3.1.74] | (RefSeq) chalcone synthase 4-like (A)	ko00941: Flavonoid biosynthesis; ko00960: Tropane, piperidine and pyridine alkaloid biosynthesis; ko01100: Metabolic pathways; ko01110: Biosynthesis of secondary metabolites; ko04712: Circadian rhythm - plant	GO:0102128,chalcone synthase activity; GO:0016210,naringenin-chalcone synthase activity; GO:0009813,flavonoid biosynthetic process; GO:0003674,molecular_function; GO:0003824,catalytic activity; GO:0016740,transferase activity; GO:0016746,acyltransferase activity; GO:0016747,acyltransferase activity, transferring groups other than amino-acyl groups; GO:0008150,biological_process; GO:0008152,metabo…
Cluster-113001.15	2.11	1.16	2.11	4.66	4.8	3.61	13.5	11.86	17.27	9	4	7	17	24	18	98	51	83	NA	NA	NA	NA	2.84339	2.79845e-10	1.28954e-09	up	1.47214	6.27675e-06	1.81269e-05	up	460	K00660 chalcone synthase [EC:2.3.1.74] | (RefSeq) chalcone synthase 3 (A)	ko00941: Flavonoid biosynthesis; ko00960: Tropane, piperidine and pyridine alkaloid biosynthesis; ko01100: Metabolic pathways; ko01110: Biosynthesis of secondary metabolites; ko04712: Circadian rhythm - plant	GO:0102128,chalcone synthase activity; GO:0016210,naringenin-chalcone synthase activity; GO:0009813,flavonoid biosynthetic process; GO:0003674,molecular_function; GO:0003824,catalytic activity; GO:0016740,transferase activity; GO:0016746,acyltransferase activity; GO:0016747,acyltransferase activity, transferring groups other than amino-acyl groups; GO:0008150,biological_process; GO:0008152,metabo…
Cluster-113001.16	1.85	3.57	2.21	10.83	10.17	10.33	10.3	11.53	8.94	29	46	26	143	185	185	262	167	154	2.13649	1.10174e-14	1.25383e-13	up	1.83346	7.80806e-10	3.42373e-09	up	-0.313564	0.0461829	0.0746557	false	891	K00660 chalcone synthase [EC:2.3.1.74] | (RefSeq) chalcone synthase 1 (A)	ko00941: Flavonoid biosynthesis; ko00960: Tropane, piperidine and pyridine alkaloid biosynthesis; ko01100: Metabolic pathways; ko01110: Biosynthesis of secondary metabolites; ko04712: Circadian rhythm - plant	GO:0102128,chalcone synthase activity; GO:0016210,naringenin-chalcone synthase activity; GO:0009813,flavonoid biosynthetic process; GO:0003674,molecular_function; GO:0003824,catalytic activity; GO:0016740,transferase activity; GO:0016746,acyltransferase activity; GO:0016747,acyltransferase activity, transferring groups other than amino-acyl groups; GO:0008150,biological_process; GO:0008152,metabo…
Cluster-113001.18	4.11	3.97	3.25	1.78	1.99	1.47	29.56	33.48	30.06	44	35	26	16	24	18	521	338	357	-1.04593	0.00564703	0.0143255	down	2.8593	5.62717e-48	1.57922e-46	up	3.90422	2.82225e-61	8.22731e-60	up	706	K00660 chalcone synthase [EC:2.3.1.74] | (RefSeq) polyketide synthase 1-like (A)	ko00941: Flavonoid biosynthesis; ko00960: Tropane, piperidine and pyridine alkaloid biosynthesis; ko01100: Metabolic pathways; ko01110: Biosynthesis of secondary metabolites; ko04712: Circadian rhythm - plant	GO:0102128,chalcone synthase activity; GO:0016210,naringenin-chalcone synthase activity; GO:0009813,flavonoid biosynthetic process; GO:0003674,molecular_function; GO:0003824,catalytic activity; GO:0016740,transferase activity; GO:0016746,acyltransferase activity; GO:0016747,acyltransferase activity, transferring groups other than amino-acyl groups; GO:0008150,biological_process; GO:0008152,metabo…
Cluster-113001.19	13.83	16.8	14.53	22.76	20.34	20.69	74.78	87.68	83.59	110	122	90	122	139	154	1006	668	760	0.166032	0.402598	0.535542	false	2.24065	7.56094e-55	2.52508e-53	up	2.0665	1.37583e-59	3.88249e-58	up	639	K00660 chalcone synthase [EC:2.3.1.74] | (RefSeq) polyketide synthase 1-like (A)	ko00941: Flavonoid biosynthesis; ko00960: Tropane, piperidine and pyridine alkaloid biosynthesis; ko01100: Metabolic pathways; ko01110: Biosynthesis of secondary metabolites; ko04712: Circadian rhythm - plant	GO:0102128,chalcone synthase activity; GO:0016210,naringenin-chalcone synthase activity; GO:0009813,flavonoid biosynthetic process; GO:0003674,molecular_function; GO:0003824,catalytic activity; GO:0016740,transferase activity; GO:0016746,acyltransferase activity; GO:0016747,acyltransferase activity, transferring groups other than amino-acyl groups; GO:0008150,biological_process; GO:0008152,metabo…
Cluster-113001.20	3.2	1.27	4.25	0.66	1.06	0.34	8.84	9.34	10.5	34	11	34	5	13	4	154	93	123	-2.08764	0.00753022	0.0185617	down	1.52697	0.000684251	0.00152638	up	3.59115	1.5282e-17	1.21056e-16	up	702	K00660 chalcone synthase [EC:2.3.1.74] | (RefSeq) hypothetical protein (A)	ko00941: Flavonoid biosynthesis; ko00960: Tropane, piperidine and pyridine alkaloid biosynthesis; ko01100: Metabolic pathways; ko01110: Biosynthesis of secondary metabolites; ko04712: Circadian rhythm - plant	GO:0102128,chalcone synthase activity; GO:0016210,naringenin-chalcone synthase activity; GO:0009813,flavonoid biosynthetic process; GO:0003674,molecular_function; GO:0003824,catalytic activity; GO:0016740,transferase activity; GO:0016746,acyltransferase activity; GO:0016747,acyltransferase activity, transferring groups other than amino-acyl groups; GO:0008150,biological_process; GO:0008152,metabo…
Cluster-113001.21	16.08	23.83	20.81	4.75	6.74	7.5	82.05	95.4	88.89	254	309	247	63	124	135	2107	1395	1546	-1.58197	2.4596e-11	1.98445e-10	down	1.9499	2.22033e-39	4.99421e-38	up	3.50923	4.88164e-132	3.64719e-130	up	897	K00660 chalcone synthase [EC:2.3.1.74] | (RefSeq) chalcone synthase 1 (A)	ko00941: Flavonoid biosynthesis; ko00960: Tropane, piperidine and pyridine alkaloid biosynthesis; ko01100: Metabolic pathways; ko01110: Biosynthesis of secondary metabolites; ko04712: Circadian rhythm - plant	GO:0102128,chalcone synthase activity; GO:0016210,naringenin-chalcone synthase activity; GO:0009813,flavonoid biosynthetic process; GO:0003674,molecular_function; GO:0003824,catalytic activity; GO:0016740,transferase activity; GO:0016746,acyltransferase activity; GO:0016747,acyltransferase activity, transferring groups other than amino-acyl groups; GO:0008150,biological_process; GO:0008152,metabo…
Cluster-113001.22	3.04	4.37	3.67	1.13	1.31	1.72	28.31	31.34	32.42	34	40	31	10	17	22	516	327	399	-1.33299	0.00162909	0.00465123	down	2.88111	3.68849e-48	1.03974e-46	up	4.18492	3.24251e-63	9.83474e-62	up	721	K00660 chalcone synthase [EC:2.3.1.74] | (RefSeq) chalcone synthase 17-like (A)	ko00941: Flavonoid biosynthesis; ko00960: Tropane, piperidine and pyridine alkaloid biosynthesis; ko01100: Metabolic pathways; ko01110: Biosynthesis of secondary metabolites; ko04712: Circadian rhythm - plant	GO:0102128,chalcone synthase activity; GO:0016210,naringenin-chalcone synthase activity; GO:0009813,flavonoid biosynthetic process; GO:0003674,molecular_function; GO:0003824,catalytic activity; GO:0016740,transferase activity; GO:0016746,acyltransferase activity; GO:0016747,acyltransferase activity, transferring groups other than amino-acyl groups; GO:0008150,biological_process; GO:0008152,metabo…
Cluster-113001.23	0.58	0.89	0.57	7.7	8.46	6.42	10.33	9.95	10.06	4	5	3	45	68	51	118	66	77	3.57145	7.81658e-11	5.97309e-10	up	3.74581	3.47549e-14	2.34108e-13	up	0.165927	0.474223	0.561586	false	559	K00660 chalcone synthase [EC:2.3.1.74] | (RefSeq) hypothetical protein (A)	ko00941: Flavonoid biosynthesis; ko00960: Tropane, piperidine and pyridine alkaloid biosynthesis; ko01100: Metabolic pathways; ko01110: Biosynthesis of secondary metabolites; ko04712: Circadian rhythm - plant	GO:0102128,chalcone synthase activity; GO:0016210,naringenin-chalcone synthase activity; GO:0009813,flavonoid biosynthetic process; GO:0003674,molecular_function; GO:0003824,catalytic activity; GO:0016740,transferase activity; GO:0016746,acyltransferase activity; GO:0016747,acyltransferase activity, transferring groups other than amino-acyl groups; GO:0008150,biological_process; GO:0008152,metabo…
Cluster-113001.24	2	1.57	0.76	0.19	0.21	0.39	9.52	9.88	8.43	27	16	8	2	3	6	225	134	143	NA	NA	NA	NA	2.63535	4.40134e-16	3.48619e-15	up	5.01863	4.23237e-25	4.87364e-24	up	989	K00660 chalcone synthase [EC:2.3.1.74] | (RefSeq) chalcone synthase 4 (A)	ko00941: Flavonoid biosynthesis; ko00960: Tropane, piperidine and pyridine alkaloid biosynthesis; ko01100: Metabolic pathways; ko01110: Biosynthesis of secondary metabolites; ko04712: Circadian rhythm - plant	GO:0102128,chalcone synthase activity; GO:0016210,naringenin-chalcone synthase activity; GO:0009813,flavonoid biosynthetic process; GO:0003674,molecular_function; GO:0003824,catalytic activity; GO:0016740,transferase activity; GO:0016746,acyltransferase activity; GO:0016747,acyltransferase activity, transferring groups other than amino-acyl groups; GO:0008150,biological_process; GO:0008152,metabo…
Cluster-115568.0	0.4	2.99	1.31	5.75	4.2	5.31	11.82	14.07	8.3	2	12	5	25	29	32	106	72	54	1.94325	0.00920147	0.0221368	up	2.89515	4.38609e-06	1.2699e-05	up	0.935316	0.00381262	0.00767796	false	969	K00660 chalcone synthase [EC:2.3.1.74] | (RefSeq) chalcone synthase (A)	ko00941: Flavonoid biosynthesis; ko00960: Tropane, piperidine and pyridine alkaloid biosynthesis; ko01100: Metabolic pathways; ko01110: Biosynthesis of secondary metabolites; ko04712: Circadian rhythm - plant	GO:0102128,chalcone synthase activity; GO:0016210,naringenin-chalcone synthase activity; GO:0009813,flavonoid biosynthetic process; GO:0003674,molecular_function; GO:0003824,catalytic activity; GO:0016740,transferase activity; GO:0016746,acyltransferase activity; GO:0016747,acyltransferase activity, transferring groups other than amino-acyl groups; GO:0008150,biological_process; GO:0008152,metabo…
Cluster-80927.2	6.37	12.77	8.28	2.51	1.93	2.46	9.61	8.43	9.49	256	423	248	85	90	112	619	306	416	-1.90355	2.80909e-11	2.25151e-10	down	-0.19666	0.420835	0.506433	false	1.70406	7.86125e-31	1.11496e-29	up	1816	K00660 chalcone synthase [EC:2.3.1.74] | (RefSeq) hypothetical protein (A)	ko00941: Flavonoid biosynthesis; ko00960: Tropane, piperidine and pyridine alkaloid biosynthesis; ko01100: Metabolic pathways; ko01110: Biosynthesis of secondary metabolites; ko04712: Circadian rhythm - plant	GO:0102128,chalcone synthase activity; GO:0016210,naringenin-chalcone synthase activity; GO:0009813,flavonoid biosynthetic process; GO:0003674,molecular_function; GO:0003824,catalytic activity; GO:0016740,transferase activity; GO:0016746,acyltransferase activity; GO:0016747,acyltransferase activity, transferring groups other than amino-acyl groups; GO:0008150,biological_process; GO:0008152,metabo…
Cluster-80927.3	13.59	14.6	15.14	3.85	4.19	4.76	6.49	7.45	7.39	558	493	463	133	199	222	426	276	331	-1.66839	6.56073e-42	3.07093e-40	down	-1.2384	5.89977e-30	9.75145e-29	down	0.423459	0.00190211	0.00403078	false	1847	K00660 chalcone synthase [EC:2.3.1.74] | (RefSeq) chalcone synthase 17-like (A)	ko00941: Flavonoid biosynthesis; ko00960: Tropane, piperidine and pyridine alkaloid biosynthesis; ko01100: Metabolic pathways; ko01110: Biosynthesis of secondary metabolites; ko04712: Circadian rhythm - plant	GO:0102128,chalcone synthase activity; GO:0016210,naringenin-chalcone synthase activity; GO:0009813,flavonoid biosynthetic process; GO:0003674,molecular_function; GO:0003824,catalytic activity; GO:0016740,transferase activity; GO:0016746,acyltransferase activity; GO:0016747,acyltransferase activity, transferring groups other than amino-acyl groups; GO:0008150,biological_process; GO:0008152,metabo…
Cluster-86592.0	2.92	2.6	1.77	7.01	7.39	6.55	14.23	15.76	14.31	82	60	37	166	241	209	642	402	439	1.60209	1.34517e-13	1.39131e-12	up	2.38412	2.72275e-39	6.10515e-38	up	0.776185	5.66349e-12	3.00203e-11	false	1357	K00660 chalcone synthase [EC:2.3.1.74] | (RefSeq) chalcone synthase 17 (A)	ko00941: Flavonoid biosynthesis; ko00960: Tropane, piperidine and pyridine alkaloid biosynthesis; ko01100: Metabolic pathways; ko01110: Biosynthesis of secondary metabolites; ko04712: Circadian rhythm - plant	GO:0102128,chalcone synthase activity; GO:0016210,naringenin-chalcone synthase activity; GO:0009813,flavonoid biosynthetic process; GO:0003674,molecular_function; GO:0003824,catalytic activity; GO:0016740,transferase activity; GO:0016746,acyltransferase activity; GO:0016747,acyltransferase activity, transferring groups other than amino-acyl groups; GO:0008150,biological_process; GO:0008152,metabo…
Cluster-86592.10	10.71	15.47	13.42	0	0	0	0.21	0.35	0.5	90	106	86	0	0	0	2	2	4	-9.20375	5.24559e-14	5.64575e-13	down	-5.83773	3.16219e-23	3.87207e-22	down	NA	NA	NA	NA	618	K00660 chalcone synthase [EC:2.3.1.74] | (Kazusa) Lj0g3v0107259.1; - (A)	ko00941: Flavonoid biosynthesis; ko00960: Tropane, piperidine and pyridine alkaloid biosynthesis; ko01100: Metabolic pathways; ko01110: Biosynthesis of secondary metabolites; ko04712: Circadian rhythm - plant	GO:0102128,chalcone synthase activity; GO:0016210,naringenin-chalcone synthase activity; GO:0009813,flavonoid biosynthetic process; GO:0003674,molecular_function; GO:0003824,catalytic activity; GO:0016740,transferase activity; GO:0016746,acyltransferase activity; GO:0016747,acyltransferase activity, transferring groups other than amino-acyl groups; GO:0008150,biological_process; GO:0008152,metabo…
Cluster-86592.11	6.29	6.06	7.66	18.28	11.67	14.84	16.42	19.38	19.25	43	40	40	100	101	129	185	112	120	1.22444	4.76311e-06	2.01624e-05	up	1.06326	2.29836e-06	6.84941e-06	up	-0.170343	0.382299	0.470147	false	745	K00660 chalcone synthase [EC:2.3.1.74] | (RefSeq) chalcone synthase 3 (A)	ko00941: Flavonoid biosynthesis; ko00960: Tropane, piperidine and pyridine alkaloid biosynthesis; ko01100: Metabolic pathways; ko01110: Biosynthesis of secondary metabolites; ko04712: Circadian rhythm - plant	GO:0102128,chalcone synthase activity; GO:0016210,naringenin-chalcone synthase activity; GO:0009813,flavonoid biosynthetic process; GO:0003674,molecular_function; GO:0003824,catalytic activity; GO:0016740,transferase activity; GO:0016746,acyltransferase activity; GO:0016747,acyltransferase activity, transferring groups other than amino-acyl groups; GO:0008150,biological_process; GO:0008152,metabo…
Cluster-86592.2	18.39	23.29	20.81	35.55	38.76	38.02	86.99	82.48	81.17	325	338	276	531	797	767	2488	1341	1574	0.94145	1.20167e-18	1.90904e-17	false	1.81567	4.93207e-88	2.94962e-86	up	0.862817	1.62621e-49	3.78005e-48	false	966	K00660 chalcone synthase [EC:2.3.1.74] | (RefSeq) chalcone synthase 17-like (A)	ko00941: Flavonoid biosynthesis; ko00960: Tropane, piperidine and pyridine alkaloid biosynthesis; ko01100: Metabolic pathways; ko01110: Biosynthesis of secondary metabolites; ko04712: Circadian rhythm - plant	GO:0102128,chalcone synthase activity; GO:0016210,naringenin-chalcone synthase activity; GO:0009813,flavonoid biosynthetic process; GO:0003674,molecular_function; GO:0003824,catalytic activity; GO:0016740,transferase activity; GO:0016746,acyltransferase activity; GO:0016747,acyltransferase activity, transferring groups other than amino-acyl groups; GO:0008150,biological_process; GO:0008152,metabo…
Cluster-86592.5	6.73	7.09	6.74	13.57	13.69	14.63	13.57	13.14	12.51	171	148	128	291	404	423	555	304	347	1.11762	5.16447e-22	1.05315e-20	up	0.731429	3.34023e-10	1.52656e-09	false	-0.394616	1.20302e-05	3.36868e-05	false	1257	K00660 chalcone synthase [EC:2.3.1.74] | (RefSeq) chalcone synthase 17-like (A)	ko00941: Flavonoid biosynthesis; ko00960: Tropane, piperidine and pyridine alkaloid biosynthesis; ko01100: Metabolic pathways; ko01110: Biosynthesis of secondary metabolites; ko04712: Circadian rhythm - plant	GO:0102128,chalcone synthase activity; GO:0016210,naringenin-chalcone synthase activity; GO:0009813,flavonoid biosynthetic process; GO:0003674,molecular_function; GO:0003824,catalytic activity; GO:0016740,transferase activity; GO:0016746,acyltransferase activity; GO:0016747,acyltransferase activity, transferring groups other than amino-acyl groups; GO:0008150,biological_process; GO:0008152,metabo…
Cluster-86592.8	0.99	2.47	2.31	3.75	2.13	3.26	7.5	9.21	8.21	16	32	28	51	39	60	195	136	145	0.76035	0.122238	0.206402	false	1.93998	1.27998e-07	4.35163e-07	up	1.16802	1.99785e-05	5.46603e-05	up	907	K00660 chalcone synthase [EC:2.3.1.74] | (RefSeq) hypothetical protein (A)	ko00941: Flavonoid biosynthesis; ko00960: Tropane, piperidine and pyridine alkaloid biosynthesis; ko01100: Metabolic pathways; ko01110: Biosynthesis of secondary metabolites; ko04712: Circadian rhythm - plant	GO:0102128,chalcone synthase activity; GO:0016210,naringenin-chalcone synthase activity; GO:0009813,flavonoid biosynthetic process; GO:0003674,molecular_function; GO:0003824,catalytic activity; GO:0016740,transferase activity; GO:0016746,acyltransferase activity; GO:0016747,acyltransferase activity, transferring groups other than amino-acyl groups; GO:0008150,biological_process; GO:0008152,metabo…
Cluster-86592.9	7.46	10.55	5	32.57	40.25	39.07	104.45	98.46	100.62	56	65	28	210	357	342	1312	716	848	2.40252	7.13311e-22	1.43908e-20	up	3.57761	4.68334e-97	3.12813e-95	up	1.165	1.90607e-38	3.40336e-37	up	586	K00660 chalcone synthase [EC:2.3.1.74] | (Kazusa) Lj0g3v0107259.1; - (A)	ko00941: Flavonoid biosynthesis; ko00960: Tropane, piperidine and pyridine alkaloid biosynthesis; ko01100: Metabolic pathways; ko01110: Biosynthesis of secondary metabolites; ko04712: Circadian rhythm - plant	GO:0102128,chalcone synthase activity; GO:0016210,naringenin-chalcone synthase activity; GO:0009813,flavonoid biosynthetic process; GO:0003674,molecular_function; GO:0003824,catalytic activity; GO:0016740,transferase activity; GO:0016746,acyltransferase activity; GO:0016747,acyltransferase activity, transferring groups other than amino-acyl groups; GO:0008150,biological_process; GO:0008152,metabo…
Cluster-114618.0	21.2	19.55	15.23	2.19	1.63	1.66	1.43	2.37	2.47	347	262	187	30	31	30	37	35	44	-3.30002	3.67295e-44	1.84399e-42	down	-3.40409	1.85839e-38	4.04807e-37	down	-0.108554	0.781431	0.83471	false	917	K05278 flavonol synthase [EC:1.14.20.6] | (RefSeq) flavonol synthase 3 (A)	ko00941: Flavonoid biosynthesis; ko01100: Metabolic pathways; ko01110: Biosynthesis of secondary metabolites	GO:0005737,cytoplasm; GO:0005634,nucleus; GO:0051213,dioxygenase activity; GO:0045431,flavonol synthase activity; GO:0031418,L-ascorbic acid binding; GO:0046872,metal ion binding; GO:0045486,naringenin 3-dioxygenase activity; GO:0009813,flavonoid biosynthetic process; GO:0009733,response to auxin; GO:0009416,response to light stimulus; GO:0003674,molecular_function; GO:0003824,catalytic activity;…
Cluster-102397.0	1.62	2.68	1.6	5.38	5.22	4.77	12.7	12.51	11.58	47	64	35	132	176	159	595	331	369	1.47738	1.0391e-08	6.14889e-08	up	2.44718	4.95445e-33	9.22191e-32	up	0.963179	3.3475e-16	2.43401e-15	false	1476	K13082 bifunctional dihydroflavonol 4-reductase/flavanone 4-reductase [EC:1.1.1.219 1.1.1.234] | (RefSeq) bifunctional dihydroflavonol 4-reductase/flavanone 4-reductase-like (A)	ko00941: Flavonoid biosynthesis; ko01100: Metabolic pathways; ko01110: Biosynthesis of secondary metabolites	GO:0016491,oxidoreductase activity; GO:0009813,flavonoid biosynthetic process; GO:0003674,molecular_function; GO:0003824,catalytic activity; GO:0008150,biological_process; GO:0008152,metabolic process; GO:0009058,biosynthetic process; GO:0009812,flavonoid metabolic process; GO:0071704,organic substance metabolic process; GO:1901576,organic substance biosynthetic process
Cluster-118901.10	0	0.16	0.22	4.27	3.18	2.8	1.89	1.72	1.78	0	4	5	107	110	95	90	46	58	4.90257	1.75942e-14	1.9691e-13	up	3.67521	2.65126e-08	9.7576e-08	up	-1.22421	1.15201e-06	3.59312e-06	down	1425	K13082 bifunctional dihydroflavonol 4-reductase/flavanone 4-reductase [EC:1.1.1.219 1.1.1.234] | (RefSeq) bifunctional dihydroflavonol 4-reductase/flavanone 4-reductase-like (A)	ko00941: Flavonoid biosynthesis; ko01100: Metabolic pathways; ko01110: Biosynthesis of secondary metabolites	GO:0016491,oxidoreductase activity; GO:0009813,flavonoid biosynthetic process; GO:0003674,molecular_function; GO:0003824,catalytic activity; GO:0008150,biological_process; GO:0008152,metabolic process; GO:0009058,biosynthetic process; GO:0009812,flavonoid metabolic process; GO:0071704,organic substance metabolic process; GO:1901576,organic substance biosynthetic process
Cluster-118901.3	5.23	5.4	5.9	17.96	19.39	18.92	12.38	12.12	13.08	240	204	201	695	1033	986	910	501	654	1.86238	2.47524e-87	3.05933e-85	up	0.97936	1.15818e-22	1.37906e-21	false	-0.892319	9.87853e-45	2.06284e-43	false	2030	K13082 bifunctional dihydroflavonol 4-reductase/flavanone 4-reductase [EC:1.1.1.219 1.1.1.234] | (RefSeq) bifunctional dihydroflavonol 4-reductase/flavanone 4-reductase (A)	ko00941: Flavonoid biosynthesis; ko01100: Metabolic pathways; ko01110: Biosynthesis of secondary metabolites	GO:0016491,oxidoreductase activity; GO:0009813,flavonoid biosynthetic process; GO:0003674,molecular_function; GO:0003824,catalytic activity; GO:0008150,biological_process; GO:0008152,metabolic process; GO:0009058,biosynthetic process; GO:0009812,flavonoid metabolic process; GO:0071704,organic substance metabolic process; GO:1901576,organic substance biosynthetic process
Cluster-65192.1	1.03	1.17	0.34	1.82	0.73	1.14	5.51	4.21	5.81	13	22	11	19	12	23	185	92	122	NA	NA	NA	NA	2.40255	4.8599e-13	2.97287e-12	up	2.35297	3.63308e-13	2.12295e-12	up	2283	K13082 bifunctional dihydroflavonol 4-reductase/flavanone 4-reductase [EC:1.1.1.219 1.1.1.234] | (RefSeq) dihydroflavonol 4-reductase (A)	ko00941: Flavonoid biosynthesis; ko01100: Metabolic pathways; ko01110: Biosynthesis of secondary metabolites	GO:0016491,oxidoreductase activity; GO:0009813,flavonoid biosynthetic process; GO:0003674,molecular_function; GO:0003824,catalytic activity; GO:0008150,biological_process; GO:0008152,metabolic process; GO:0009058,biosynthetic process; GO:0009812,flavonoid metabolic process; GO:0071704,organic substance metabolic process; GO:1901576,organic substance biosynthetic process
Cluster-65192.7	5.3	4.17	4.78	3.44	3.1	3.68	26.19	26.13	24.32	239	155	158	132	161	191	1907	1078	1210	-0.382234	0.025413	0.0542219	false	2.23453	3.82754e-93	2.45075e-91	up	2.6119	1.62835e-163	1.70789e-161	up	2528	K13082 bifunctional dihydroflavonol 4-reductase/flavanone 4-reductase [EC:1.1.1.219 1.1.1.234] | (RefSeq) dihydroflavonol 4-reductase-like (A)	ko00941: Flavonoid biosynthesis; ko01100: Metabolic pathways; ko01110: Biosynthesis of secondary metabolites	GO:0016491,oxidoreductase activity; GO:0009813,flavonoid biosynthetic process; GO:0003674,molecular_function; GO:0003824,catalytic activity; GO:0008150,biological_process; GO:0008152,metabolic process; GO:0009058,biosynthetic process; GO:0009812,flavonoid metabolic process; GO:0071704,organic substance metabolic process; GO:1901576,organic substance biosynthetic process
Cluster-65192.9	0	0	0	0.27	0.61	0.16	2.17	1.32	2.18	0	0	0	9	29	7	142	49	97	NA	NA	NA	NA	8.27236	3.21784e-11	1.64146e-10	up	2.15304	0.000101189	0.000255105	up	1850	K13082 bifunctional dihydroflavonol 4-reductase/flavanone 4-reductase [EC:1.1.1.219 1.1.1.234] | (RefSeq) dihydroflavonol 4-reductase-like (A)	ko00941: Flavonoid biosynthesis; ko01100: Metabolic pathways; ko01110: Biosynthesis of secondary metabolites	GO:0016491,oxidoreductase activity; GO:0009813,flavonoid biosynthetic process; GO:0003674,molecular_function; GO:0003824,catalytic activity; GO:0008150,biological_process; GO:0008152,metabolic process; GO:0009058,biosynthetic process; GO:0009812,flavonoid metabolic process; GO:0071704,organic substance metabolic process; GO:1901576,organic substance biosynthetic process
Cluster-92571.0	4.72	6.22	7.47	31.21	20.94	30.73	11.84	10.29	10.25	152	165	179	850	785	1129	613	301	361	2.2632	1.97548e-23	4.39039e-22	up	0.615927	0.00205504	0.00426612	false	-1.65722	1.99932e-23	2.15655e-22	down	1517	K24028 salicylic acid 3-hydroxylase [EC:1.14.11.-] | (RefSeq) protein DMR6-LIKE OXYGENASE 2-like (A)	--	GO:0051213,dioxygenase activity; GO:0031418,L-ascorbic acid binding; GO:0046872,metal ion binding; GO:0045486,naringenin 3-dioxygenase activity; GO:0009813,flavonoid biosynthetic process; GO:0003674,molecular_function; GO:0003824,catalytic activity; GO:0016491,oxidoreductase activity; GO:0005488,binding; GO:0019842,vitamin binding; GO:0030246,carbohydrate binding; GO:0031406,carboxylic acid bindi…
Cluster-92571.1	1.91	1.48	2.14	1.72	1.12	1.14	1.06	0.36	0.86	65	41	54	49	44	44	58	11	32	-0.40068	0.244184	0.362877	false	-1.46195	0.00154121	0.0032622	down	-1.07521	0.0239682	0.0413692	down	1595	K24028 salicylic acid 3-hydroxylase [EC:1.14.11.-] | (RefSeq) protein DMR6-LIKE OXYGENASE 2-like (A)	--	GO:0051213,dioxygenase activity; GO:0031418,L-ascorbic acid binding; GO:0046872,metal ion binding; GO:0045486,naringenin 3-dioxygenase activity; GO:0009813,flavonoid biosynthetic process; GO:0003674,molecular_function; GO:0003824,catalytic activity; GO:0016491,oxidoreductase activity; GO:0005488,binding; GO:0019842,vitamin binding; GO:0030246,carbohydrate binding; GO:0031406,carboxylic acid bindi…
Cluster-92571.2	12.58	17.14	13.11	46.67	44.89	45.69	30.07	29.11	25.31	389	437	303	1220	1616	1611	1497	818	857	1.77338	6.77306e-57	4.71463e-55	up	0.780618	7.81841e-09	3.05858e-08	false	-1.0003	1.84745e-40	3.46688e-39	down	1468	K24028 salicylic acid 3-hydroxylase [EC:1.14.11.-] | (RefSeq) protein DMR6-LIKE OXYGENASE 2-like (A)	--	GO:0051213,dioxygenase activity; GO:0031418,L-ascorbic acid binding; GO:0046872,metal ion binding; GO:0045486,naringenin 3-dioxygenase activity; GO:0009813,flavonoid biosynthetic process; GO:0003674,molecular_function; GO:0003824,catalytic activity; GO:0016491,oxidoreductase activity; GO:0005488,binding; GO:0019842,vitamin binding; GO:0030246,carbohydrate binding; GO:0031406,carboxylic acid bindi…
Cluster-92571.3	46.53	58.44	56.18	147.46	146.54	154.35	47.44	53.19	46.53	870	898	788	2331	3189	3294	1434	913	954	1.56737	7.49029e-61	5.74232e-59	up	-0.327399	0.00505468	0.00982432	false	-1.90663	1.35281e-196	1.89628e-194	down	1005	K24028 salicylic acid 3-hydroxylase [EC:1.14.11.-] | (RefSeq) protein DMR6-LIKE OXYGENASE 2-like (A)	--	GO:0051213,dioxygenase activity; GO:0031418,L-ascorbic acid binding; GO:0046872,metal ion binding; GO:0045486,naringenin 3-dioxygenase activity; GO:0009813,flavonoid biosynthetic process; GO:0003674,molecular_function; GO:0003824,catalytic activity; GO:0016491,oxidoreductase activity; GO:0005488,binding; GO:0019842,vitamin binding; GO:0030246,carbohydrate binding; GO:0031406,carboxylic acid bindi…
Cluster-92571.4	18.24	7.18	14.36	40.85	35.84	49.94	16.65	34.73	29.07	20	6	13	39	46	67	34	45	37	1.76909	0.000341821	0.00110463	up	0.998491	0.0926066	0.13714	false	-0.787999	0.0599745	0.0942037	false	325	K24028 salicylic acid 3-hydroxylase [EC:1.14.11.-] | (RefSeq) protein DMR6-LIKE OXYGENASE 2-like (A)	--	GO:0051213,dioxygenase activity; GO:0031418,L-ascorbic acid binding; GO:0046872,metal ion binding; GO:0045486,naringenin 3-dioxygenase activity; GO:0009813,flavonoid biosynthetic process; GO:0003674,molecular_function; GO:0003824,catalytic activity; GO:0016491,oxidoreductase activity; GO:0005488,binding; GO:0019842,vitamin binding; GO:0030246,carbohydrate binding; GO:0031406,carboxylic acid bindi…
Cluster-92571.5	25.59	28.17	22.93	80.14	75.29	70.96	24.01	23.18	24.6	793	718	530	2096	2711	2502	1195	651	833	1.65087	2.89597e-88	3.62673e-86	up	-0.30047	5.10092e-05	0.000131178	false	-1.95889	3.93177e-198	5.61625e-196	down	1468	K24028 salicylic acid 3-hydroxylase [EC:1.14.11.-] | (RefSeq) protein DMR6-LIKE OXYGENASE 2-like (A)	--	GO:0051213,dioxygenase activity; GO:0031418,L-ascorbic acid binding; GO:0046872,metal ion binding; GO:0045486,naringenin 3-dioxygenase activity; GO:0009813,flavonoid biosynthetic process; GO:0003674,molecular_function; GO:0003824,catalytic activity; GO:0016491,oxidoreductase activity; GO:0005488,binding; GO:0019842,vitamin binding; GO:0030246,carbohydrate binding; GO:0031406,carboxylic acid bindi…
Cluster-92571.8	0	0	0	1.5	0.57	1.02	0.08	0	0	0	0	0	40	21	37	4	0	0	7.32286	1.88211e-07	9.45738e-07	up	NA	NA	NA	NA	-5.30417	3.5153e-07	1.15661e-06	down	1519	K24028 salicylic acid 3-hydroxylase [EC:1.14.11.-] | (RefSeq) protein DMR6-LIKE OXYGENASE 2-like (A)	--	GO:0051213,dioxygenase activity; GO:0031418,L-ascorbic acid binding; GO:0046872,metal ion binding; GO:0045486,naringenin 3-dioxygenase activity; GO:0009813,flavonoid biosynthetic process; GO:0003674,molecular_function; GO:0003824,catalytic activity; GO:0016491,oxidoreductase activity; GO:0005488,binding; GO:0019842,vitamin binding; GO:0030246,carbohydrate binding; GO:0031406,carboxylic acid bindi…
Cluster-92571.9	5.48	4.88	3.2	21.41	31.11	25.39	5.93	6.19	4.09	174	127	76	574	1149	918	302	178	142	2.61095	1.32548e-35	5.02646e-34	up	0.052412	0.84752	0.884657	false	-2.57027	2.46198e-39	4.50043e-38	down	1499	K24028 salicylic acid 3-hydroxylase [EC:1.14.11.-] | (RefSeq) protein DMR6-LIKE OXYGENASE 2-like (A)	--	GO:0051213,dioxygenase activity; GO:0031418,L-ascorbic acid binding; GO:0046872,metal ion binding; GO:0045486,naringenin 3-dioxygenase activity; GO:0009813,flavonoid biosynthetic process; GO:0003674,molecular_function; GO:0003824,catalytic activity; GO:0016491,oxidoreductase activity; GO:0005488,binding; GO:0019842,vitamin binding; GO:0030246,carbohydrate binding; GO:0031406,carboxylic acid bindi…
Cluster-97127.2	2.19	1.95	3.02	0.94	0.45	1.14	2.03	1.9	1.61	71	52	73	25	16	42	105	55	57	-1.45288	0.00162321	0.00463585	down	-0.583817	0.0445002	0.0713589	false	0.855555	0.0407161	0.0666663	false	1631	K24028 salicylic acid 3-hydroxylase [EC:1.14.11.-] | (RefSeq) protein DMR6-LIKE OXYGENASE 1-like (A)	--	GO:0051213,dioxygenase activity; GO:0031418,L-ascorbic acid binding; GO:0046872,metal ion binding; GO:0045486,naringenin 3-dioxygenase activity; GO:0009813,flavonoid biosynthetic process; GO:0003674,molecular_function; GO:0003824,catalytic activity; GO:0016491,oxidoreductase activity; GO:0005488,binding; GO:0019842,vitamin binding; GO:0030246,carbohydrate binding; GO:0031406,carboxylic acid bindi…
Cluster-100574.14	3.12	3.53	3.25	0	0	0	0.54	0.01	0.72	124	115	96	0	0	0	34	0	31	-9.43712	4.70439e-15	5.55432e-14	down	-3.18646	0.00041265	0.000949654	down	NA	NA	NA	NA	1800	K13691 pathogen-inducible salicylic acid glucosyltransferase [EC:2.4.1.-] | (RefSeq) UDP-glycosyltransferase 74F2-like (A)	--	GO:0102816,UDP-D-glucose:delphinidin 3-O-glucosyl-5-O-caffeoylglucoside -O-beta-D-glucosyltransferase activity; GO:0008194,UDP-glycosyltransferase activity; GO:0009718,anthocyanin-containing compound biosynthetic process; GO:0003674,molecular_function; GO:0003824,catalytic activity; GO:0016740,transferase activity; GO:0016757,glycosyltransferase activity; GO:0016758,hexosyltransferase activity; G…
Cluster-100574.5	0.59	0.75	0.23	1.53	1.53	2.46	3.21	3.71	3.62	22	23	6	49	68	107	197	129	151	1.9478	7.96905e-05	0.00028446	up	2.57869	2.9565e-12	1.6822e-11	up	0.626138	0.0136136	0.0247046	false	1749	K13691 pathogen-inducible salicylic acid glucosyltransferase [EC:2.4.1.-] | (RefSeq) UDP-glycosyltransferase 74F2-like (A)	--	GO:0102816,UDP-D-glucose:delphinidin 3-O-glucosyl-5-O-caffeoylglucoside -O-beta-D-glucosyltransferase activity; GO:0008194,UDP-glycosyltransferase activity; GO:0009718,anthocyanin-containing compound biosynthetic process; GO:0003674,molecular_function; GO:0003824,catalytic activity; GO:0016740,transferase activity; GO:0016757,glycosyltransferase activity; GO:0016758,hexosyltransferase activity; G…
Cluster-104000.1	0.06	0	0.1	0.22	0.2	0.29	0.45	0.39	0.12	4	0	4	12	15	22	48	24	9	NA	NA	NA	NA	2.57378	0.0123332	0.0222614	up	0.178509	0.775224	0.829832	false	2881	K11805 DDB1- and CUL4-associated factor 7 | (RefSeq) WD repeat-containing protein LWD1-like (A)	ko03083: Polycomb repressive complex	GO:0005634,nucleus; GO:0000976,transcription cis-regulatory region binding; GO:0009718,anthocyanin-containing compound biosynthetic process; GO:0043153,entrainment of circadian clock by photoperiod; GO:0048573,photoperiodism, flowering; GO:0048511,rhythmic process; GO:0001067,transcription regulatory region nucleic acid binding; GO:0003674,molecular_function; GO:0003676,nucleic acid binding; GO:0…
Cluster-104197.3	0	0	0	6.8	6.06	4.31	0	0	0	0	0	0	355	436	303	0	0	0	10.7641	4.2716e-19	7.04454e-18	up	NA	NA	NA	NA	-11.4369	1.86247e-21	1.83356e-20	down	2640	K00521 ferric-chelate reductase [EC:1.16.1.7] | (RefSeq) ferric reduction oxidase 7, chloroplastic-like (A)	--	GO:0005737,cytoplasm; GO:0016021,integral component of membrane; GO:0005634,nucleus; GO:0003677,DNA binding; GO:0003700,DNA-binding transcription factor activity; GO:0045893,positive regulation of DNA-templated transcription; GO:0009962,regulation of flavonoid biosynthetic process; GO:0009644,response to high light intensity; GO:0003674,molecular_function; GO:0003676,nucleic acid binding; GO:0005…
Cluster-105118.1	3.76	3.98	3.86	6.42	8.14	9.4	3.53	2.56	2.66	67	58	51	96	168	190	101	41	51	1.14121	8.7347e-07	4.05174e-06	up	-0.600566	0.0211587	0.0364229	false	-1.75002	1.81435e-12	1.00452e-11	down	971	K13258 2-hydroxyisoflavanone dehydratase [EC:4.2.1.105] | (RefSeq) uncharacterized protein LOC115994703 (A)	ko00943: Isoflavonoid biosynthesis; ko01100: Metabolic pathways; ko01110: Biosynthesis of secondary metabolites	GO:0033987,2-hydroxyisoflavanone dehydratase activity; GO:0052689,carboxylic ester hydrolase activity; GO:0080030,methyl indole-3-acetate esterase activity; GO:0009813,flavonoid biosynthetic process; GO:0009717,isoflavonoid biosynthetic process; GO:0046287,isoflavonoid metabolic process; GO:0003674,molecular_function; GO:0003824,catalytic activity; GO:0016829,lyase activity; GO:0016835,carbon-oxy…
Cluster-106757.2	0.41	0.49	0.31	0.56	0.96	1.79	1.81	1.87	1.32	7	7	4	8	20	37	54	31	26	NA	NA	NA	NA	1.92599	0.000229991	0.000547459	up	0.315156	0.557952	0.6408	false	1001	K03031 26S proteasome regulatory subunit N12 | (RefSeq) 26S proteasome non-ATPase regulatory subunit 8 homolog A (A)	ko03050: Proteasome	GO:0009941,chloroplast envelope; GO:0005634,nucleus; GO:0000502,proteasome complex; GO:0008541,proteasome regulatory particle, lid subcomplex; GO:0048825,cotyledon development; GO:0009736,cytokinin-activated signaling pathway; GO:0009908,flower development; GO:0048366,leaf development; GO:0048528,post-embryonic root development; GO:0043248,proteasome assembly; GO:0043161,proteasome-mediated ubiqu…
Cluster-106757.3	1.52	0.59	2.01	0.58	1.2	1.36	0.7	0.19	0.16	44	14	43	14	40	45	32	4	5	-0.308402	0.613805	0.727379	false	-2.22196	0.00659536	0.0125429	down	-1.91317	0.0120538	0.0221094	down	1399	K03031 26S proteasome regulatory subunit N12 | (RefSeq) 26S proteasome non-ATPase regulatory subunit 8 homolog A-like (A)	ko03050: Proteasome	GO:0009941,chloroplast envelope; GO:0005634,nucleus; GO:0000502,proteasome complex; GO:0008541,proteasome regulatory particle, lid subcomplex; GO:0048825,cotyledon development; GO:0009736,cytokinin-activated signaling pathway; GO:0009908,flower development; GO:0048366,leaf development; GO:0048528,post-embryonic root development; GO:0043248,proteasome assembly; GO:0043161,proteasome-mediated ubiqu…
Cluster-106757.6	0	1.42	2.54	3.03	0	1.03	0.12	0	0.17	0	23	38	52	0	23	3	0	3	0.127524	0.945961	0.967376	false	-4.29001	0.0117793	0.0213484	down	NA	NA	NA	NA	1065	K03031 26S proteasome regulatory subunit N12 | (RefSeq) 26S proteasome non-ATPase regulatory subunit 8 homolog A (A)	ko03050: Proteasome	GO:0009941,chloroplast envelope; GO:0005634,nucleus; GO:0000502,proteasome complex; GO:0008541,proteasome regulatory particle, lid subcomplex; GO:0048825,cotyledon development; GO:0009736,cytokinin-activated signaling pathway; GO:0009908,flower development; GO:0048366,leaf development; GO:0048528,post-embryonic root development; GO:0043248,proteasome assembly; GO:0043161,proteasome-mediated ubiqu…
Cluster-107784.1	21.82	18.36	25.1	14.71	13.29	12.8	8.28	6.73	5.4	516	360	447	297	363	341	302	142	142	-0.604549	0.000236482	0.000785608	false	-1.9151	4.8965e-21	5.32929e-20	down	-1.31617	7.43537e-15	4.9274e-14	down	1322	K22651 E3 ubiquitin-protein ligase RNF4 [EC:2.3.2.27] | (RefSeq) E3 ubiquitin-protein ligase complex slx8-rfp subunit slx8 (A)	--	GO:0080008,Cul4-RING E3 ubiquitin ligase complex; GO:0005737,cytoplasm; GO:0016604,nuclear body; GO:0000152,nuclear ubiquitin ligase complex; GO:0005634,nucleus; GO:0042802,identical protein binding; GO:0046872,metal ion binding; GO:0061630,ubiquitin protein ligase activity; GO:0004842,ubiquitin-protein transferase activity; GO:0046283,anthocyanin-containing compound metabolic process; GO:0006281…
Cluster-108936.4	1.78	1.6	1.05	0.72	0.52	0.69	5.04	5.55	5.85	50	37	22	17	17	22	228	142	180	-1.12413	0.0069989	0.0173827	down	1.67398	8.24953e-12	4.48358e-11	up	2.80554	1.21766e-25	1.43493e-24	up	1360	K05658 ATP-binding cassette, subfamily B (MDR/TAP), member 1 [EC:7.6.2.2] | (RefSeq) uncharacterized protein LOC111274727 isoform X1 (A)	ko02010: ABC transporters	GO:0005634,nucleus; GO:0009718,anthocyanin-containing compound biosynthetic process; GO:0015995,chlorophyll biosynthetic process; GO:0045893,positive regulation of DNA-templated transcription; GO:0009416,response to light stimulus; GO:0008150,biological_process; GO:0008152,metabolic process; GO:0009058,biosynthetic process; GO:0009812,flavonoid metabolic process; GO:0009813,flavonoid biosynthetic…
Cluster-108936.5	0.24	0.62	0.25	0.19	0.62	0.68	1.54	1.81	1.28	9	19	7	6	27	29	94	62	53	NA	NA	NA	NA	1.88955	6.01914e-05	0.000153695	up	1.32531	0.00580757	0.01132	up	1733	K05658 ATP-binding cassette, subfamily B (MDR/TAP), member 1 [EC:7.6.2.2] | (RefSeq) uncharacterized protein LOC111274727 isoform X1 (A)	ko02010: ABC transporters	GO:0005634,nucleus; GO:0009718,anthocyanin-containing compound biosynthetic process; GO:0015995,chlorophyll biosynthetic process; GO:0045893,positive regulation of DNA-templated transcription; GO:0009416,response to light stimulus; GO:0008150,biological_process; GO:0008152,metabolic process; GO:0009058,biosynthetic process; GO:0009812,flavonoid metabolic process; GO:0009813,flavonoid biosynthetic…
Cluster-108936.6	0	0	0	0	0.08	0	0.53	0.96	0.69	0	0	0	0	3	0	33	33	29	NA	NA	NA	NA	6.79404	3.05783e-07	9.97432e-07	up	4.58884	1.88802e-05	5.1797e-05	up	1769	K05658 ATP-binding cassette, subfamily B (MDR/TAP), member 1 [EC:7.6.2.2] | (RefSeq) uncharacterized protein LOC111274727 isoform X1 (A)	ko02010: ABC transporters	GO:0005634,nucleus; GO:0009718,anthocyanin-containing compound biosynthetic process; GO:0015995,chlorophyll biosynthetic process; GO:0045893,positive regulation of DNA-templated transcription; GO:0009416,response to light stimulus; GO:0008150,biological_process; GO:0008152,metabolic process; GO:0009058,biosynthetic process; GO:0009812,flavonoid metabolic process; GO:0009813,flavonoid biosynthetic…
Cluster-110408.0	1.5	0.26	0.9	3.15	2.6	2.25	8.54	7.19	8.57	59	8	26	104	118	100	537	255	367	1.66944	0.00463484	0.0119834	up	2.97402	9.09328e-09	3.52809e-08	up	1.31452	7.39285e-15	4.9003e-14	up	1779	K05280 flavonoid 3'-monooxygenase [EC:1.14.14.82] | (RefSeq) flavonoid 3'-monooxygenase (A)	ko00941: Flavonoid biosynthesis; ko00944: Flavone and flavonol biosynthesis; ko01100: Metabolic pathways; ko01110: Biosynthesis of secondary metabolites	GO:0005789,endoplasmic reticulum membrane; GO:0016021,integral component of membrane; GO:0016020,membrane; GO:0016711,flavonoid 3'-monooxygenase activity; GO:0020037,heme binding; GO:0005506,iron ion binding; GO:0016709,oxidoreductase activity, acting on paired donors, with incorporation or reduction of molecular oxygen, NAD(P)H as one donor, and incorporation of one atom of oxygen; GO:0009813,fl…
Cluster-110408.1	7.95	8.21	8.45	4.28	4.37	5.27	3.81	5.37	4.16	312	265	247	141	199	235	240	191	178	-0.732416	7.44139e-08	3.94061e-07	false	-1.09947	1.02803e-10	4.96435e-10	down	-0.370692	0.0542006	0.0861804	false	1782	K05280 flavonoid 3'-monooxygenase [EC:1.14.14.82] | (RefSeq) flavonoid 3'-monooxygenase (A)	ko00941: Flavonoid biosynthesis; ko00944: Flavone and flavonol biosynthesis; ko01100: Metabolic pathways; ko01110: Biosynthesis of secondary metabolites	GO:0005789,endoplasmic reticulum membrane; GO:0016021,integral component of membrane; GO:0016020,membrane; GO:0016711,flavonoid 3'-monooxygenase activity; GO:0020037,heme binding; GO:0005506,iron ion binding; GO:0016709,oxidoreductase activity, acting on paired donors, with incorporation or reduction of molecular oxygen, NAD(P)H as one donor, and incorporation of one atom of oxygen; GO:0009813,fl…
Cluster-111401.0	0	0	0	0	0	0	2.15	5.48	1.38	0	0	0	0	0	0	179	257	78	NA	NA	NA	NA	9.28661	8.05764e-12	4.38529e-11	up	9.47755	1.70237e-12	9.44793e-12	up	2267	K13065 shikimate O-hydroxycinnamoyltransferase [EC:2.3.1.133] | (RefSeq) BAHDa3-1; BAHD family acyltransferase, clade I (A)	ko00940: Phenylpropanoid biosynthesis; ko00941: Flavonoid biosynthesis; ko00945: Stilbenoid, diarylheptanoid and gingerol biosynthesis; ko01100: Metabolic pathways; ko01110: Biosynthesis of secondary metabolites	GO:0005737,cytoplasm; GO:0016020,membrane; GO:0016747,acyltransferase activity, transferring groups other than amino-acyl groups; GO:0047205,quinate O-hydroxycinnamoyltransferase activity; GO:0047172,shikimate O-hydroxycinnamoyltransferase activity; GO:0010252,auxin homeostasis; GO:0071555,cell wall organization; GO:0009809,lignin biosynthetic process; GO:0009963,positive regulation of flavonoid …
Cluster-111401.1	2.09	3.2	2.66	7.05	7.49	7.87	26.31	23.48	26.47	116	147	110	333	486	500	2357	1183	1616	1.59918	2.25863e-21	4.40626e-20	up	3.07068	1.39635e-107	1.08052e-105	up	1.45897	1.07525e-87	4.78193e-86	up	2411	K13065 shikimate O-hydroxycinnamoyltransferase [EC:2.3.1.133] | (RefSeq) BAHDa3-1; BAHD family acyltransferase, clade I (A)	ko00940: Phenylpropanoid biosynthesis; ko00941: Flavonoid biosynthesis; ko00945: Stilbenoid, diarylheptanoid and gingerol biosynthesis; ko01100: Metabolic pathways; ko01110: Biosynthesis of secondary metabolites	GO:0005737,cytoplasm; GO:0016020,membrane; GO:0016747,acyltransferase activity, transferring groups other than amino-acyl groups; GO:0047205,quinate O-hydroxycinnamoyltransferase activity; GO:0047172,shikimate O-hydroxycinnamoyltransferase activity; GO:0010252,auxin homeostasis; GO:0071555,cell wall organization; GO:0009809,lignin biosynthetic process; GO:0009963,positive regulation of flavonoid …
Cluster-111401.10	0	0	1.12	3.72	2.71	4.5	18.87	15.68	17.39	0	0	41	157	158	257	1521	711	955	3.35586	0.159429	0.256933	false	5.31415	0.0251958	0.0427176	up	1.94901	1.27119e-28	1.66556e-27	up	2198	K13065 shikimate O-hydroxycinnamoyltransferase [EC:2.3.1.133] | (RefSeq) BAHDa3-1; BAHD family acyltransferase, clade I (A)	ko00940: Phenylpropanoid biosynthesis; ko00941: Flavonoid biosynthesis; ko00945: Stilbenoid, diarylheptanoid and gingerol biosynthesis; ko01100: Metabolic pathways; ko01110: Biosynthesis of secondary metabolites	GO:0005737,cytoplasm; GO:0016020,membrane; GO:0016747,acyltransferase activity, transferring groups other than amino-acyl groups; GO:0047205,quinate O-hydroxycinnamoyltransferase activity; GO:0047172,shikimate O-hydroxycinnamoyltransferase activity; GO:0010252,auxin homeostasis; GO:0071555,cell wall organization; GO:0009809,lignin biosynthetic process; GO:0009963,positive regulation of flavonoid …
Cluster-111401.3	0	0.17	0.49	1.73	3.96	3.51	1.88	6.78	4.55	0	6	18	73	229	199	150	305	248	3.95174	3.30279e-05	0.000124756	up	4.18226	3.22252e-05	8.46842e-05	up	0.217074	0.657422	0.730464	false	2186	K13065 shikimate O-hydroxycinnamoyltransferase [EC:2.3.1.133] | (RefSeq) BAHDa3-1; BAHD family acyltransferase, clade I (A)	ko00940: Phenylpropanoid biosynthesis; ko00941: Flavonoid biosynthesis; ko00945: Stilbenoid, diarylheptanoid and gingerol biosynthesis; ko01100: Metabolic pathways; ko01110: Biosynthesis of secondary metabolites	GO:0005737,cytoplasm; GO:0016020,membrane; GO:0016747,acyltransferase activity, transferring groups other than amino-acyl groups; GO:0047205,quinate O-hydroxycinnamoyltransferase activity; GO:0047172,shikimate O-hydroxycinnamoyltransferase activity; GO:0010252,auxin homeostasis; GO:0071555,cell wall organization; GO:0009809,lignin biosynthetic process; GO:0009963,positive regulation of flavonoid …
Cluster-111401.4	8.39	8.07	7.57	7.4	6.82	6.06	0	0	0	416	330	279	309	392	341	0	0	0	-0.164127	0.158856	0.256242	false	-11.5061	2.5917e-22	3.02633e-21	down	-11.3529	1.2321e-21	1.22139e-20	down	2171	K13065 shikimate O-hydroxycinnamoyltransferase [EC:2.3.1.133] | (RefSeq) BAHDa3-1; BAHD family acyltransferase, clade I (A)	ko00940: Phenylpropanoid biosynthesis; ko00941: Flavonoid biosynthesis; ko00945: Stilbenoid, diarylheptanoid and gingerol biosynthesis; ko01100: Metabolic pathways; ko01110: Biosynthesis of secondary metabolites	GO:0005737,cytoplasm; GO:0016020,membrane; GO:0016747,acyltransferase activity, transferring groups other than amino-acyl groups; GO:0047205,quinate O-hydroxycinnamoyltransferase activity; GO:0047172,shikimate O-hydroxycinnamoyltransferase activity; GO:0010252,auxin homeostasis; GO:0071555,cell wall organization; GO:0009809,lignin biosynthetic process; GO:0009963,positive regulation of flavonoid …
Cluster-111401.6	1.16	0.35	0.57	1.06	1.55	1.58	0	0	0.24	68	17	25	52	106	106	0	0	15	1.08819	0.0270125	0.0571702	false	-3.38013	0.0288448	0.0482874	down	-4.47624	0.0227797	0.0394915	down	2532	K13065 shikimate O-hydroxycinnamoyltransferase [EC:2.3.1.133] | (RefSeq) BAHDa3-1; BAHD family acyltransferase, clade I (A)	ko00940: Phenylpropanoid biosynthesis; ko00941: Flavonoid biosynthesis; ko00945: Stilbenoid, diarylheptanoid and gingerol biosynthesis; ko01100: Metabolic pathways; ko01110: Biosynthesis of secondary metabolites	GO:0005737,cytoplasm; GO:0016020,membrane; GO:0016747,acyltransferase activity, transferring groups other than amino-acyl groups; GO:0047205,quinate O-hydroxycinnamoyltransferase activity; GO:0047172,shikimate O-hydroxycinnamoyltransferase activity; GO:0010252,auxin homeostasis; GO:0071555,cell wall organization; GO:0009809,lignin biosynthetic process; GO:0009963,positive regulation of flavonoid …
Cluster-111401.7	0	0	0	0	0	0	0.53	0.9	0	0	0	0	0	0	0	50	48	0	NA	NA	NA	NA	6.81729	0.00489365	0.00953647	up	7.00782	0.00307963	0.00629911	up	2559	K13065 shikimate O-hydroxycinnamoyltransferase [EC:2.3.1.133] | (RefSeq) BAHDa3-1; BAHD family acyltransferase, clade I (A)	ko00940: Phenylpropanoid biosynthesis; ko00941: Flavonoid biosynthesis; ko00945: Stilbenoid, diarylheptanoid and gingerol biosynthesis; ko01100: Metabolic pathways; ko01110: Biosynthesis of secondary metabolites	GO:0005737,cytoplasm; GO:0016020,membrane; GO:0016747,acyltransferase activity, transferring groups other than amino-acyl groups; GO:0047205,quinate O-hydroxycinnamoyltransferase activity; GO:0047172,shikimate O-hydroxycinnamoyltransferase activity; GO:0010252,auxin homeostasis; GO:0071555,cell wall organization; GO:0009809,lignin biosynthetic process; GO:0009963,positive regulation of flavonoid …
Cluster-112043.0	8.49	9.21	7.83	18.34	18.35	17.68	20.97	20.73	21.55	777	691	531	1407	1938	1831	3050	1686	2137	1.17432	3.34179e-78	3.57704e-76	up	1.08866	1.1486e-81	6.20804e-80	up	-0.0935679	0.023986	0.0413975	false	3803	K13422 transcription factor MYC2 | (RefSeq) transcription factor MYC2-like (A)	ko04016: MAPK signaling pathway - plant; ko04075: Plant hormone signal transduction	GO:0005634,nucleus; GO:0003677,DNA binding; GO:0003700,DNA-binding transcription factor activity; GO:0019900,kinase binding; GO:0046983,protein dimerization activity; GO:0043565,sequence-specific DNA binding; GO:0000976,transcription cis-regulatory region binding; GO:0009738,abscisic acid-activated signaling pathway; GO:0106167,extracellular ATP signaling; GO:0009759,indole glucosinolate biosynth…
Cluster-112043.2	3.43	2.34	1.9	2.97	2.86	4.46	6.53	7.22	6.02	50	28	21	37	49	75	156	98	97	0.519484	0.180605	0.284688	false	1.16676	9.49634e-05	0.000236572	up	0.642951	0.0153428	0.0275815	false	856	K13422 transcription factor MYC2 | (RefSeq) hypothetical protein (A)	ko04016: MAPK signaling pathway - plant; ko04075: Plant hormone signal transduction	GO:0005634,nucleus; GO:0003677,DNA binding; GO:0003700,DNA-binding transcription factor activity; GO:0019900,kinase binding; GO:0046983,protein dimerization activity; GO:0043565,sequence-specific DNA binding; GO:0000976,transcription cis-regulatory region binding; GO:0009738,abscisic acid-activated signaling pathway; GO:0106167,extracellular ATP signaling; GO:0009759,indole glucosinolate biosynth…
Cluster-112043.3	2.06	5.73	3.02	2.27	1.6	1.93	5.32	4.78	4.43	35	80	38	32	31	37	147	75	83	-0.82084	0.0860973	0.154062	false	0.258953	0.528369	0.610876	false	1.07945	4.71127e-05	0.000123573	up	946	K13422 transcription factor MYC2 | (RefSeq) hypothetical protein (A)	ko04016: MAPK signaling pathway - plant; ko04075: Plant hormone signal transduction	GO:0005634,nucleus; GO:0003677,DNA binding; GO:0003700,DNA-binding transcription factor activity; GO:0019900,kinase binding; GO:0046983,protein dimerization activity; GO:0043565,sequence-specific DNA binding; GO:0000976,transcription cis-regulatory region binding; GO:0009738,abscisic acid-activated signaling pathway; GO:0106167,extracellular ATP signaling; GO:0009759,indole glucosinolate biosynth…
Cluster-112091.0	17.54	19.8	16.43	3.64	3.96	4.19	2	1.63	2.38	1171	1090	816	205	307	317	213	97	173	-2.09775	5.75014e-110	1.03889e-107	down	-3.37136	9.40486e-150	1.1281e-147	down	-1.28222	4.66576e-15	3.13352e-14	down	2817	K12450 UDP-glucose 4,6-dehydratase [EC:4.2.1.76] | (RefSeq) trifunctional UDP-glucose 4,6-dehydratase/UDP-4-keto-6-deoxy-D-glucose 3,5-epimerase/UDP-4-keto-L-rhamnose-reductase RHM1 (A)	ko00520: Amino sugar and nucleotide sugar metabolism; ko01100: Metabolic pathways; ko01250: Biosynthesis of nucleotide sugars	GO:0005829,cytosol; GO:0005739,mitochondrion; GO:0009506,plasmodesma; GO:0008460,dTDP-glucose 4,6-dehydratase activity; GO:0016853,isomerase activity; GO:0016491,oxidoreductase activity; GO:0050377,UDP-glucose 4,6-dehydratase activity; GO:0010280,UDP-L-rhamnose synthase activity; GO:0010315,auxin export across the plasma membrane; GO:0030154,cell differentiation; GO:0071555,cell wall organization…
Cluster-112091.9	0.78	1.57	0.93	3.5	2.97	2.28	0	0	0	52	86	46	196	229	172	0	0	0	1.50858	3.53868e-06	1.52247e-05	up	-9.04734	9.04363e-13	5.39126e-12	down	-10.564	2.17707e-18	1.80952e-17	down	2815	K12450 UDP-glucose 4,6-dehydratase [EC:4.2.1.76] | (RefSeq) trifunctional UDP-glucose 4,6-dehydratase/UDP-4-keto-6-deoxy-D-glucose 3,5-epimerase/UDP-4-keto-L-rhamnose-reductase RHM1 (A)	ko00520: Amino sugar and nucleotide sugar metabolism; ko01100: Metabolic pathways; ko01250: Biosynthesis of nucleotide sugars	GO:0005829,cytosol; GO:0005739,mitochondrion; GO:0009506,plasmodesma; GO:0008460,dTDP-glucose 4,6-dehydratase activity; GO:0016853,isomerase activity; GO:0016491,oxidoreductase activity; GO:0050377,UDP-glucose 4,6-dehydratase activity; GO:0010280,UDP-L-rhamnose synthase activity; GO:0010315,auxin export across the plasma membrane; GO:0030154,cell differentiation; GO:0071555,cell wall organization…
Cluster-112220.2	0.35	1.05	0.74	0	0.09	0	0.29	0.37	0.27	62	154	97	0	19	0	82	59	53	-4.43576	0.0273456	0.057761	false	-1.40348	0.00127764	0.00273866	down	3.00783	0.0284772	0.048352	up	7031	K05658 ATP-binding cassette, subfamily B (MDR/TAP), member 1 [EC:7.6.2.2] | (RefSeq) uncharacterized protein LOC111274727 isoform X1 (A)	ko02010: ABC transporters	GO:0005634,nucleus; GO:0009718,anthocyanin-containing compound biosynthetic process; GO:0015995,chlorophyll biosynthetic process; GO:0045893,positive regulation of DNA-templated transcription; GO:0009416,response to light stimulus; GO:0008150,biological_process; GO:0008152,metabolic process; GO:0009058,biosynthetic process; GO:0009812,flavonoid metabolic process; GO:0009813,flavonoid biosynthetic…
Cluster-112220.3	0.5	1.58	0.75	0.41	1.82	0.48	3.1	3.25	3.41	87	227	96	59	368	95	858	506	646	0.0348002	0.95732	0.974666	false	1.58381	1.8939e-05	5.10421e-05	up	1.53504	0.0247324	0.0425815	up	6859	K05658 ATP-binding cassette, subfamily B (MDR/TAP), member 1 [EC:7.6.2.2] | (RefSeq) uncharacterized protein LOC111274727 isoform X1 (A)	ko02010: ABC transporters	GO:0005634,nucleus; GO:0009718,anthocyanin-containing compound biosynthetic process; GO:0015995,chlorophyll biosynthetic process; GO:0045893,positive regulation of DNA-templated transcription; GO:0009416,response to light stimulus; GO:0008150,biological_process; GO:0008152,metabolic process; GO:0009058,biosynthetic process; GO:0009812,flavonoid metabolic process; GO:0009813,flavonoid biosynthetic…
Cluster-112220.4	0.04	0.25	0.14	0.42	0	0.32	1.16	1.03	1.52	7	35	18	62	0	63	322	161	289	0.9029	0.514466	0.641891	false	2.93886	5.97051e-08	2.10951e-07	up	2.01448	0.200915	0.272817	false	6890	K05658 ATP-binding cassette, subfamily B (MDR/TAP), member 1 [EC:7.6.2.2] | (RefSeq) uncharacterized protein LOC111274727 isoform X1 (A)	ko02010: ABC transporters	GO:0005634,nucleus; GO:0009718,anthocyanin-containing compound biosynthetic process; GO:0015995,chlorophyll biosynthetic process; GO:0045893,positive regulation of DNA-templated transcription; GO:0009416,response to light stimulus; GO:0008150,biological_process; GO:0008152,metabolic process; GO:0009058,biosynthetic process; GO:0009812,flavonoid metabolic process; GO:0009813,flavonoid biosynthetic…
Cluster-112220.6	0.75	0.28	0.18	0.69	0.79	0.46	0.35	0.22	0.62	133	40	23	103	161	91	97	35	118	0.771547	0.167032	0.267115	false	-0.247366	0.70202	0.765423	false	-1.02373	0.0159658	0.0286054	down	6943	K05658 ATP-binding cassette, subfamily B (MDR/TAP), member 1 [EC:7.6.2.2] | (RefSeq) uncharacterized protein LOC111274727 isoform X1 (A)	ko02010: ABC transporters	GO:0005634,nucleus; GO:0009718,anthocyanin-containing compound biosynthetic process; GO:0015995,chlorophyll biosynthetic process; GO:0045893,positive regulation of DNA-templated transcription; GO:0009416,response to light stimulus; GO:0008150,biological_process; GO:0008152,metabolic process; GO:0009058,biosynthetic process; GO:0009812,flavonoid metabolic process; GO:0009813,flavonoid biosynthetic…
Cluster-112220.7	3.96	2.84	1.82	2.3	1.53	2.35	2	0.87	1.36	691	408	236	337	309	464	555	135	259	-0.393725	0.171721	0.273197	false	-1.24007	0.00059499	0.00133841	down	-0.853024	0.00583206	0.011363	false	6876	K05658 ATP-binding cassette, subfamily B (MDR/TAP), member 1 [EC:7.6.2.2] | (RefSeq) uncharacterized protein LOC111274727 isoform X1 (A)	ko02010: ABC transporters	GO:0005634,nucleus; GO:0009718,anthocyanin-containing compound biosynthetic process; GO:0015995,chlorophyll biosynthetic process; GO:0045893,positive regulation of DNA-templated transcription; GO:0009416,response to light stimulus; GO:0008150,biological_process; GO:0008152,metabolic process; GO:0009058,biosynthetic process; GO:0009812,flavonoid metabolic process; GO:0009813,flavonoid biosynthetic…
Cluster-112220.8	0	0	0	0	0	0	0.47	0.33	1.57	0	0	0	0	0	0	132	52	300	NA	NA	NA	NA	9.10536	9.47902e-11	4.59982e-10	up	9.29654	2.07462e-11	1.05087e-10	up	6938	K05658 ATP-binding cassette, subfamily B (MDR/TAP), member 1 [EC:7.6.2.2] | (RefSeq) uncharacterized protein LOC111274727 isoform X1 (A)	ko02010: ABC transporters	GO:0005634,nucleus; GO:0009718,anthocyanin-containing compound biosynthetic process; GO:0015995,chlorophyll biosynthetic process; GO:0045893,positive regulation of DNA-templated transcription; GO:0009416,response to light stimulus; GO:0008150,biological_process; GO:0008152,metabolic process; GO:0009058,biosynthetic process; GO:0009812,flavonoid metabolic process; GO:0009813,flavonoid biosynthetic…
Cluster-112644.5	1.84	2.4	2.33	1.53	1.59	1.6	0.58	0.55	0.75	136	147	128	96	137	135	68	37	60	-0.378919	0.0429471	0.0851245	false	-2.02145	6.50906e-18	5.86675e-17	down	-1.65107	4.33101e-15	2.91687e-14	down	3105	K13422 transcription factor MYC2 | (RefSeq) transcription factor MYC2 (A)	ko04016: MAPK signaling pathway - plant; ko04075: Plant hormone signal transduction	GO:0005634,nucleus; GO:0003677,DNA binding; GO:0003700,DNA-binding transcription factor activity; GO:0019900,kinase binding; GO:0046983,protein dimerization activity; GO:0043565,sequence-specific DNA binding; GO:0000976,transcription cis-regulatory region binding; GO:0009738,abscisic acid-activated signaling pathway; GO:0106167,extracellular ATP signaling; GO:0009759,indole glucosinolate biosynth…
Cluster-113231.1	0.18	0.08	0.15	0.16	0.1	0.13	0.65	0.57	0.82	27	10	16	21	18	22	158	78	136	NA	NA	NA	NA	2.12741	1.77291e-08	6.64598e-08	up	2.08794	7.75208e-11	3.72092e-10	up	6061	K05658 ATP-binding cassette, subfamily B (MDR/TAP), member 1 [EC:7.6.2.2] | (RefSeq) uncharacterized protein LOC111274727 isoform X1 (A)	ko02010: ABC transporters	GO:0005634,nucleus; GO:0009718,anthocyanin-containing compound biosynthetic process; GO:0015995,chlorophyll biosynthetic process; GO:0045893,positive regulation of DNA-templated transcription; GO:0009416,response to light stimulus; GO:0008150,biological_process; GO:0008152,metabolic process; GO:0009058,biosynthetic process; GO:0009812,flavonoid metabolic process; GO:0009813,flavonoid biosynthetic…
Cluster-113231.5	0.32	0.53	0	0.18	0.11	0	1.2	0.89	0.86	43	60	0	20	17	0	261	109	128	-1.47644	0.407939	0.540957	false	1.60614	0.130636	0.18572	false	3.08809	0.000581775	0.00133014	up	5458	K05658 ATP-binding cassette, subfamily B (MDR/TAP), member 1 [EC:7.6.2.2] | (RefSeq) uncharacterized protein LOC111274727 isoform X1 (A)	ko02010: ABC transporters	GO:0005634,nucleus; GO:0009718,anthocyanin-containing compound biosynthetic process; GO:0015995,chlorophyll biosynthetic process; GO:0045893,positive regulation of DNA-templated transcription; GO:0009416,response to light stimulus; GO:0008150,biological_process; GO:0008152,metabolic process; GO:0009058,biosynthetic process; GO:0009812,flavonoid metabolic process; GO:0009813,flavonoid biosynthetic…
Cluster-114008.0	0	0.77	0	1.01	0.35	0.71	2.42	2.18	2.73	0	23	0	30	14	29	140	71	108	1.51358	0.386389	0.519253	false	3.07908	0.0350351	0.0575689	false	1.57278	0.00011456	0.000287028	up	1666	K20623 typhasterol/6-deoxotyphasterol 2alpha-hydroxylase | (RefSeq) cytochrome P450 71A1-like (A)	ko00905: Brassinosteroid biosynthesis; ko01100: Metabolic pathways; ko01110: Biosynthesis of secondary metabolites	GO:0016021,integral component of membrane; GO:0033772,flavonoid 3',5'-hydroxylase activity; GO:0020037,heme binding; GO:0005506,iron ion binding; GO:0009813,flavonoid biosynthetic process; GO:0003674,molecular_function; GO:0003824,catalytic activity; GO:0004497,monooxygenase activity; GO:0016491,oxidoreductase activity; GO:0016705,oxidoreductase activity, acting on paired donors, with incorporati…
Cluster-114008.1	11.24	10.99	8.99	2.58	3.13	3.78	0.3	0.09	0.14	446	358	266	86	144	170	19	3	5	-1.62549	4.31609e-22	8.84353e-21	down	-6.02129	4.1826e-73	1.96156e-71	down	-4.44618	2.5467e-23	2.73126e-22	down	1795	K20623 typhasterol/6-deoxotyphasterol 2alpha-hydroxylase | (RefSeq) trimethyltridecatetraene synthase-like (A)	ko00905: Brassinosteroid biosynthesis; ko01100: Metabolic pathways; ko01110: Biosynthesis of secondary metabolites	GO:0033772,flavonoid 3',5'-hydroxylase activity; GO:0020037,heme binding; GO:0005506,iron ion binding; GO:0009718,anthocyanin-containing compound biosynthetic process; GO:0003674,molecular_function; GO:0003824,catalytic activity; GO:0004497,monooxygenase activity; GO:0016491,oxidoreductase activity; GO:0016705,oxidoreductase activity, acting on paired donors, with incorporation or reduction of mo…
Cluster-115181.2	0.49	0.33	0.44	0.3	0.61	0.37	1.52	1.38	1.24	85	47	57	44	122	73	422	214	235	0.107397	0.77203	0.851497	false	1.49681	3.1533e-12	1.79032e-11	up	1.37767	6.57649e-07	2.10393e-06	up	6869	K05658 ATP-binding cassette, subfamily B (MDR/TAP), member 1 [EC:7.6.2.2] | (RefSeq) uncharacterized protein LOC111274727 isoform X1 (A)	ko02010: ABC transporters	GO:0005634,nucleus; GO:0009718,anthocyanin-containing compound biosynthetic process; GO:0015995,chlorophyll biosynthetic process; GO:0045893,positive regulation of DNA-templated transcription; GO:0009416,response to light stimulus; GO:0008150,biological_process; GO:0008152,metabolic process; GO:0009058,biosynthetic process; GO:0009812,flavonoid metabolic process; GO:0009813,flavonoid biosynthetic…
Cluster-115181.6	0.13	0	0	0	0	0.01	0.04	0.87	0.77	17	0	0	0	0	2	7	104	112	NA	NA	NA	NA	3.48249	0.0388829	0.063217	false	6.6055	2.25305e-05	6.12875e-05	up	5337	K05658 ATP-binding cassette, subfamily B (MDR/TAP), member 1 [EC:7.6.2.2] | (RefSeq) uncharacterized protein LOC111274727 isoform X1 (A)	ko02010: ABC transporters	GO:0005634,nucleus; GO:0009718,anthocyanin-containing compound biosynthetic process; GO:0015995,chlorophyll biosynthetic process; GO:0045893,positive regulation of DNA-templated transcription; GO:0009416,response to light stimulus; GO:0008150,biological_process; GO:0008152,metabolic process; GO:0009058,biosynthetic process; GO:0009812,flavonoid metabolic process; GO:0009813,flavonoid biosynthetic…
Cluster-115181.9	0	0	0	0	0	0	0.26	0.15	0.45	0	0	0	0	0	0	73	24	86	NA	NA	NA	NA	7.6494	1.49363e-08	5.64911e-08	up	7.84016	5.53196e-09	2.20493e-08	up	6906	K05658 ATP-binding cassette, subfamily B (MDR/TAP), member 1 [EC:7.6.2.2] | (RefSeq) uncharacterized protein LOC111274727 isoform X1 (A)	ko02010: ABC transporters	GO:0005634,nucleus; GO:0009718,anthocyanin-containing compound biosynthetic process; GO:0015995,chlorophyll biosynthetic process; GO:0045893,positive regulation of DNA-templated transcription; GO:0009416,response to light stimulus; GO:0008150,biological_process; GO:0008152,metabolic process; GO:0009058,biosynthetic process; GO:0009812,flavonoid metabolic process; GO:0009813,flavonoid biosynthetic…
Cluster-115242.0	1.12	1.53	0.98	1.24	0.54	0.57	11.06	12.87	12.44	17	18	11	15	9	10	271	180	203	NA	NA	NA	NA	3.15713	3.63241e-29	5.82039e-28	up	3.76556	4.16922e-30	5.76996e-29	up	979	K01166 ribonuclease T2 [EC:4.6.1.19] | (RefSeq) extracellular ribonuclease LE-like (A)	--	GO:0005576,extracellular region; GO:0004521,endoribonuclease activity; GO:0004540,ribonuclease activity; GO:0033897,ribonuclease T2 activity; GO:0003723,RNA binding; GO:0009718,anthocyanin-containing compound biosynthetic process; GO:0016036,cellular response to phosphate starvation; GO:0009611,response to wounding; GO:0006401,RNA catabolic process; GO:0003674,molecular_function; GO:0003824,catal…
Cluster-115465.0	3.92	4.81	3.48	2.1	2.45	2.75	15.08	14.19	14.85	499	498	326	223	357	391	3065	1613	2054	-0.658057	8.66124e-06	3.53497e-05	false	1.64924	1.16593e-65	4.82279e-64	up	2.2935	7.50691e-181	9.19121e-179	up	5435	K05658 ATP-binding cassette, subfamily B (MDR/TAP), member 1 [EC:7.6.2.2] | (RefSeq) uncharacterized protein LOC111274727 isoform X1 (A)	ko02010: ABC transporters	GO:0005634,nucleus; GO:0009718,anthocyanin-containing compound biosynthetic process; GO:0015995,chlorophyll biosynthetic process; GO:0045893,positive regulation of DNA-templated transcription; GO:0009416,response to light stimulus; GO:0008150,biological_process; GO:0008152,metabolic process; GO:0009058,biosynthetic process; GO:0009812,flavonoid metabolic process; GO:0009813,flavonoid biosynthetic…
Cluster-115465.2	1.32	3.3	1.3	2.33	2.14	2.59	7.19	7.68	7.71	92	189	67	137	173	205	803	481	586	0.356217	0.35759	0.489939	false	1.73734	4.76146e-07	1.52406e-06	up	1.36781	9.48118e-36	1.57087e-34	up	2933	K05658 ATP-binding cassette, subfamily B (MDR/TAP), member 1 [EC:7.6.2.2] | (RefSeq) uncharacterized protein LOC111274727 isoform X1 (A)	ko02010: ABC transporters	GO:0005634,nucleus; GO:0009718,anthocyanin-containing compound biosynthetic process; GO:0015995,chlorophyll biosynthetic process; GO:0045893,positive regulation of DNA-templated transcription; GO:0009416,response to light stimulus; GO:0008150,biological_process; GO:0008152,metabolic process; GO:0009058,biosynthetic process; GO:0009812,flavonoid metabolic process; GO:0009813,flavonoid biosynthetic…
Cluster-115465.3	0.68	0.51	0.33	0.21	0.15	0.42	0.86	0.7	0.67	42	26	15	10	10	29	85	39	45	-0.937322	0.129402	0.216657	false	0.336729	0.366914	0.451635	false	1.27171	0.00982443	0.0183439	up	2647	K05658 ATP-binding cassette, subfamily B (MDR/TAP), member 1 [EC:7.6.2.2] | (RefSeq) uncharacterized protein LOC111274727 isoform X1 (A)	ko02010: ABC transporters	GO:0005634,nucleus; GO:0009718,anthocyanin-containing compound biosynthetic process; GO:0015995,chlorophyll biosynthetic process; GO:0045893,positive regulation of DNA-templated transcription; GO:0009416,response to light stimulus; GO:0008150,biological_process; GO:0008152,metabolic process; GO:0009058,biosynthetic process; GO:0009812,flavonoid metabolic process; GO:0009813,flavonoid biosynthetic…
Cluster-115808.4	2.64	3.09	2.04	1.14	0.89	1.14	1.5	0	2.19	117	113	67	42	45	57	107	0	106	-1.22696	5.05577e-06	2.13106e-05	down	-1.27918	0.270955	0.349862	false	-0.0697585	0.952837	0.966277	false	1981	K13065 shikimate O-hydroxycinnamoyltransferase [EC:2.3.1.133] | (RefSeq) BAHDb5a-1; BAHD family acyltransferase (A)	ko00940: Phenylpropanoid biosynthesis; ko00941: Flavonoid biosynthesis; ko00945: Stilbenoid, diarylheptanoid and gingerol biosynthesis; ko01100: Metabolic pathways; ko01110: Biosynthesis of secondary metabolites	GO:0005737,cytoplasm; GO:0016020,membrane; GO:0016747,acyltransferase activity, transferring groups other than amino-acyl groups; GO:0047205,quinate O-hydroxycinnamoyltransferase activity; GO:0047172,shikimate O-hydroxycinnamoyltransferase activity; GO:0010252,auxin homeostasis; GO:0071555,cell wall organization; GO:0009809,lignin biosynthetic process; GO:0009963,positive regulation of flavonoid …
Cluster-115808.5	0	0	0	0	0	0	1.02	3.08	0.85	0	0	0	0	0	0	78	133	44	NA	NA	NA	NA	8.29969	3.00854e-09	1.23433e-08	up	8.4907	8.83202e-10	3.80652e-09	up	2111	K13065 shikimate O-hydroxycinnamoyltransferase [EC:2.3.1.133] | (RefSeq) BAHDb5a-1; BAHD family acyltransferase (A)	ko00940: Phenylpropanoid biosynthesis; ko00941: Flavonoid biosynthesis; ko00945: Stilbenoid, diarylheptanoid and gingerol biosynthesis; ko01100: Metabolic pathways; ko01110: Biosynthesis of secondary metabolites	GO:0005737,cytoplasm; GO:0016020,membrane; GO:0016747,acyltransferase activity, transferring groups other than amino-acyl groups; GO:0047205,quinate O-hydroxycinnamoyltransferase activity; GO:0047172,shikimate O-hydroxycinnamoyltransferase activity; GO:0010252,auxin homeostasis; GO:0071555,cell wall organization; GO:0009809,lignin biosynthetic process; GO:0009963,positive regulation of flavonoid …
Cluster-116369.1	0.31	0.8	0.22	0.17	0.19	0.14	0.07	0	0.04	28	62	15	13	20	14	10	0	4	-1.35458	0.0335428	0.0688839	false	-3.75225	5.28882e-05	0.000135784	down	NA	NA	NA	NA	3868	K08869 aarF domain-containing kinase | (RefSeq) uncharacterized aarF domain-containing protein kinase At1g79600, chloroplastic-like (A)	--	GO:0009507,chloroplast; GO:0005886,plasma membrane; GO:0010287,plastoglobule; GO:0005524,ATP binding; GO:0004672,protein kinase activity; GO:0106310,protein serine kinase activity; GO:0004674,protein serine/threonine kinase activity; GO:0006995,cellular response to nitrogen starvation; GO:0015996,chlorophyll catabolic process; GO:0009767,photosynthetic electron transport chain; GO:0080177,plastog…
Cluster-117104.4	0.11	0.05	0.1	0.04	0.1	0.34	0.4	0.38	0.37	13	5	9	4	14	50	81	43	51	NA	NA	NA	NA	1.9977	2.93482e-06	8.65591e-06	up	0.943012	0.202957	0.275218	false	5122	K19513 protein CLEC16A | (RefSeq) protein TRANSPARENT TESTA 9-like isoform X1 (A)	--	GO:0036020,endolysosome membrane; GO:0019898,extrinsic component of membrane; GO:0005794,Golgi apparatus; GO:0000139,Golgi membrane; GO:0016021,integral component of membrane; GO:0009718,anthocyanin-containing compound biosynthetic process; GO:0001708,cell fate specification; GO:0016197,endosomal transport; GO:0008333,endosome to lysosome transport; GO:1903415,flavonoid transport from endoplasmic…
Cluster-117104.7	0.04	0.46	0.26	0.05	0.02	0	0.7	0.51	0.55	5	55	28	6	3	0	164	67	87	-3.43412	0.00839385	0.0204164	down	1.0344	0.175642	0.240818	false	4.54529	1.28532e-12	7.20197e-12	up	5853	K19513 protein CLEC16A | (RefSeq) protein TRANSPARENT TESTA 9-like isoform X1 (A)	--	GO:0036020,endolysosome membrane; GO:0019898,extrinsic component of membrane; GO:0005794,Golgi apparatus; GO:0000139,Golgi membrane; GO:0016021,integral component of membrane; GO:0009718,anthocyanin-containing compound biosynthetic process; GO:0001708,cell fate specification; GO:0016197,endosomal transport; GO:0008333,endosome to lysosome transport; GO:1903415,flavonoid transport from endoplasmic…
Cluster-117527.0	1.05	0.97	1.19	0.79	0.72	0.62	0.63	0.42	0.43	40	30	33	25	31	26	38	14	17	-0.52675	0.134086	0.223124	false	-1.32262	0.000449901	0.00103052	down	-0.808811	0.046416	0.074984	false	1804	K20556 cytochrome P450 family 76 subfamily C | (RefSeq) cytochrome P450 76C1-like (A)	--	GO:0016021,integral component of membrane; GO:0033772,flavonoid 3',5'-hydroxylase activity; GO:0020037,heme binding; GO:0005506,iron ion binding; GO:0009813,flavonoid biosynthetic process; GO:0003674,molecular_function; GO:0003824,catalytic activity; GO:0004497,monooxygenase activity; GO:0016491,oxidoreductase activity; GO:0016705,oxidoreductase activity, acting on paired donors, with incorporati…
Cluster-117816.0	95.35	96.81	106.63	29.35	29.18	27.8	11.31	13.95	13.47	2250	1877	1882	584	800	747	429	300	347	-1.70578	9.01171e-85	1.07404e-82	down	-3.16152	4.29315e-168	6.19121e-166	down	-1.46627	4.50114e-44	9.27978e-43	down	1189	K01859 chalcone isomerase [EC:5.5.1.6] | (RefSeq) probable chalcone--flavonone isomerase 3 (A)	ko00941: Flavonoid biosynthesis; ko01100: Metabolic pathways; ko01110: Biosynthesis of secondary metabolites	GO:0005737,cytoplasm; GO:0045430,chalcone isomerase activity; GO:0009813,flavonoid biosynthetic process; GO:0003674,molecular_function; GO:0003824,catalytic activity; GO:0016853,isomerase activity; GO:0016872,intramolecular lyase activity; GO:0008150,biological_process; GO:0008152,metabolic process; GO:0009058,biosynthetic process; GO:0009812,flavonoid metabolic process; GO:0071704,organic substa…
Cluster-117816.1	0.72	0.83	1.14	0	0.03	0.42	0.57	0.21	0.37	29	27	34	0	1	18	36	7	16	-2.59567	0.0402537	0.0805258	false	-1.43437	0.00557963	0.0107615	down	NA	NA	NA	NA	1809	K01859 chalcone isomerase [EC:5.5.1.6] | (RefSeq) probable chalcone--flavonone isomerase 3 (A)	ko00941: Flavonoid biosynthesis; ko01100: Metabolic pathways; ko01110: Biosynthesis of secondary metabolites	GO:0005737,cytoplasm; GO:0045430,chalcone isomerase activity; GO:0009813,flavonoid biosynthetic process; GO:0003674,molecular_function; GO:0003824,catalytic activity; GO:0016853,isomerase activity; GO:0016872,intramolecular lyase activity; GO:0008150,biological_process; GO:0008152,metabolic process; GO:0009058,biosynthetic process; GO:0009812,flavonoid metabolic process; GO:0071704,organic substa…
Cluster-117816.2	3.11	3.56	2.48	1.71	2.93	2.6	1.13	0.45	0.94	125	118	74	58	137	119	73	16	41	-0.23878	0.383825	0.51673	false	-2.05001	3.23613e-08	1.17877e-07	down	-1.82156	6.76254e-06	1.94754e-05	down	1825	K01859 chalcone isomerase [EC:5.5.1.6] | (RefSeq) probable chalcone--flavonone isomerase 3 (A)	ko00941: Flavonoid biosynthesis; ko01100: Metabolic pathways; ko01110: Biosynthesis of secondary metabolites	GO:0005737,cytoplasm; GO:0045430,chalcone isomerase activity; GO:0009813,flavonoid biosynthetic process; GO:0003674,molecular_function; GO:0003824,catalytic activity; GO:0016853,isomerase activity; GO:0016872,intramolecular lyase activity; GO:0008150,biological_process; GO:0008152,metabolic process; GO:0009058,biosynthetic process; GO:0009812,flavonoid metabolic process; GO:0071704,organic substa…
Cluster-117816.3	349.68	354.08	357.89	121.7	108.02	121.35	50.91	51.83	54.04	7751	6426	5919	2247	2730	2991	1777	1022	1292	-1.53397	4.63145e-116	9.51981e-114	down	-2.99061	0	0	down	-1.46481	2.98978e-117	1.91225e-115	down	1421	K01859 chalcone isomerase [EC:5.5.1.6] | (RefSeq) probable chalcone--flavonone isomerase 3 (A)	ko00941: Flavonoid biosynthesis; ko01100: Metabolic pathways; ko01110: Biosynthesis of secondary metabolites	GO:0005737,cytoplasm; GO:0045430,chalcone isomerase activity; GO:0009813,flavonoid biosynthetic process; GO:0003674,molecular_function; GO:0003824,catalytic activity; GO:0016853,isomerase activity; GO:0016872,intramolecular lyase activity; GO:0008150,biological_process; GO:0008152,metabolic process; GO:0009058,biosynthetic process; GO:0009812,flavonoid metabolic process; GO:0071704,organic substa…
Cluster-117816.5	4.18	5.5	3.83	2.88	2.64	3.58	1.23	0.97	0.23	154	167	105	89	112	150	72	32	9	-0.484369	0.0295372	0.0617719	false	-2.68506	8.41617e-07	2.62063e-06	down	-2.21001	5.09879e-05	0.000133201	down	1690	K01859 chalcone isomerase [EC:5.5.1.6] | (RefSeq) probable chalcone--flavonone isomerase 3 (A)	ko00941: Flavonoid biosynthesis; ko01100: Metabolic pathways; ko01110: Biosynthesis of secondary metabolites	GO:0005737,cytoplasm; GO:0045430,chalcone isomerase activity; GO:0009813,flavonoid biosynthetic process; GO:0003674,molecular_function; GO:0003824,catalytic activity; GO:0016853,isomerase activity; GO:0016872,intramolecular lyase activity; GO:0008150,biological_process; GO:0008152,metabolic process; GO:0009058,biosynthetic process; GO:0009812,flavonoid metabolic process; GO:0071704,organic substa…
Cluster-117816.6	2.34	2.3	3.64	0.87	1.16	1.1	0.21	0.63	0.53	54	43	63	17	31	29	7	13	13	-1.30466	0.000710009	0.00217633	down	-2.89983	8.35531e-08	2.90138e-07	down	NA	NA	NA	NA	1177	K01859 chalcone isomerase [EC:5.5.1.6] | (RefSeq) probable chalcone--flavonone isomerase 3 (A)	ko00941: Flavonoid biosynthesis; ko01100: Metabolic pathways; ko01110: Biosynthesis of secondary metabolites	GO:0005737,cytoplasm; GO:0045430,chalcone isomerase activity; GO:0009813,flavonoid biosynthetic process; GO:0003674,molecular_function; GO:0003824,catalytic activity; GO:0016853,isomerase activity; GO:0016872,intramolecular lyase activity; GO:0008150,biological_process; GO:0008152,metabolic process; GO:0009058,biosynthetic process; GO:0009812,flavonoid metabolic process; GO:0071704,organic substa…
Cluster-118340.2	0.19	0.54	0	1.56	1.06	1.27	1.43	1.88	1.89	6	15	0	46	43	50	80	59	72	2.58976	0.00472167	0.0121823	up	2.71188	0.0014573	0.00309607	up	0.114571	0.69307	0.761288	false	1618	K01859 chalcone isomerase [EC:5.5.1.6] | (RefSeq) probable chalcone--flavonone isomerase 3 (A)	ko00941: Flavonoid biosynthesis; ko01100: Metabolic pathways; ko01110: Biosynthesis of secondary metabolites	GO:0005737,cytoplasm; GO:0045430,chalcone isomerase activity; GO:0009813,flavonoid biosynthetic process; GO:0003674,molecular_function; GO:0003824,catalytic activity; GO:0016853,isomerase activity; GO:0016872,intramolecular lyase activity; GO:0008150,biological_process; GO:0008152,metabolic process; GO:0009058,biosynthetic process; GO:0009812,flavonoid metabolic process; GO:0071704,organic substa…
Cluster-118340.5	0	0	0	0.38	0.15	0.31	2.95	0.63	1.11	0	0	0	11	6	12	167	20	42	NA	NA	NA	NA	7.7799	7.93294e-08	2.76333e-07	up	2.23071	0.00217363	0.00456311	up	1631	K01859 chalcone isomerase [EC:5.5.1.6] | (RefSeq) probable chalcone--flavonone isomerase 3 (A)	ko00941: Flavonoid biosynthesis; ko01100: Metabolic pathways; ko01110: Biosynthesis of secondary metabolites	GO:0005737,cytoplasm; GO:0045430,chalcone isomerase activity; GO:0009813,flavonoid biosynthetic process; GO:0003674,molecular_function; GO:0003824,catalytic activity; GO:0016853,isomerase activity; GO:0016872,intramolecular lyase activity; GO:0008150,biological_process; GO:0008152,metabolic process; GO:0009058,biosynthetic process; GO:0009812,flavonoid metabolic process; GO:0071704,organic substa…
Cluster-118358.4	0	0	1.33	14.95	15.4	14.56	33.92	30.11	28.48	0	0	39	499	708	656	2155	1078	1232	5.12685	0.0297379	0.0621283	false	5.87693	0.0127096	0.0228848	up	0.740943	7.84547e-19	6.68487e-18	false	1794	K01859 chalcone isomerase [EC:5.5.1.6] | (RefSeq) chalcone--flavonone isomerase-like (A)	ko00941: Flavonoid biosynthesis; ko01100: Metabolic pathways; ko01110: Biosynthesis of secondary metabolites	GO:0045430,chalcone isomerase activity; GO:0009813,flavonoid biosynthetic process; GO:0003674,molecular_function; GO:0003824,catalytic activity; GO:0016853,isomerase activity; GO:0016872,intramolecular lyase activity; GO:0008150,biological_process; GO:0008152,metabolic process; GO:0009058,biosynthetic process; GO:0009812,flavonoid metabolic process; GO:0071704,organic substance metabolic process;…
Cluster-118358.5	0.83	0.6	8.89	4.65	5.12	5.01	0.08	0.02	0.14	32	19	263	156	236	226	5	0	6	0.572169	1	1	false	-5.79099	1	1	false	-6.31318	1.99177e-41	3.82749e-40	down	1799	K01859 chalcone isomerase [EC:5.5.1.6] | (RefSeq) chalcone--flavonone isomerase-like (A)	ko00941: Flavonoid biosynthesis; ko01100: Metabolic pathways; ko01110: Biosynthesis of secondary metabolites	GO:0045430,chalcone isomerase activity; GO:0009813,flavonoid biosynthetic process; GO:0003674,molecular_function; GO:0003824,catalytic activity; GO:0016853,isomerase activity; GO:0016872,intramolecular lyase activity; GO:0008150,biological_process; GO:0008152,metabolic process; GO:0009058,biosynthetic process; GO:0009812,flavonoid metabolic process; GO:0071704,organic substance metabolic process;…
Cluster-118886.0	0.67	0.78	0.58	0.93	0.99	0.69	1.8	1.78	1.54	65	64	42	76	112	76	282	156	163	0.435905	0.110558	0.190016	false	1.115	2.95331e-08	1.08059e-07	up	0.672383	0.00118825	0.00260005	false	4034	K05658 ATP-binding cassette, subfamily B (MDR/TAP), member 1 [EC:7.6.2.2] | (RefSeq) uncharacterized protein LOC111274727 isoform X1 (A)	ko02010: ABC transporters	GO:0005634,nucleus; GO:0009718,anthocyanin-containing compound biosynthetic process; GO:0015995,chlorophyll biosynthetic process; GO:0045893,positive regulation of DNA-templated transcription; GO:0009416,response to light stimulus; GO:0008150,biological_process; GO:0008152,metabolic process; GO:0009058,biosynthetic process; GO:0009812,flavonoid metabolic process; GO:0009813,flavonoid biosynthetic…
Cluster-118901.2	0.91	1.3	0.25	5.12	3.84	6.73	3.29	3.64	3.92	10	12	2	51	53	92	64	40	51	2.85666	4.92462e-07	2.3493e-06	up	2.04051	9.57502e-05	0.000238419	up	-0.823479	0.00820213	0.0155436	false	752	K13082 bifunctional dihydroflavonol 4-reductase/flavanone 4-reductase [EC:1.1.1.219 1.1.1.234] | (RefSeq) dihydroflavonol-4-reductase-like (A)	ko00941: Flavonoid biosynthesis; ko01100: Metabolic pathways; ko01110: Biosynthesis of secondary metabolites	GO:0045552,dihydrokaempferol 4-reductase activity; GO:0047890,flavanone 4-reductase activity; GO:0016616,oxidoreductase activity, acting on the CH-OH group of donors, NAD or NADP as acceptor; GO:0009718,anthocyanin-containing compound biosynthetic process; GO:0003674,molecular_function; GO:0003824,catalytic activity; GO:0016491,oxidoreductase activity; GO:0016614,oxidoreductase activity, acting o…
Cluster-118901.4	0.58	0.32	0.36	4.92	7.27	3.71	3.79	3.6	3.7	9	4	4	68	140	70	101	55	67	3.83632	1.00702e-12	9.45849e-12	up	3.02571	2.6842e-11	1.38157e-10	up	-0.812425	0.00971662	0.0181573	false	924	K13082 bifunctional dihydroflavonol 4-reductase/flavanone 4-reductase [EC:1.1.1.219 1.1.1.234] | (RefSeq) dihydroflavonol 4-reductase-like (A)	ko00941: Flavonoid biosynthesis; ko01100: Metabolic pathways; ko01110: Biosynthesis of secondary metabolites	GO:0045552,dihydrokaempferol 4-reductase activity; GO:0047890,flavanone 4-reductase activity; GO:0009718,anthocyanin-containing compound biosynthetic process; GO:0003674,molecular_function; GO:0003824,catalytic activity; GO:0016491,oxidoreductase activity; GO:0016614,oxidoreductase activity, acting on CH-OH group of donors; GO:0016616,oxidoreductase activity, acting on the CH-OH group of donors, …
Cluster-118901.6	3.17	1.84	0	22.87	18.58	24.01	13.88	15.43	14.28	63	30	0	386	432	547	448	282	313	3.82626	0.00659205	0.0164644	up	2.94876	0.0361417	0.0592002	false	-0.884182	6.69944e-12	3.53218e-11	false	1054	K13082 bifunctional dihydroflavonol 4-reductase/flavanone 4-reductase [EC:1.1.1.219 1.1.1.234] | (RefSeq) dihydroflavonol 4-reductase-like (A)	ko00941: Flavonoid biosynthesis; ko01100: Metabolic pathways; ko01110: Biosynthesis of secondary metabolites	GO:0045552,dihydrokaempferol 4-reductase activity; GO:0047890,flavanone 4-reductase activity; GO:0016616,oxidoreductase activity, acting on the CH-OH group of donors, NAD or NADP as acceptor; GO:0009718,anthocyanin-containing compound biosynthetic process; GO:0003674,molecular_function; GO:0003824,catalytic activity; GO:0016491,oxidoreductase activity; GO:0016614,oxidoreductase activity, acting o…
Cluster-118901.7	3.51	6.06	6.76	0.09	0.41	0	1.1	0.5	1.42	72	102	104	1	9	0	36	9	31	-5.09758	8.29207e-10	5.62969e-09	down	-2.65837	9.55673e-09	3.69822e-08	down	NA	NA	NA	NA	1074	K13082 bifunctional dihydroflavonol 4-reductase/flavanone 4-reductase [EC:1.1.1.219 1.1.1.234] | (RefSeq) dihydroflavonol 4-reductase-like (A)	ko00941: Flavonoid biosynthesis; ko01100: Metabolic pathways; ko01110: Biosynthesis of secondary metabolites	GO:0045552,dihydrokaempferol 4-reductase activity; GO:0047890,flavanone 4-reductase activity; GO:0016616,oxidoreductase activity, acting on the CH-OH group of donors, NAD or NADP as acceptor; GO:0009718,anthocyanin-containing compound biosynthetic process; GO:0003674,molecular_function; GO:0003824,catalytic activity; GO:0016491,oxidoreductase activity; GO:0016614,oxidoreductase activity, acting o…
Cluster-118901.8	0.35	0.84	0.46	3.04	2.86	2.6	1.48	1.41	1.37	19	38	18	140	182	162	130	69	82	2.48292	7.90806e-13	7.50472e-12	up	1.18798	0.00181972	0.00380964	up	-1.29837	1.22628e-14	8.015e-14	down	2370	K13082 bifunctional dihydroflavonol 4-reductase/flavanone 4-reductase [EC:1.1.1.219 1.1.1.234] | (RefSeq) dihydroflavonol-4-reductase-like (A)	ko00941: Flavonoid biosynthesis; ko01100: Metabolic pathways; ko01110: Biosynthesis of secondary metabolites	GO:0045552,dihydrokaempferol 4-reductase activity; GO:0047890,flavanone 4-reductase activity; GO:0009718,anthocyanin-containing compound biosynthetic process; GO:0003674,molecular_function; GO:0003824,catalytic activity; GO:0016491,oxidoreductase activity; GO:0016614,oxidoreductase activity, acting on CH-OH group of donors; GO:0016616,oxidoreductase activity, acting on the CH-OH group of donors, …
Cluster-119033.7	8.44	8.59	9.37	1.43	6.11	2.26	2.04	0	0	331	277	274	47	278	101	128	0	0	-1.34276	0.00492877	0.0126602	down	-3.91222	0.116869	0.168408	false	-2.57891	0.316578	0.401564	false	1779	--	--	GO:0005737,cytoplasm; GO:0005739,mitochondrion; GO:0005634,nucleus; GO:0010313,phytochrome binding; GO:0009567,double fertilization forming a zygote and endosperm; GO:0009553,embryo sac development; GO:0080173,male-female gamete recognition during double fertilization forming a zygote and endosperm; GO:0001933,negative regulation of protein phosphorylation; GO:0031542,positive regulation of antho…
Cluster-119033.9	5.03	3.67	2.04	11.97	7.27	13.02	16.57	18.49	17.73	197	118	59	396	331	580	1042	656	759	1.68159	1.15018e-06	5.25581e-06	up	2.09292	5.771e-14	3.81564e-13	up	0.408725	0.0467623	0.0754886	false	1779	--	--	GO:0005737,cytoplasm; GO:0005739,mitochondrion; GO:0005634,nucleus; GO:0010313,phytochrome binding; GO:0009567,double fertilization forming a zygote and endosperm; GO:0009553,embryo sac development; GO:0080173,male-female gamete recognition during double fertilization forming a zygote and endosperm; GO:0001933,negative regulation of protein phosphorylation; GO:0031542,positive regulation of antho…
Cluster-119965.8	0.24	0.1	0.25	0	0.13	0	1.29	1.43	2.09	8	2	6	0	5	0	70	44	77	NA	NA	NA	NA	2.91539	1.71287e-07	5.73273e-07	up	4.8222	3.47762e-08	1.27194e-07	up	1582	K13066 caffeic acid 3-O-methyltransferase / acetylserotonin O-methyltransferase [EC:2.1.1.68 2.1.1.4] | (RefSeq) COMT1-2; caffeic acid O-methyltransferase (A)	ko00380: Tryptophan metabolism; ko00940: Phenylpropanoid biosynthesis; ko01100: Metabolic pathways; ko01110: Biosynthesis of secondary metabolites	GO:0005737,cytoplasm; GO:0005829,cytosol; GO:0005634,nucleus; GO:0009506,plasmodesma; GO:0009536,plastid; GO:0017096,acetylserotonin O-methyltransferase activity; GO:0047763,caffeate O-methyltransferase activity; GO:0030744,luteolin O-methyltransferase activity; GO:0033799,myricetin 3'-O-methyltransferase activity; GO:0008171,O-methyltransferase activity; GO:0046983,protein dimerization activity;…
Cluster-120273.0	0	0.18	1.64	0.27	0.22	0	1.54	2.72	2.02	0	4	34	6	7	0	69	68	61	NA	NA	NA	NA	1.552	0.229401	0.303614	false	3.45726	3.55361e-06	1.05475e-05	up	1349	K13065 shikimate O-hydroxycinnamoyltransferase [EC:2.3.1.133] | (RefSeq) shikimate O-hydroxycinnamoyltransferase-like (A)	ko00940: Phenylpropanoid biosynthesis; ko00941: Flavonoid biosynthesis; ko00945: Stilbenoid, diarylheptanoid and gingerol biosynthesis; ko01100: Metabolic pathways; ko01110: Biosynthesis of secondary metabolites	GO:0005737,cytoplasm; GO:0016020,membrane; GO:0016747,acyltransferase activity, transferring groups other than amino-acyl groups; GO:0047205,quinate O-hydroxycinnamoyltransferase activity; GO:0047172,shikimate O-hydroxycinnamoyltransferase activity; GO:0010252,auxin homeostasis; GO:0071555,cell wall organization; GO:0009809,lignin biosynthetic process; GO:0009963,positive regulation of flavonoid …
Cluster-120273.3	2.86	0.83	0.65	0	0	0.14	1.41	0.86	0.98	146	34	24	0	0	7	115	39	54	-5.02462	4.58279e-05	0.000169637	down	-0.6274	0.323032	0.405992	false	4.37648	7.68972e-06	2.20009e-05	up	2227	K13065 shikimate O-hydroxycinnamoyltransferase [EC:2.3.1.133] | (RefSeq) shikimate O-hydroxycinnamoyltransferase-like (A)	ko00940: Phenylpropanoid biosynthesis; ko00941: Flavonoid biosynthesis; ko00945: Stilbenoid, diarylheptanoid and gingerol biosynthesis; ko01100: Metabolic pathways; ko01110: Biosynthesis of secondary metabolites	GO:0005737,cytoplasm; GO:0016020,membrane; GO:0016747,acyltransferase activity, transferring groups other than amino-acyl groups; GO:0047205,quinate O-hydroxycinnamoyltransferase activity; GO:0047172,shikimate O-hydroxycinnamoyltransferase activity; GO:0010252,auxin homeostasis; GO:0071555,cell wall organization; GO:0009809,lignin biosynthetic process; GO:0009963,positive regulation of flavonoid …
Cluster-29846.1	2.21	1.61	1.78	3.05	2.81	2.99	9.81	1.7	1.33	28	18	23	39	37	48	25	19	21	0.656368	0.0838812	0.150681	false	-0.757852	0.0604966	0.0939773	false	-1.42348	8.50693e-05	0.000216467	down	1003	--	--	GO:0048046,apoplast; GO:0005739,mitochondrion; GO:0000325,plant-type vacuole; GO:0099503,secretory vesicle; GO:0003729,mRNA binding; GO:0006952,defense response; GO:0031540,regulation of anthocyanin biosynthetic process; GO:0046686,response to cadmium ion; GO:0010224,response to UV-B; GO:0009615,response to virus; GO:0009627,systemic acquired resistance; GO:0003674,molecular_function; GO:0003676,…
Cluster-35082.10	21.26	23.97	18.93	0	0	0	0	0	0	1747	1622	1156	0	0	0	0	0	0	-13.1828	6.96324e-29	2.0394e-27	down	-13.6477	7.61399e-31	1.30329e-29	down	NA	NA	NA	NA	3396	K00521 ferric-chelate reductase [EC:1.16.1.7] | (RefSeq) ferric reduction oxidase 7, chloroplastic-like (A)	--	GO:0005737,cytoplasm; GO:0016021,integral component of membrane; GO:0005634,nucleus; GO:0003677,DNA binding; GO:0003700,DNA-binding transcription factor activity; GO:0045893,positive regulation of DNA-templated transcription; GO:0009962,regulation of flavonoid biosynthetic process; GO:0009644,response to high light intensity; GO:0003674,molecular_function; GO:0003676,nucleic acid binding; GO:0005…
Cluster-35082.7	1.86	1.15	0.69	2.16	2.14	0.65	5.72	7.51	8.14	51	26	14	50	68	20	255	189	246	0.505514	0.42227	0.555316	false	2.32313	2.95892e-10	1.36052e-09	up	1.82894	4.07257e-05	0.000107563	up	1345	K00521 ferric-chelate reductase [EC:1.16.1.7] | (RefSeq) ferric reduction oxidase 7, chloroplastic-like (A)	--	GO:0005737,cytoplasm; GO:0016021,integral component of membrane; GO:0005634,nucleus; GO:0003677,DNA binding; GO:0003700,DNA-binding transcription factor activity; GO:0045893,positive regulation of DNA-templated transcription; GO:0009962,regulation of flavonoid biosynthetic process; GO:0009644,response to high light intensity; GO:0003674,molecular_function; GO:0003676,nucleic acid binding; GO:0005…
Cluster-36260.4	0	0.62	0	47.61	47.3	47.06	0.15	0	0.58	0	9	0	728	995	972	4	0	11	8.00434	9.61897e-07	4.4434e-06	up	NA	NA	NA	NA	-7.98008	2.65221e-20	2.45627e-19	down	982	--	--	GO:0048046,apoplast; GO:0005739,mitochondrion; GO:0000325,plant-type vacuole; GO:0099503,secretory vesicle; GO:0003729,mRNA binding; GO:0006952,defense response; GO:0031540,regulation of anthocyanin biosynthetic process; GO:0046686,response to cadmium ion; GO:0010224,response to UV-B; GO:0009615,response to virus; GO:0009627,systemic acquired resistance; GO:0003674,molecular_function; GO:0003676,…
Cluster-36260.6	0	0.22	0.5	9.23	8.41	7.53	0.58	0.51	0.68	0	8	16	351	440	386	41	20	33	5.2665	1.46063e-05	5.78529e-05	up	NA	NA	NA	NA	-4.16197	6.59559e-93	3.15044e-91	down	2000	--	--	GO:0048046,apoplast; GO:0005739,mitochondrion; GO:0000325,plant-type vacuole; GO:0099503,secretory vesicle; GO:0003729,mRNA binding; GO:0006952,defense response; GO:0031540,regulation of anthocyanin biosynthetic process; GO:0046686,response to cadmium ion; GO:0010224,response to UV-B; GO:0009615,response to virus; GO:0009627,systemic acquired resistance; GO:0003674,molecular_function; GO:0003676,…
Cluster-36260.8	0.41	1.46	0.74	3.45	9.31	10.01	5.02	5.47	1.63	5	15	7	37	138	146	104	65	23	3.26475	2.39904e-07	1.19156e-06	up	2.08875	0.00318605	0.00640287	up	-1.186	0.0393438	0.0646595	false	783	--	--	GO:0048046,apoplast; GO:0005739,mitochondrion; GO:0000325,plant-type vacuole; GO:0099503,secretory vesicle; GO:0003729,mRNA binding; GO:0006952,defense response; GO:0031540,regulation of anthocyanin biosynthetic process; GO:0046686,response to cadmium ion; GO:0010224,response to UV-B; GO:0009615,response to virus; GO:0009627,systemic acquired resistance; GO:0003674,molecular_function; GO:0003676,…
Cluster-54462.0	0	0	0.09	0	0	0	2.59	3.2	3.45	0	0	1	0	0	0	61	43	55	NA	NA	NA	NA	6.53493	1.55937e-07	5.24331e-07	up	7.68795	8.25624e-10	3.56785e-09	up	847	K01166 ribonuclease T2 [EC:4.6.1.19] | (RefSeq) extracellular ribonuclease LE (A)	--	GO:0005576,extracellular region; GO:0004521,endoribonuclease activity; GO:0004540,ribonuclease activity; GO:0033897,ribonuclease T2 activity; GO:0003723,RNA binding; GO:0009718,anthocyanin-containing compound biosynthetic process; GO:0016036,cellular response to phosphate starvation; GO:0009611,response to wounding; GO:0006401,RNA catabolic process; GO:0003674,molecular_function; GO:0003824,catal…
Cluster-59818.0	3.67	5.27	4.71	1.69	1.57	1.23	0.14	0.1	0.04	84	102	82	34	43	34	5	2	1	-1.4824	5.6945e-07	2.69527e-06	down	-5.79629	3.34333e-22	3.884e-21	down	-4.33474	4.53823e-11	2.22749e-10	down	1314	K13258 2-hydroxyisoflavanone dehydratase [EC:4.2.1.105] | (RefSeq) hypothetical protein (A)	ko00943: Isoflavonoid biosynthesis; ko01100: Metabolic pathways; ko01110: Biosynthesis of secondary metabolites	GO:0033987,2-hydroxyisoflavanone dehydratase activity; GO:0052689,carboxylic ester hydrolase activity; GO:0080030,methyl indole-3-acetate esterase activity; GO:0009813,flavonoid biosynthetic process; GO:0009717,isoflavonoid biosynthetic process; GO:0046287,isoflavonoid metabolic process; GO:0003674,molecular_function; GO:0003824,catalytic activity; GO:0016829,lyase activity; GO:0016835,carbon-oxy…
Cluster-63366.1	1.22	0.83	1.24	3.28	4.32	4.71	2.76	1.87	2.54	55	31	42	125	227	243	200	76	125	1.98967	1.55718e-13	1.60036e-12	up	0.909786	0.00227744	0.00469388	false	-1.08537	9.10564e-07	2.87246e-06	down	2010	K13422 transcription factor MYC2 | (RefSeq) transcription factor MYC2-like (A)	ko04016: MAPK signaling pathway - plant; ko04075: Plant hormone signal transduction	GO:0005634,nucleus; GO:0003677,DNA binding; GO:0003700,DNA-binding transcription factor activity; GO:0019900,kinase binding; GO:0046983,protein dimerization activity; GO:0043565,sequence-specific DNA binding; GO:0000976,transcription cis-regulatory region binding; GO:0009738,abscisic acid-activated signaling pathway; GO:0106167,extracellular ATP signaling; GO:0009759,indole glucosinolate biosynth…
Cluster-63366.4	0.22	0.94	0.38	1.74	2.72	2.37	1.35	2.41	1.88	15	55	19	104	225	191	153	154	146	2.28022	1.56517e-05	6.18083e-05	up	1.70712	0.00241397	0.00495708	up	-0.593746	0.0379397	0.0625575	false	2986	K13422 transcription factor MYC2 | (RefSeq) transcription factor MYC2-like (A)	ko04016: MAPK signaling pathway - plant; ko04075: Plant hormone signal transduction	GO:0005634,nucleus; GO:0003677,DNA binding; GO:0003700,DNA-binding transcription factor activity; GO:0019900,kinase binding; GO:0046983,protein dimerization activity; GO:0043565,sequence-specific DNA binding; GO:0000976,transcription cis-regulatory region binding; GO:0009738,abscisic acid-activated signaling pathway; GO:0106167,extracellular ATP signaling; GO:0009759,indole glucosinolate biosynth…
Cluster-64323.0	0	0	0	0	0	0.02	1.22	1.21	1.75	0	0	0	0	0	1	77	43	75	NA	NA	NA	NA	7.77229	5.05436e-10	2.26333e-09	up	7.00116	1.90405e-08	7.15064e-08	up	1782	K09754 5-O-(4-coumaroyl)-D-quinate 3'-monooxygenase [EC:1.14.14.96] | (RefSeq) cytochrome P450 98A2-like (A)	ko00940: Phenylpropanoid biosynthesis; ko00941: Flavonoid biosynthesis; ko00945: Stilbenoid, diarylheptanoid and gingerol biosynthesis; ko01100: Metabolic pathways; ko01110: Biosynthesis of secondary metabolites	GO:0016021,integral component of membrane; GO:0016711,flavonoid 3'-monooxygenase activity; GO:0020037,heme binding; GO:0005506,iron ion binding; GO:0009813,flavonoid biosynthetic process; GO:0003674,molecular_function; GO:0003824,catalytic activity; GO:0004497,monooxygenase activity; GO:0016491,oxidoreductase activity; GO:0016705,oxidoreductase activity, acting on paired donors, with incorporatio…
Cluster-70915.2	1.53	1.34	2.68	0.81	0.61	0.64	0.81	0.8	1.35	48	37	63	19	22	25	46	25	50	-1.40275	0.00118902	0.00349233	down	-1.01159	0.0181216	0.0316473	down	0.382782	0.33071	0.41654	false	2140	K13066 caffeic acid 3-O-methyltransferase / acetylserotonin O-methyltransferase [EC:2.1.1.68 2.1.1.4] | (RefSeq) COMT1-2; caffeic acid O-methyltransferase (A)	ko00380: Tryptophan metabolism; ko00940: Phenylpropanoid biosynthesis; ko01100: Metabolic pathways; ko01110: Biosynthesis of secondary metabolites	GO:0005737,cytoplasm; GO:0005829,cytosol; GO:0005634,nucleus; GO:0009506,plasmodesma; GO:0009536,plastid; GO:0017096,acetylserotonin O-methyltransferase activity; GO:0047763,caffeate O-methyltransferase activity; GO:0030744,luteolin O-methyltransferase activity; GO:0033799,myricetin 3'-O-methyltransferase activity; GO:0008171,O-methyltransferase activity; GO:0046983,protein dimerization activity;…
Cluster-76203.0	0	0.68	0.69	2.27	1.42	2.39	1.17	1.19	1.06	0	14	12	48	41	68	47	27	28	2.29689	0.0203866	0.044708	up	1.16344	0.264171	0.342585	false	-1.14079	0.000845453	0.00189022	down	1243	K13422 transcription factor MYC2 | (RefSeq) transcription factor MYC2 (A)	ko04016: MAPK signaling pathway - plant; ko04075: Plant hormone signal transduction	GO:0005634,nucleus; GO:0043425,bHLH transcription factor binding; GO:0003700,DNA-binding transcription factor activity; GO:0046983,protein dimerization activity; GO:0000976,transcription cis-regulatory region binding; GO:0009718,anthocyanin-containing compound biosynthetic process; GO:0006952,defense response; GO:0106167,extracellular ATP signaling; GO:0045893,positive regulation of DNA-templated…
Cluster-79516.4	9.55	12.87	15.27	7.76	6.27	5.22	1.97	0.56	1.48	52	57	64	36	40	33	18	3	9	-0.881872	0.0134173	0.030985	false	-3.32898	1.76789e-11	9.27168e-11	down	-2.46129	2.14486e-06	6.50484e-06	down	505	K24028 salicylic acid 3-hydroxylase [EC:1.14.11.-] | (RefSeq) protein DOWNY MILDEW RESISTANCE 6-like (A)	--	GO:0051213,dioxygenase activity; GO:0033759,flavone synthase activity; GO:0046872,metal ion binding; GO:0034785,salicylate 5-hydroxylase activity; GO:0071456,cellular response to hypoxia; GO:0042742,defense response to bacterium; GO:0002229,defense response to oomycetes; GO:0009813,flavonoid biosynthetic process; GO:0010150,leaf senescence; GO:0009617,response to bacterium; GO:0009620,response to…
Cluster-80927.0	16.71	31.12	23.5	5.13	7.02	7.3	8.06	7.2	7.56	199	304	211	51	97	99	157	80	99	-1.78519	3.38261e-10	2.39904e-09	down	-1.81996	6.67346e-13	4.03057e-12	down	-0.0495983	0.818262	0.864104	false	750	K00660 chalcone synthase [EC:2.3.1.74] | (RefSeq) hypothetical protein (A)	ko00941: Flavonoid biosynthesis; ko00960: Tropane, piperidine and pyridine alkaloid biosynthesis; ko01100: Metabolic pathways; ko01110: Biosynthesis of secondary metabolites; ko04712: Circadian rhythm - plant	GO:0005783,endoplasmic reticulum; GO:0016747,acyltransferase activity, transferring groups other than amino-acyl groups; GO:0090439,tetraketide alpha-pyrone synthase activity; GO:0009813,flavonoid biosynthetic process; GO:0010584,pollen exine formation; GO:0030639,polyketide biosynthetic process; GO:0080110,sporopollenin biosynthetic process; GO:0003674,molecular_function; GO:0003824,catalytic ac…
Cluster-82591.0	0.98	1.24	1.32	0.16	0.29	0.33	1.06	1.04	0.67	51	45	45	8	14	19	79	44	36	-2.01211	5.14311e-07	2.449e-06	down	-0.545072	0.0700756	0.107119	false	1.45701	0.000593614	0.00135546	up	2481	K09422 transcription factor MYB, plant | (RefSeq) transcription repressor MYB6-like (A)	--	GO:0005634,nucleus; GO:0003677,DNA binding; GO:0003700,DNA-binding transcription factor activity; GO:0031540,regulation of anthocyanin biosynthetic process; GO:0003674,molecular_function; GO:0003676,nucleic acid binding; GO:0005488,binding; GO:0097159,organic cyclic compound binding; GO:1901363,heterocyclic compound binding; GO:0140110,transcription regulator activity; GO:0008150,biological_proce…
Cluster-84606.2	9.84	12.75	8.24	6.36	7.85	9.4	32.48	36.52	35.69	714	733	442	381	633	709	3758	2333	2767	-0.346869	0.0369696	0.0749044	false	1.55849	2.67551e-35	5.36564e-34	up	1.89389	7.37923e-72	2.56792e-70	up	3252	K05658 ATP-binding cassette, subfamily B (MDR/TAP), member 1 [EC:7.6.2.2] | (RefSeq) uncharacterized protein LOC111274727 isoform X1 (A)	ko02010: ABC transporters	GO:0005634,nucleus; GO:0009718,anthocyanin-containing compound biosynthetic process; GO:0015995,chlorophyll biosynthetic process; GO:0045893,positive regulation of DNA-templated transcription; GO:0009416,response to light stimulus; GO:0008150,biological_process; GO:0008152,metabolic process; GO:0009058,biosynthetic process; GO:0009812,flavonoid metabolic process; GO:0009813,flavonoid biosynthetic…
Cluster-84606.3	2.18	3.1	1.63	0.84	0.8	1	3.41	3.35	4.64	77	90	43	25	33	40	193	107	179	-1.29422	0.000190059	0.000640732	down	0.517703	0.0743502	0.112916	false	1.8023	1.64496e-11	8.40823e-11	up	1630	K05658 ATP-binding cassette, subfamily B (MDR/TAP), member 1 [EC:7.6.2.2] | (RefSeq) uncharacterized protein LOC111274727 isoform X1 (A)	ko02010: ABC transporters	GO:0005634,nucleus; GO:0009718,anthocyanin-containing compound biosynthetic process; GO:0015995,chlorophyll biosynthetic process; GO:0045893,positive regulation of DNA-templated transcription; GO:0009416,response to light stimulus; GO:0008150,biological_process; GO:0008152,metabolic process; GO:0009058,biosynthetic process; GO:0009812,flavonoid metabolic process; GO:0009813,flavonoid biosynthetic…
Cluster-85042.0	16.88	17.83	16.73	11.84	10.59	9.85	5.64	6.46	5.48	243	210	181	144	177	162	131	86	86	-0.587701	2.80641e-05	0.000107155	false	-1.75326	2.81083e-31	4.88511e-30	down	-1.17373	4.51088e-11	2.21461e-10	down	843	K20623 typhasterol/6-deoxotyphasterol 2alpha-hydroxylase | (RefSeq) cytochrome P450 71A1-like (A)	ko00905: Brassinosteroid biosynthesis; ko01100: Metabolic pathways; ko01110: Biosynthesis of secondary metabolites	GO:0005783,endoplasmic reticulum; GO:0033772,flavonoid 3',5'-hydroxylase activity; GO:0020037,heme binding; GO:0005506,iron ion binding; GO:0009718,anthocyanin-containing compound biosynthetic process; GO:0003674,molecular_function; GO:0003824,catalytic activity; GO:0004497,monooxygenase activity; GO:0016491,oxidoreductase activity; GO:0016705,oxidoreductase activity, acting on paired donors, wit…
Cluster-85042.2	13.24	13.02	12.62	8.72	6.99	7.88	4.8	4.81	5.13	551	446	391	306	338	373	320	181	233	-0.638259	6.32785e-09	3.84764e-08	false	-1.61102	7.04963e-67	2.95847e-65	down	-0.980855	4.84617e-15	3.2525e-14	false	1870	K20623 typhasterol/6-deoxotyphasterol 2alpha-hydroxylase | (RefSeq) cytochrome P450 71A1-like (A)	ko00905: Brassinosteroid biosynthesis; ko01100: Metabolic pathways; ko01110: Biosynthesis of secondary metabolites	GO:0033772,flavonoid 3',5'-hydroxylase activity; GO:0020037,heme binding; GO:0005506,iron ion binding; GO:0009718,anthocyanin-containing compound biosynthetic process; GO:0003674,molecular_function; GO:0003824,catalytic activity; GO:0004497,monooxygenase activity; GO:0016491,oxidoreductase activity; GO:0016705,oxidoreductase activity, acting on paired donors, with incorporation or reduction of mo…
Cluster-86002.0	2.98	3.63	2.79	1.4	1.38	1.79	0.68	0.69	0.08	172	173	120	68	92	117	62	35	4	-0.955056	2.3878e-06	1.0492e-05	false	-2.94449	1.44207e-05	3.93521e-05	down	-1.99636	0.00461556	0.00916422	down	2482	K00521 ferric-chelate reductase [EC:1.16.1.7] | (RefSeq) ferric reduction oxidase 7, chloroplastic-like (A)	--	GO:0005737,cytoplasm; GO:0016021,integral component of membrane; GO:0005634,nucleus; GO:0003677,DNA binding; GO:0003700,DNA-binding transcription factor activity; GO:0045893,positive regulation of DNA-templated transcription; GO:0009962,regulation of flavonoid biosynthetic process; GO:0009644,response to high light intensity; GO:0003674,molecular_function; GO:0003676,nucleic acid binding; GO:0005…
Cluster-86002.2	3.19	3.02	2.45	1.06	0.82	0.65	0.65	0.34	0.68	338	262	202	105	119	93	110	37	75	-1.50769	1.23799e-14	1.40296e-13	down	-2.56913	7.7712e-33	1.43595e-31	down	-1.08437	0.000295761	0.000703257	down	5026	K00521 ferric-chelate reductase [EC:1.16.1.7] | (RefSeq) ferric reduction oxidase 7, chloroplastic-like (A)	--	GO:0005737,cytoplasm; GO:0016021,integral component of membrane; GO:0005634,nucleus; GO:0003677,DNA binding; GO:0003700,DNA-binding transcription factor activity; GO:0045893,positive regulation of DNA-templated transcription; GO:0009962,regulation of flavonoid biosynthetic process; GO:0009644,response to high light intensity; GO:0003674,molecular_function; GO:0003676,nucleic acid binding; GO:0005…
Cluster-86002.6	0.38	0.81	0	0.29	0.16	0.47	2.07	1.41	2.17	19	34	0	12	9	27	172	65	123	NA	NA	NA	NA	2.0898	0.0346647	0.0570238	false	2.37133	1.24844e-07	4.30527e-07	up	2261	K00521 ferric-chelate reductase [EC:1.16.1.7] | (RefSeq) ferric reduction oxidase 7, chloroplastic-like (A)	--	GO:0005737,cytoplasm; GO:0016021,integral component of membrane; GO:0005634,nucleus; GO:0003677,DNA binding; GO:0003700,DNA-binding transcription factor activity; GO:0045893,positive regulation of DNA-templated transcription; GO:0009962,regulation of flavonoid biosynthetic process; GO:0009644,response to high light intensity; GO:0003674,molecular_function; GO:0003676,nucleic acid binding; GO:0005…
Cluster-86401.0	0.53	0.45	0.32	0.17	0.2	0.2	1.71	1.78	1.98	11	8	5	3	5	5	58	34	46	NA	NA	NA	NA	1.85013	2.7362e-05	7.24897e-05	up	2.92102	4.29192e-08	1.55555e-07	up	1115	K14486 auxin response factor | (RefSeq) hypothetical protein (A)	ko04075: Plant hormone signal transduction	GO:0005634,nucleus; GO:0003677,DNA binding; GO:0003700,DNA-binding transcription factor activity; GO:0035198,miRNA binding; GO:0009738,abscisic acid-activated signaling pathway; GO:0009734,auxin-activated signaling pathway; GO:0051301,cell division; GO:0048589,developmental growth; GO:0010154,fruit development; GO:0048366,leaf development; GO:0007389,pattern specification process; GO:0048441,peta…
Cluster-88409.14	0.35	0.91	1.69	1.15	1.84	2.08	3.03	2.62	2.56	14	32	54	42	92	102	210	102	121	0.885493	0.150508	0.245295	false	1.29189	0.0213416	0.0367088	up	0.385001	0.137192	0.195749	false	1937	K10664 E3 ubiquitin-protein ligase ATL6/9/15/31/42/55 [EC:2.3.2.27] | (RefSeq) E3 ubiquitin-protein ligase ATL42-like (A)	--	GO:0080008,Cul4-RING E3 ubiquitin ligase complex; GO:0005737,cytoplasm; GO:0016604,nuclear body; GO:0000152,nuclear ubiquitin ligase complex; GO:0005634,nucleus; GO:0042802,identical protein binding; GO:0046872,metal ion binding; GO:0061630,ubiquitin protein ligase activity; GO:0004842,ubiquitin-protein transferase activity; GO:0046283,anthocyanin-containing compound metabolic process; GO:0006281…
Cluster-88570.0	0.53	0.38	0.26	0.12	0.08	0.13	0.66	0.6	0.75	59	35	22	11	10	17	118	60	91	-1.76122	0.000399652	0.00127913	down	0.54935	0.0901728	0.133945	false	2.3142	9.07677e-11	4.32836e-10	up	4526	K05658 ATP-binding cassette, subfamily B (MDR/TAP), member 1 [EC:7.6.2.2] | (RefSeq) uncharacterized protein LOC111274727 isoform X1 (A)	ko02010: ABC transporters	GO:0005634,nucleus; GO:0009718,anthocyanin-containing compound biosynthetic process; GO:0015995,chlorophyll biosynthetic process; GO:0045893,positive regulation of DNA-templated transcription; GO:0009416,response to light stimulus; GO:0008150,biological_process; GO:0008152,metabolic process; GO:0009058,biosynthetic process; GO:0009812,flavonoid metabolic process; GO:0009813,flavonoid biosynthetic…
Cluster-88919.0	1.06	0.97	0.98	1.8	1.47	1.57	0.57	0.61	0.62	89	67	61	127	142	149	76	46	56	0.759814	0.000139614	0.000480375	false	-0.970516	1.27793e-05	3.5076e-05	false	-1.73907	5.64883e-18	4.59146e-17	down	3448	--	--	GO:0005737,cytoplasm; GO:0016021,integral component of membrane; GO:0005634,nucleus; GO:0003677,DNA binding; GO:0003700,DNA-binding transcription factor activity; GO:0045893,positive regulation of DNA-templated transcription; GO:0009962,regulation of flavonoid biosynthetic process; GO:0009644,response to high light intensity; GO:0003674,molecular_function; GO:0003676,nucleic acid binding; GO:0005…
Cluster-89604.0	49.62	49.94	52.56	29.02	27.25	26.99	0.71	0.47	0.74	324	269	258	161	222	204	7	3	6	-0.740859	1.08718e-09	7.25693e-09	false	-6.43487	5.80044e-62	2.23199e-60	down	-5.7031	7.25701e-47	1.5786e-45	down	727	K24188 cytochrome P450 family 93 subfamily A [EC:1.14.-.-] | (RefSeq) cytochrome P450 93A3-like (A)	--	GO:0016021,integral component of membrane; GO:0016711,flavonoid 3'-monooxygenase activity; GO:0020037,heme binding; GO:0005506,iron ion binding; GO:0009813,flavonoid biosynthetic process; GO:0003674,molecular_function; GO:0003824,catalytic activity; GO:0004497,monooxygenase activity; GO:0016491,oxidoreductase activity; GO:0016705,oxidoreductase activity, acting on paired donors, with incorporatio…
Cluster-91533.0	16.8	15.75	14.22	13.41	13.32	14.5	47.01	45.44	44.29	636	488	398	423	580	624	2768	1522	1787	-0.0999607	0.264068	0.385965	false	1.30535	7.77801e-76	3.84076e-74	up	1.39771	1.31763e-124	9.07578e-123	up	1740	K20623 typhasterol/6-deoxotyphasterol 2alpha-hydroxylase | (RefSeq) trimethyltridecatetraene synthase-like (A)	ko00905: Brassinosteroid biosynthesis; ko01100: Metabolic pathways; ko01110: Biosynthesis of secondary metabolites	GO:0033772,flavonoid 3',5'-hydroxylase activity; GO:0020037,heme binding; GO:0005506,iron ion binding; GO:0009718,anthocyanin-containing compound biosynthetic process; GO:0003674,molecular_function; GO:0003824,catalytic activity; GO:0004497,monooxygenase activity; GO:0016491,oxidoreductase activity; GO:0016705,oxidoreductase activity, acting on paired donors, with incorporation or reduction of mo…
Cluster-91533.1	0	0	0	12.56	11.55	12.1	0	0	0	0	0	0	379	480	492	0	0	0	11.048	1.06857e-20	1.97785e-19	up	NA	NA	NA	NA	-11.7207	3.81551e-23	4.05003e-22	down	1648	K24188 cytochrome P450 family 93 subfamily A [EC:1.14.-.-] | (RefSeq) cytochrome P450 93A3 (A)	--	GO:0005789,endoplasmic reticulum membrane; GO:0016021,integral component of membrane; GO:0016711,flavonoid 3'-monooxygenase activity; GO:0020037,heme binding; GO:0005506,iron ion binding; GO:0009813,flavonoid biosynthetic process; GO:0003674,molecular_function; GO:0003824,catalytic activity; GO:0004497,monooxygenase activity; GO:0016491,oxidoreductase activity; GO:0016705,oxidoreductase activity,…
Cluster-92365.2	1.73	2.83	1.32	8.76	6.8	7.59	6.99	5.81	5.13	90	121	51	385	411	449	583	272	291	2.07457	4.5228e-15	5.34436e-14	up	1.40893	7.78486e-07	2.43432e-06	up	-0.670656	2.38254e-05	6.45962e-05	false	2264	--	--	GO:0009507,chloroplast; GO:0005829,cytosol; GO:0010307,acetylglutamate kinase regulator activity; GO:0005524,ATP binding; GO:0030234,enzyme regulator activity; GO:0000287,magnesium ion binding; GO:0009718,anthocyanin-containing compound biosynthetic process; GO:0042304,regulation of fatty acid biosynthetic process; GO:0006808,regulation of nitrogen utilization; GO:0009416,response to light stimul…
Cluster-92365.4	5.69	3.56	4.34	0	0	0.02	2.49	3	4.01	284	146	161	0	0	1	199	135	218	-9.26694	2.29453e-14	2.5424e-13	down	-0.734629	0.00686207	0.0130143	false	8.52656	2.51937e-12	1.3787e-11	up	2183	--	--	GO:0009507,chloroplast; GO:0005829,cytosol; GO:0010307,acetylglutamate kinase regulator activity; GO:0005524,ATP binding; GO:0030234,enzyme regulator activity; GO:0000287,magnesium ion binding; GO:0009718,anthocyanin-containing compound biosynthetic process; GO:0042304,regulation of fatty acid biosynthetic process; GO:0006808,regulation of nitrogen utilization; GO:0009416,response to light stimul…
Cluster-92365.9	0.93	0.99	0.61	0.54	0.39	0.45	1.2	2.22	1.41	24	21	12	11	11	13	51	53	40	NA	NA	NA	NA	0.729829	0.0914789	0.135676	false	1.5997	0.000639439	0.0014539	up	1296	--	--	GO:0009507,chloroplast; GO:0005829,cytosol; GO:0010307,acetylglutamate kinase regulator activity; GO:0005524,ATP binding; GO:0030234,enzyme regulator activity; GO:0000287,magnesium ion binding; GO:0009718,anthocyanin-containing compound biosynthetic process; GO:0042304,regulation of fatty acid biosynthetic process; GO:0006808,regulation of nitrogen utilization; GO:0009416,response to light stimul…
Cluster-94693.3	3.37	3.63	3.61	1.8	1.99	1.45	0.57	0.3	0.5	268	237	213	120	183	130	72	21	42	-0.935191	2.98627e-08	1.66566e-07	false	-3.15155	5.74296e-44	1.4588e-42	down	-2.23934	2.45601e-14	1.56834e-13	down	3296	K00521 ferric-chelate reductase [EC:1.16.1.7] | (RefSeq) ferric reduction oxidase 7, chloroplastic-like (A)	--	GO:0005737,cytoplasm; GO:0016021,integral component of membrane; GO:0005634,nucleus; GO:0003677,DNA binding; GO:0003700,DNA-binding transcription factor activity; GO:0045893,positive regulation of DNA-templated transcription; GO:0009962,regulation of flavonoid biosynthetic process; GO:0009644,response to high light intensity; GO:0003674,molecular_function; GO:0003676,nucleic acid binding; GO:0005…
Cluster-94693.7	0	0	0	2.97	2.91	3.23	0	0	0	0	0	0	241	326	353	0	0	0	10.4864	1.06723e-18	1.70357e-17	up	NA	NA	NA	NA	-11.1596	4.81337e-21	4.64117e-20	down	3935	K00521 ferric-chelate reductase [EC:1.16.1.7] | (RefSeq) ferric reduction oxidase 7, chloroplastic-like (A)	--	GO:0005737,cytoplasm; GO:0016021,integral component of membrane; GO:0005634,nucleus; GO:0003677,DNA binding; GO:0003700,DNA-binding transcription factor activity; GO:0045893,positive regulation of DNA-templated transcription; GO:0009962,regulation of flavonoid biosynthetic process; GO:0009644,response to high light intensity; GO:0003674,molecular_function; GO:0003676,nucleic acid binding; GO:0005…
Cluster-95527.2	1.46	1.94	0.92	2.3	3.7	3.04	4.45	4.85	3.83	37	41	17	50	111	89	185	113	108	1.18233	0.0017684	0.00501339	up	1.42056	5.74623e-06	1.64145e-05	up	0.226111	0.353783	0.440614	false	1290	K22484 transcriptional regulator CBF1 | (RefSeq) transcription factor bHLH106 (A)	--	GO:0005634,nucleus; GO:0003677,DNA binding; GO:0003700,DNA-binding transcription factor activity; GO:0046983,protein dimerization activity; GO:0009718,anthocyanin-containing compound biosynthetic process; GO:0016036,cellular response to phosphate starvation; GO:0006355,regulation of DNA-templated transcription; GO:0048364,root development; GO:0080147,root hair cell development; GO:0003674,molecul…
Cluster-96412.0	0.34	0.46	0.51	1.35	1.7	1.23	3.68	4.23	4.76	9	10	10	30	52	37	156	101	137	1.81214	9.65864e-05	0.000340317	up	3.084	2.02199e-17	1.75924e-16	up	1.25333	9.28542e-07	2.92625e-06	up	1294	K13066 caffeic acid 3-O-methyltransferase / acetylserotonin O-methyltransferase [EC:2.1.1.68 2.1.1.4] | (RefSeq) caffeic acid 3-O-methyltransferase-like (A)	ko00380: Tryptophan metabolism; ko00940: Phenylpropanoid biosynthesis; ko01100: Metabolic pathways; ko01110: Biosynthesis of secondary metabolites	GO:0005737,cytoplasm; GO:0005829,cytosol; GO:0005634,nucleus; GO:0009506,plasmodesma; GO:0009536,plastid; GO:0017096,acetylserotonin O-methyltransferase activity; GO:0047763,caffeate O-methyltransferase activity; GO:0030744,luteolin O-methyltransferase activity; GO:0033799,myricetin 3'-O-methyltransferase activity; GO:0008171,O-methyltransferase activity; GO:0046983,protein dimerization activity;…
Cluster-96412.3	3.37	3.34	3.36	1.34	2.13	2.04	14.51	14.88	15.25	125	102	93	42	91	86	864	500	618	-0.775776	0.00128385	0.00374334	false	1.94026	1.59636e-65	6.59035e-64	up	2.69503	6.06427e-74	2.17596e-72	up	1700	K13066 caffeic acid 3-O-methyltransferase / acetylserotonin O-methyltransferase [EC:2.1.1.68 2.1.1.4] | (RefSeq) caffeic acid 3-O-methyltransferase-like (A)	ko00380: Tryptophan metabolism; ko00940: Phenylpropanoid biosynthesis; ko01100: Metabolic pathways; ko01110: Biosynthesis of secondary metabolites	GO:0005737,cytoplasm; GO:0005829,cytosol; GO:0005634,nucleus; GO:0009506,plasmodesma; GO:0009536,plastid; GO:0017096,acetylserotonin O-methyltransferase activity; GO:0047763,caffeate O-methyltransferase activity; GO:0030744,luteolin O-methyltransferase activity; GO:0033799,myricetin 3'-O-methyltransferase activity; GO:0008171,O-methyltransferase activity; GO:0046983,protein dimerization activity;…
Cluster-96412.6	0.2	0	0.37	0	0	0	1.27	0.93	1.71	8	0	11	0	0	0	85	35	78	NA	NA	NA	NA	2.62089	0.00274985	0.00559143	up	7.95527	3.55772e-10	1.59953e-09	up	1884	K13066 caffeic acid 3-O-methyltransferase / acetylserotonin O-methyltransferase [EC:2.1.1.68 2.1.1.4] | (RefSeq) flavone 3'-O-methyltransferase 1 (A)	ko00380: Tryptophan metabolism; ko00940: Phenylpropanoid biosynthesis; ko01100: Metabolic pathways; ko01110: Biosynthesis of secondary metabolites	GO:0005737,cytoplasm; GO:0005829,cytosol; GO:0005634,nucleus; GO:0009506,plasmodesma; GO:0009536,plastid; GO:0017096,acetylserotonin O-methyltransferase activity; GO:0047763,caffeate O-methyltransferase activity; GO:0030744,luteolin O-methyltransferase activity; GO:0033799,myricetin 3'-O-methyltransferase activity; GO:0008171,O-methyltransferase activity; GO:0046983,protein dimerization activity;…
Cluster-96996.2	0.25	0.29	0	0	0	0	0	0	0.04	42	39	0	0	0	0	0	0	6	-7.27902	0.00244133	0.00670568	down	-4.22406	0.0463462	0.0740403	false	NA	NA	NA	NA	6578	K05658 ATP-binding cassette, subfamily B (MDR/TAP), member 1 [EC:7.6.2.2] | (RefSeq) uncharacterized protein LOC111274727 isoform X1 (A)	ko02010: ABC transporters	GO:0005634,nucleus; GO:0009718,anthocyanin-containing compound biosynthetic process; GO:0015995,chlorophyll biosynthetic process; GO:0045893,positive regulation of DNA-templated transcription; GO:0009416,response to light stimulus; GO:0008150,biological_process; GO:0008152,metabolic process; GO:0009058,biosynthetic process; GO:0009812,flavonoid metabolic process; GO:0009813,flavonoid biosynthetic…
Cluster-96996.5	0	0.06	0	0.38	0.25	0.51	0.75	0.92	0.91	0	6	0	39	37	72	149	102	124	4.40473	5.80354e-05	0.000211269	up	5.29492	5.88069e-13	3.5701e-12	up	0.868863	0.00475389	0.00941611	false	5028	K05658 ATP-binding cassette, subfamily B (MDR/TAP), member 1 [EC:7.6.2.2] | (RefSeq) uncharacterized protein LOC111274727 isoform X1 (A)	ko02010: ABC transporters	GO:0005634,nucleus; GO:0009718,anthocyanin-containing compound biosynthetic process; GO:0015995,chlorophyll biosynthetic process; GO:0045893,positive regulation of DNA-templated transcription; GO:0009416,response to light stimulus; GO:0008150,biological_process; GO:0008152,metabolic process; GO:0009058,biosynthetic process; GO:0009812,flavonoid metabolic process; GO:0009813,flavonoid biosynthetic…
Cluster-96996.6	0.28	0.98	0.45	0.21	0.13	0.15	0.27	0	0.35	40	117	48	25	22	25	63	0	54	-1.71157	0.0020531	0.00573059	down	-1.67179	0.151998	0.212097	false	0.0230756	0.98423	0.988922	false	5765	K05658 ATP-binding cassette, subfamily B (MDR/TAP), member 1 [EC:7.6.2.2] | (RefSeq) uncharacterized protein LOC111274727 isoform X1 (A)	ko02010: ABC transporters	GO:0005634,nucleus; GO:0009718,anthocyanin-containing compound biosynthetic process; GO:0015995,chlorophyll biosynthetic process; GO:0045893,positive regulation of DNA-templated transcription; GO:0009416,response to light stimulus; GO:0008150,biological_process; GO:0008152,metabolic process; GO:0009058,biosynthetic process; GO:0009812,flavonoid metabolic process; GO:0009813,flavonoid biosynthetic…
Cluster-99685.1	3.77	3.34	2.75	8.9	7.26	6.98	8.92	7.75	10.28	366	267	198	728	818	769	1382	674	1087	1.31597	4.45281e-18	6.76658e-17	up	1.23427	4.35481e-16	3.44976e-15	up	-0.0892025	0.513816	0.599492	false	3961	K00521 ferric-chelate reductase [EC:1.16.1.7] | (RefSeq) ferric reduction oxidase 7, chloroplastic-like (A)	--	GO:0005737,cytoplasm; GO:0016021,integral component of membrane; GO:0005634,nucleus; GO:0003677,DNA binding; GO:0003700,DNA-binding transcription factor activity; GO:0045893,positive regulation of DNA-templated transcription; GO:0009962,regulation of flavonoid biosynthetic process; GO:0009644,response to high light intensity; GO:0003674,molecular_function; GO:0003676,nucleic acid binding; GO:0005…
Cluster-99685.3	0.13	0	0	0.69	0.66	0.8	0.23	0.23	0.82	13	0	0	59	79	94	37	21	93	4.12677	0.000312595	0.00101626	up	NA	NA	NA	NA	-1.05635	0.0613158	0.0960792	false	4214	K00521 ferric-chelate reductase [EC:1.16.1.7] | (RefSeq) ferric reduction oxidase 7, chloroplastic-like (A)	--	GO:0005737,cytoplasm; GO:0016021,integral component of membrane; GO:0005634,nucleus; GO:0003677,DNA binding; GO:0003700,DNA-binding transcription factor activity; GO:0045893,positive regulation of DNA-templated transcription; GO:0009962,regulation of flavonoid biosynthetic process; GO:0009644,response to high light intensity; GO:0003674,molecular_function; GO:0003676,nucleic acid binding; GO:0005…
Cluster-114636.0	0	0	0	0	0.09	0	1.32	1.34	1.89	0	0	0	0	4	0	77	44	75	NA	NA	NA	NA	7.78176	4.57781e-10	2.0604e-09	up	5.15187	2.54621e-09	1.04829e-08	up	1671	K05917 sterol 14alpha-demethylase [EC:1.14.14.154 1.14.15.36] | (RefSeq) sterol 14-demethylase-like isoform X1 (A)	ko00100: Steroid biosynthesis; ko01100: Metabolic pathways; ko01110: Biosynthesis of secondary metabolites	GO:0005783,endoplasmic reticulum; GO:0016021,integral component of membrane; GO:0016020,membrane; GO:0020037,heme binding; GO:0005506,iron ion binding; GO:0016709,oxidoreductase activity, acting on paired donors, with incorporation or reduction of molecular oxygen, NAD(P)H as one donor, and incorporation of one atom of oxygen; GO:0080004,thalian-diol desaturase activity; GO:0051554,flavonol metab…
Cluster-74714.1	0	2.5	0	3.75	3.35	4.62	11.24	8.54	10.83	0	122	0	189	232	313	1073	459	705	2.36191	0.367274	0.499851	false	3.45537	0.186577	0.253845	false	1.07921	1.05991e-11	5.49831e-11	up	2551	K08237 hydroquinone glucosyltransferase [EC:2.4.1.218] | (RefSeq) hydroquinone glucosyltransferase-like (A)	--	GO:0102360,daphnetin 3-O-glucosyltransferase activity; GO:0047893,flavonol 3-O-glucosyltransferase activity; GO:0033836,flavonol 7-O-beta-glucosyltransferase activity; GO:0102425,myricetin 3-O-glucosyltransferase activity; GO:0080043,quercetin 3-O-glucosyltransferase activity; GO:0080044,quercetin 7-O-glucosyltransferase activity; GO:0003674,molecular_function; GO:0003824,catalytic activity; GO:0…
Cluster-87937.4	18.48	16.76	17.88	12.26	11.24	12.83	5.79	4.84	5.74	981	732	706	548	692	773	491	231	332	-0.463901	1.26552e-07	6.50132e-07	false	-1.90581	2.53253e-77	1.2774e-75	down	-1.44988	2.91115e-49	6.68906e-48	down	2301	K13691 pathogen-inducible salicylic acid glucosyltransferase [EC:2.4.1.-] | (RefSeq) UDP-glycosyltransferase 74F2-like (A)	--	GO:0102360,daphnetin 3-O-glucosyltransferase activity; GO:0047893,flavonol 3-O-glucosyltransferase activity; GO:0033836,flavonol 7-O-beta-glucosyltransferase activity; GO:0102425,myricetin 3-O-glucosyltransferase activity; GO:0080043,quercetin 3-O-glucosyltransferase activity; GO:0080044,quercetin 7-O-glucosyltransferase activity; GO:0003674,molecular_function; GO:0003824,catalytic activity; GO:0…
