# Supplementary material for: Integrated metabolomic and transcriptomic analyses reveal temporal dynamics of secondary metabolite accumulation in Cibotium barometz rhizome
Source: Front Plant Sci. 2025 Dec 5;16:1702726. doi: 10.3389/fpls.2025.1702726 (PMC12714926; doi:10.3389/fpls.2025.1702726)
Supplement: Supplementary File 11 — 10 flavonoid-related GO terms and associated 160 DEGs. [file Table11.xlsx]

## Sheet: Sheet3
Table S11. 10 flavonoid-related GO terms and associated 160 DEGs.
Number	GO term	Description	GeneRatio	pvalue	geneID	Count
1	0009813	flavonoid biosynthetic process	0.00912076	7.55414e-05	Cluster-102937.3/Cluster-80927.2/Cluster-92365.4/Cluster-97127.2/Cluster-82591.0/Cluster-117816.1/Cluster-70915.2/Cluster-112220.2/Cluster-118901.7/Cluster-80927.0/Cluster-112091.0/Cluster-35082.10/Cluster-114618.0/Cluster-86002.2/Cluster-110408.1/Cluster80927.3-/Cluster-86592.10/Cluster-100574.14/Cluster-106757.6/Cluster-117816.5/Cluster-86002.0/Cluster-117816.2/Cluster-111401.4/Cluster-89604.0/…	157
2	0009962	regulation of flavonoid biosynthetic process	0.0024626	0.109007	Cluster-120273.0/Cluster-35082.7/Cluster-86002.6/Cluster-111401.10/Cluster-111401.1/Cluster-111401.7/Cluster-115808.5/Cluster-111401.0/Cluster-112043.3/Cluster-29846.1/Cluster-82591.0/Cluster-120273.3/Cluster-63366.1/Cluster-111401.6/Cluster-88919.0/Cluster-94693.7/Cluster-36260.4/Cluster-104197.3/Cluster-36260.6/Cluster-106757.3/Cluster-111401.4/Cluster-86002.2/Cluster-94693.3/Cluster-86002.0/Cl…	27
3	0009963	positive regulation of flavonoid biosynthetic process	0.0011857	0.172462	Cluster-120273.0/Cluster-86401.0/Cluster-111401.10/Cluster-111401.1/Cluster-111401.7/Cluster-115808.5/Cluster-111401.0/Cluster-112043.3/Cluster-120273.3/Cluster-63366.1/Cluster-111401.6/Cluster-111401.4/Cluster-107784.1/Cluster-112644.5	13
4	0051554	flavonol metabolic process	0.000638453	0.651232	Cluster-96412.6/Cluster-119965.8/Cluster-114636.0/Cluster-96412.3/Cluster-96412.0/Cluster-112091.9/Cluster-112091.0	7
5	0051555	flavonol biosynthetic process	0.000547246	0.863439	Cluster-96412.6/Cluster-119965.8/Cluster-96412.3/Cluster-96412.0/Cluster-112091.9/Cluster-112091.0	6
6	1903415	flavonoid transport from endoplasmic reticulum to plant-type vacuole	9.12076e-05	1	Cluster-117104.7/	1
7	0016711	flavonoid 3'-monooxygenase activity	0.000342524	0.590729	Cluster-64323.0/Cluster-110408.0/Cluster-91533.1/Cluster-89604.0	4
8	0033772	flavonoid 3',5'-hydroxylase activity	0.000342524	0.723754	Cluster-91533.0/Cluster-114008.0/Cluster-85042.0/Cluster-114008.1	4
9	0033836	flavonol 7-O-beta-glucosyltransferase activity	0.000171262	1	Cluster-74714.1/Cluster-87937.4	2
10	0047893	flavonol 3-O-glucosyltransferase activity	0.000187301	1	Cluster-74714.1/Cluster-87937.4	2
