# Supplementary material for: Integrated metabolomic and transcriptomic analyses reveal temporal dynamics of secondary metabolite accumulation in Cibotium barometz rhizome
Source: Front Plant Sci. 2025 Dec 5;16:1702726. doi: 10.3389/fpls.2025.1702726 (PMC12714926; doi:10.3389/fpls.2025.1702726)
Supplement: Supplementary File 12 — Flavonoid-related GO terms and associated DEGs across different comparison groups. [file Table12.xlsx]

## Sheet: MS vs.MDS
GO	Description	DiffRatio	BgRatio	P-value	Adjusted P-value	All_index	Count_all
GO:0009813	flavonoid biosynthetic process	100/10964 0.91%	463/85184 0.54%	1.24827e-07	7.55414e-05	Cluster-92571.5;Cluster-92571.3;Cluster-115465.0;Cluster-65192.7;Cluster-113001.21;Cluster-91533.0;Cluster-117816.3;Cluster-36260.6;Cluster-111401.1;Cluster-96412.3;Cluster-84606.2;Cluster-113001.22;Cluster-113001.18;Cluster-113001.19;Cluster-89604.0;Cluster-117816.0;Cluster-118358.5;Cluster-92571.2;Cluster-92571.9;Cluster-86592.9;Cluster-115465.2;Cluster-80927.2;Cluster-115242.0;Cluster-111401.1…	100
GO:0009962	regulation of flavonoid biosynthetic process	27/10964 0.25%	126/85184 0.15%	0.00505436	0.109007	Cluster-36260.6;Cluster-111401.1;Cluster-111401.10;Cluster-111401.4;Cluster-104197.3;Cluster-94693.7;Cluster-36260.4;Cluster-88919.0;Cluster-112644.5;Cluster-107784.1;Cluster-94693.3;Cluster-111401.0;Cluster-115808.5;Cluster-86401.0;Cluster-86002.6;Cluster-63366.1;Cluster-120273.0;Cluster-120273.3;Cluster-35082.7;Cluster-112043.3;Cluster-29846.1;Cluster-86002.2;Cluster-82591.0;Cluster-111401.7;Cl…	27
GO:0009963	positive regulation of flavonoid biosynthetic process	13/10964 0.12%	51/85184 0.06%	0.0108769	0.172462	Cluster-111401.1;Cluster-111401.10;Cluster-111401.4;Cluster-112644.5;Cluster-107784.1;Cluster-111401.0;Cluster-115808.5;Cluster-63366.1;Cluster-120273.0;Cluster-120273.3;Cluster-112043.3;Cluster-111401.7;Cluster-111401.6	13
GO:0051554	flavonol metabolic process	7/10964 0.06%	33/85184 0.04%	0.123445	0.651232	Cluster-96412.3;Cluster-112091.9;Cluster-112091.0;Cluster-96412.6;Cluster-114636.0;Cluster-119965.8;Cluster-96412.0	7
GO:0051555	flavonol biosynthetic process	6/10964 0.05%	32/85184 0.04%	0.223291	0.863439	Cluster-96412.3;Cluster-112091.9;Cluster-112091.0;Cluster-96412.6;Cluster-119965.8;Cluster-96412.0	6
GO:0016711	flavonoid 3'-monooxygenase activity	4/11678 0.03%	15/92069 0.02%	0.112331	0.590729	Cluster-89604.0;Cluster-91533.1;Cluster-110408.0;Cluster-64323.0	4
GO:0033772	flavonoid 3',5'-hydroxylase activity	4/11678 0.03%	17/92069 0.02%	0.160315	0.723754	Cluster-91533.0;Cluster-114008.1;Cluster-85042.0;Cluster-114008.0	4
GO:0033836	flavonol 7-O-beta-glucosyltransferase activity	2/11678 0.02%	15/92069 0.02%	0.584398	1	Cluster-87937.4;Cluster-74714.1	2
GO:0047893	flavonol 3-O-glucosyltransferase activity	2/11678 0.02%	15/92069 0.02%	0.584398	1	Cluster-87937.4;Cluster-74714.1	2
GO:1903415	flavonoid transport from endoplasmic reticulum to plant-type vacuole	1/10964 0.01%	14/85184 0.02%	0.854718	1	Cluster-117104.7	1

## Sheet: MS vs. YDS
GO	Description	DiffRatio	BgRatio	P-value	Adjusted P-value	All_index	Count_all
GO:0009813	flavonoid biosynthetic process	111/13469 0.82%	463/85184 0.54%	3.25755e-06	0.000705356	Cluster-117816.3;Cluster-117816.0;Cluster-112091.0;Cluster-111401.1;Cluster-86592.9;Cluster-65192.7;Cluster-86592.2;Cluster-112043.0;Cluster-91533.0;Cluster-114008.1;Cluster-85042.2;Cluster-115465.0;Cluster-96412.3;Cluster-89604.0;Cluster-113001.19;Cluster-113001.22;Cluster-113001.18;Cluster-94693.3;Cluster-113001.21;Cluster-86592.0;Cluster-114618.0;Cluster-84606.2;Cluster-102397.0;Cluster-86002.…	111
GO:0009962	regulation of flavonoid biosynthetic process	27/13469 0.2%	126/85184 0.15%	0.0581542	0.381579	Cluster-111401.1;Cluster-112043.0;Cluster-94693.3;Cluster-86002.2;Cluster-35082.10;Cluster-111401.4;Cluster-107784.1;Cluster-112644.5;Cluster-99685.1;Cluster-119033.9;Cluster-111401.0;Cluster-35082.7;Cluster-115808.5;Cluster-86002.0;Cluster-86401.0;Cluster-111401.3;Cluster-116369.1;Cluster-112043.2;Cluster-106757.2;Cluster-63366.4;Cluster-36260.8;Cluster-111401.7;Cluster-106757.3;Cluster-106757.6…	27
GO:0009963	positive regulation of flavonoid biosynthetic process	15/13469 0.11%	51/85184 0.06%	0.0104554	0.141354	Cluster-111401.1;Cluster-112043.0;Cluster-111401.4;Cluster-107784.1;Cluster-112644.5;Cluster-119033.9;Cluster-111401.0;Cluster-115808.5;Cluster-111401.3;Cluster-112043.2;Cluster-63366.4;Cluster-111401.7;Cluster-88409.14;Cluster-111401.10;Cluster-111401.6	15
GO:0051554	flavonol metabolic process	8/13469 0.06%	33/85184 0.04%	0.13896	0.630715	Cluster-112091.0;Cluster-96412.3;Cluster-96412.0;Cluster-112091.9;Cluster-114636.0;Cluster-119965.8;Cluster-96412.6;Cluster-70915.2	8
GO:0051555	flavonol biosynthetic process	7/13469 0.05%	32/85184 0.04%	0.2337	0.818505	Cluster-112091.0;Cluster-96412.3;Cluster-96412.0;Cluster-112091.9;Cluster-119965.8;Cluster-96412.6;Cluster-70915.2	7
GO:1903415	flavonoid transport from endoplasmic reticulum to plant-type vacuole	1/13469 0.01%	14/85184 0.02%	0.910166	1	Cluster-117104.4	1
GO:0033836	flavonol 7-O-beta-glucosyltransferase activity	2/14205 0.01%	15/92069 0.02%	0.697461	0.999993	Cluster-87937.4;Cluster-74714.5	2
GO:0047893	flavonol 3-O-glucosyltransferase activity	2/14205 0.01%	15/92069 0.02%	0.697461	0.999993	Cluster-87937.4;Cluster-74714.5	2
GO:0016711	flavonoid 3'-monooxygenase activity	4/14205 0.03%	15/92069 0.02%	0.190744	0.783744	Cluster-89604.0;Cluster-110408.1;Cluster-64323.0;Cluster-110408.0	4
GO:0033772	flavonoid 3',5'-hydroxylase activity	5/14205 0.04%	17/92069 0.02%	0.108496	0.578286	Cluster-91533.0;Cluster-114008.1;Cluster-85042.2;Cluster-85042.0;Cluster-117527.0	5

## Sheet: MDS vs YDS
Table S12. Flavonoid-related GO terms and associated DEGs across different comparison groups.
GO	Description	DiffRatio	BgRatio	P-value	Adjusted P-value	All_index	Count_all
GO:0009813	flavonoid biosynthetic process	81/8057 1.01%	463/85184 0.54%	5.20515e-08	3.59051e-05	Cluster-117816.3;Cluster-112091.0;Cluster-92571.5;Cluster-118901.3;Cluster-117816.0;Cluster-112043.0;Cluster-92571.3;Cluster-92571.2;Cluster-114618.0;Cluster-80927.3;Cluster-92571.9;Cluster-35082.10;Cluster-92571.0;Cluster-114008.1;Cluster-86592.5;Cluster-86592.9;Cluster-111401.1;Cluster-91533.1;Cluster-104197.3;Cluster-94693.7;Cluster-99685.1;Cluster-92365.2;Cluster-100574.14;Cluster-113001.16;C…	81
GO:0009962	regulation of flavonoid biosynthetic process	19/8057 0.24%	126/85184 0.15%	0.0281897	0.326728	Cluster-112043.0;Cluster-35082.10;Cluster-111401.1;Cluster-104197.3;Cluster-94693.7;Cluster-99685.1;Cluster-86002.2;Cluster-63366.1;Cluster-36260.8;Cluster-82591.0;Cluster-36260.4;Cluster-119033.9;Cluster-115808.4;Cluster-36260.6;Cluster-63366.4;Cluster-111401.3;Cluster-120273.3;Cluster-99685.3;Cluster-119033.7	19
GO:0009963	positive regulation of flavonoid biosynthetic process	9/8057 0.11%	51/85184 0.06%	0.0480636	0.42181	Cluster-112043.0;Cluster-111401.1;Cluster-63366.1;Cluster-119033.9;Cluster-115808.4;Cluster-63366.4;Cluster-111401.3;Cluster-120273.3;Cluster-119033.7	9
GO:0051555	flavonol biosynthetic process	4/8057 0.05%	32/85184 0.04%	0.358862	0.999994	Cluster-112091.0;Cluster-112091.9;Cluster-96412.0;Cluster-70915.2	4
GO:0051554	flavonol metabolic process	4/8057 0.05%	33/85184 0.04%	0.381117	0.999994	Cluster-112091.0;Cluster-112091.9;Cluster-96412.0;Cluster-70915.2	4
GO:1903415	flavonoid transport from endoplasmic reticulum to plant-type vacuole	1/8057 0.01%	14/85184 0.02%	0.751212	0.999994	Cluster-117104.7	1
GO:0016711	flavonoid 3'-monooxygenase activity	2/8592 0.02%	15/92069 0.02%	0.414814	0.999972	Cluster-91533.1;Cluster-110408.0	2
GO:0033836	flavonol 7-O-beta-glucosyltransferase activity	1/8592 0.01%	15/92069 0.02%	0.769988	0.999972	Cluster-74714.6	1
GO:0047893	flavonol 3-O-glucosyltransferase activity	1/8592 0.01%	15/92069 0.02%	0.769988	0.999972	Cluster-74714.6	1
GO:0033772	flavonoid 3',5'-hydroxylase activity	1/8592 0.01%	17/92069 0.02%	0.810922	0.999972	Cluster-114008.1	1
