# Supplementary material for: Integrated metabolomic and transcriptomic analyses reveal temporal dynamics of secondary metabolite accumulation in Cibotium barometz rhizome
Source: Front Plant Sci. 2025 Dec 5;16:1702726. doi: 10.3389/fpls.2025.1702726 (PMC12714926; doi:10.3389/fpls.2025.1702726)
Supplement: Supplementary File 13 — Quantification of 185 flavonoids in YDS and MS rhizomes of C. barometz. [file Table13.xlsx]

## Sheet: Sheet1
Table S13. Quantification of 185 flavonoids in YDS and MS rhizomes of C. barometz.
Flavonoids	Compounds	Class	Q1 (Da)	Q3 (Da)	Molecular Weight	Ion mode	Ionization model	Formula	CAS	MS-1	MS-2	MS-3	YDS-1	YDS-2	YDS-3	VIP	P-value	FDR	Fold_Change	Log2FC	Type
1	(-)-Epicatechin	Flavanols	289.1	109	290.07904	Negative	[M-H]-	C15H14O6	490-46-0	8.37679	8.61446	9.01851	1.59179	1.4682	1.70082	1.04068	0.000186652	0.000988289	5.46331	2.44977	up
2	Apigenin 7-glucoside	Flavones	431.1	268	432.10565	Negative	[M-H]-	C21H20O10	578-74-5	7.44165	7.10804	6.92864	1.37529	1.4249	1.33173	1.04088	0.000476684	0.00143005	5.19815	2.378	up
3	Naringenin-7-glucoside	Flavanones	433.1	271.1	434.1213	Negative	[M-H]-	C21H22O10	529-55-5	4.72354	4.8117	4.76606	1.72645	1.64785	1.7477	1.04213	2.48485e-07	1.19273e-05	2.79214	1.48137	up
4	Vitexin	Flavone glycosides	431.1	311.1	432.10565	Negative	[M-H]-	C21H20O10	3681-93-4	3.72163	3.91683	3.83351	0.483689	0.535128	0.434587	1.04113	1.58774e-05	0.000190529	7.89318	2.98061	up
5	Apigenin	Flavones	269.1	117	270.052825	Negative	[M-H]-	C15H10O5	520-36-5	1.97722	2.02503	2.00226	0.139644	0.145863	0.158347	1.0421	5.13732e-06	0.000123296	13.5281	3.75789	up
6	(-)-Catechin	Flavanols	289.1	123	290.07904	Negative	[M-H]-	C15H14O6	18829-70-4	1.80165	1.5765	1.68227	0.75769	0.735547	0.857186	1.0296	0.000909496	0.00224127	2.15298	1.10634	up
7	Eriodictyol	Flavanones	287.1	135	288.06339	Negative	[M-H]-	C15H12O6	552-58-9	1.75732	1.61529	1.51241	0.260668	0.248597	0.310249	1.03693	0.0015667	0.00278524	5.96088	2.57552	up
8	Spinosin	Flavone glycosides	607.2	427.1	608.174125	Negative	[M-H]-	C28H32O15	72063-39-9	1.60004	1.22229	1.50588	3.97465	4.10187	4.68503	1.02511	0.00143416	0.00264768	0.33916	-1.55996	down
9	Naringenin chalcone	Chalcones	271.1	151	272.068475	Negative	[M-H]-	C15H12O5	25515-46-2	1.33431	1.31861	1.25213	0.268232	0.273021	0.281613	1.04117	0.00045909	0.00143005	4.74568	2.24661	up
10	Astragalin	Flavonols	447.1	284	448.100565	Negative	[M-H]-	C21H20O11	480-10-4	0.683388	0.595287	0.550971	0.290912	0.327087	0.300966	1.00737	0.0114265	0.0144335	1.99099	0.993483	insig
11	Taxifolin 7-O-rhamnoside	Flavanonols	449.1	285	450.116215	Negative	[M-H]-	C21H22O11	137592-12-2	0.553044	0.419787	0.552228	0.188621	0.143368	0.169765	1.0072	0.0112437	0.0144335	3.03946	1.60381	up
12	Oroxin A	Flavones	431.1	269.1	432.10565	Negative	[M-H]-	C21H20O10	57396-78-8	0.387467	0.416746	0.41531	0.127507	0.120824	0.125984	1.03967	0.000736552	0.00196414	3.25801	1.70399	up
13	Engeletin	Flavanonols	433.1	269	434.1213	Negative	[M-H]-	C21H22O10	572-31-6	0.313329	0.39869	0.387399	N/A	N/A	N/A	1.03072	0.00529408	0.007474	Inf	Inf	up
14	Liquiritin	Flavanones	417.1	255.1	418.126385	Negative	[M-H]-	C21H22O9	551-15-5	0.269525	0.273807	0.244177	N/A	N/A	N/A	1.03983	0.00123836	0.00254751	Inf	Inf	up
15	Luteolin	Flavones	285	133	286.04774	Negative	[M-H]-	C15H10O6	491-70-3	0.243271	0.244662	0.242769	0.0191279	0.0175428	0.0286619	1.04208	0.000173873	0.000988289	11.1844	3.48341	up
16	Genkwanin	Flavones	283.1	268	284.068475	Negative	[M-H]-	C16H12O5	437-64-9	0.195271	0.216948	0.19741	0.00173499	0.00184029	0.000758621	1.03966	0.001138	0.00248292	140.665	7.13612	up
17	Homoplantaginin	Flavones	461.1	283	462.116215	Negative	[M-H]-	C22H22O11	17680-84-1	0.188854	0.186022	0.193552	0.0374303	0.0413378	0.0386768	1.04145	9.15547e-06	0.000146488	4.83995	2.27499	up
18	Kaempferol 3-neohesperidoside	Flavonols	593.2	284	594.158475	Negative	[M-H]-	C27H30O15	32602-81-6	0.160936	0.15993	0.185533	N/A	N/A	N/A	1.0369	0.00245077	0.00405644	Inf	Inf	up
19	Pedalitin	Flavones	315.06	300.04	316.058305	Negative	[M-H]-	C16H12O7	22384-63-0	0.154496	0.143778	0.152927	0.0367494	0.0371436	0.0415693	1.04037	0.000124033	0.00085051	3.90778	1.96635	up
20	Hydroxysafflor yellow A	-	611.2	491.1	612.16904	Negative	[M-H]-	C27H32O16	78281-02-4	0.133623	0.14021	0.139458	0.192251	0.153798	0.157233	0.799007	0.130954	0.139684	0.821192	-0.284208	insig
21	Ononin	Isoflavanones	475.1	267.1	430.126385	Negative	[M-H]-	C22H22O9	486-62-4	0.107567	0.129813	0.135011	0.22642	0.252165	0.212308	1.00968	0.00258383	0.00413413	0.539	-0.891642	insig
22	Isorhamnetin 3-O-glucoside	Flavonols	477.1	314.05	478.11113	Negative	[M-H]-	C22H22O12	5041-82-7	0.103551	0.113636	0.107768	0.0127565	0.0129882	0.0172841	1.03985	0.000104328	0.000834621	7.55202	2.91686	up
23	Phlorizin	Chalcones	435.1	273.1	436.13695	Negative	[M-H]-	C21H24O10	60-81-1	0.0743547	0.0735827	0.0777685	0.059969	0.0453469	0.0575602	0.955712	0.0354697	0.0386942	1.38575	0.470668	insig
24	2''-O-Galloylhyperin	Flavonols	615.1	301	616.10644	Negative	[M-H]-	C28H24O16	53209-27-1	0.0674578	0.0713467	0.0697245	N/A	N/A	N/A	1.04159	0.000263126	0.00114819	Inf	Inf	up
25	Ligustroflavone	Phenonic acids	723.2	269	724.22147	Negative	[M-H]-	C33H40O18	260413-62-5	0.0625751	0.0579704	0.0657735	N/A	N/A	N/A	1.03946	0.00132706	0.00254796	Inf	Inf	up
26	Dihydrokaempferol	Flavanonols	287.1	125	288.06339	Negative	[M-H]-	C15H12O6	480-20-6	0.0615022	0.0659108	0.065249	0.0137013	0.0120822	0.0132069	1.04059	0.000205894	0.000988289	4.94127	2.30488	up
27	Trilobatin	Chalcones	435.13	273.08	436.13695	Negative	[M-H]-	C21H24O10	4192-90-9	0.0520873	0.0487441	0.05312	0.027371	0.0260143	0.0289132	1.03444	0.000306106	0.00120889	1.87065	0.903537	insig
28	Quercetin	Flavonols	301.1	151	302.042655	Negative	[M-H]-	C15H10O7	117-39-5	0.0518702	0.0425077	0.0519675	N/A	N/A	N/A	1.0339	0.00411038	0.00597873	Inf	Inf	up
29	2'-Hydroxydaidzein	Isoflavanones	269	225.1	270.052825	Negative	[M-H]-	C15H10O5	7678-85-5	0.04325	0.0443288	0.0479913	0.0184142	0.0186646	0.0183981	1.0358	0.00279315	0.00432488	2.44372	1.28908	up
30	Taxifolin	Flavanonols	303.1	125	304.058305	Negative	[M-H]-	C15H12O7	480-18-2	0.041717	0.0449914	0.0466834	N/A	N/A	N/A	1.03974	0.00107307	0.00245273	Inf	Inf	up
31	Calycosin	Isoflavanones	283.1	268	284.068475	Negative	[M-H]-	C16H12O5	20575-57-9	0.0369896	0.0395957	0.0396727	N/A	N/A	N/A	1.04098	0.000517371	0.00146081	Inf	Inf	up
32	Miquelianin	Flavonols	477.1	301	478.074745	Negative	[M-H]-	C21H18O13	22688-79-5	0.0284906	0.0348178	0.0269811	0.0120132	0.0138196	0.0121703	1.00172	0.0144358	0.0173229	2.37585	1.24844	up
33	Hesperidin	Flavanones	609.2	301.1	610.189775	Negative	[M-H]-	C28H34O15	520-26-3	0.026393	0.0507602	0.0226483	0.0216625	0.0182554	0.0215223	0.609549	0.283036	0.295342	1.62437	0.699878	insig
34	Echinatin	Chalcones	269.1	161	270.08921	Negative	[M-H]-	C16H14O4	34221-41-5	0.0231714	0.021282	0.0284719	0.00327866	0.00443838	0.00395163	1.01863	0.00958246	0.0127766	6.24966	2.64378	up
35	Pinocembrin	Flavanones	255.1	213.1	256.07356	Negative	[M-H]-	C15H12O4	480-39-7	0.0230132	0.0247874	0.0255324	0.0044172	0.00452004	0.00402215	1.03878	0.000933863	0.00224127	5.65867	2.50046	up
36	Eriocitrin	Flavanones	595.2	287.1	596.174125	Negative	[M-H]-	C27H32O15	13463-28-0	0.0147942	0.0144242	0.0137835	N/A	N/A	N/A	1.04151	0.000423915	0.00143005	Inf	Inf	up
37	Acacetin	Flavones	283.1	268	284.068475	Negative	[M-H]-	C16H12O5	480-44-4	0.00838172	0.00824099	0.00788487	N/A	N/A	N/A	1.04169	0.000327408	0.00120889	Inf	Inf	up
38	hydroxygenkwanin	Flavones	301.1	258.1	300.06339	Positive	[M+H]+	C16H12O6	20243-59-8	0.00767229	0.0125211	0.0115641	N/A	N/A	N/A	1.00256	0.0190599	0.0217828	Inf	Inf	up
39	Rutin	Flavonols	609.1	300	610.15339	Negative	[M-H]-	C27H30O16	153-18-4	0.0071243	0.00390832	0.00335475	0.00790754	0.00333906	0.00291836	0.0241464	0.972121	0.972121	1.0157	0.022477	insig
40	Phloretin	Chalcones	273.1	167	274.084125	Negative	[M-H]-	C15H14O5	60-82-2	0.00529286	0.00474725	0.00488613	0.000534108	0.00051412	0.000560166	1.03977	0.00127376	0.00254751	9.28021	3.21416	up
41	Benzylideneacetophenone	Chalcones	209.09	103.05	208.088815	Positive	[M+H]+	C15H12O	94-41-7	0.00426522	0.00419627	0.00428669	0.00373292	0.00355802	0.00338943	0.997762	0.0148325	0.0173649	1.19361	0.255331	insig
42	Sakuranetin	Flavones	285.1	165	286.084125	Negative	[M-H]-	C16H14O5	2957-21-3	0.00334326	0.00329017	0.00338759	N/A	N/A	N/A	1.04209	7.10685e-05	0.000682258	Inf	Inf	up
43	3,7-Di-O-methylquercetin	Flavonols	329.1	314.1	330.073955	Negative	[M-H]-	C17H14O7	2068-02-2	0.00246554	0.00170588	0.00183728	N/A	N/A	N/A	1.01571	0.013422	0.0165194	Inf	Inf	up
44	Hesperetin	Flavanones	301.1	164	302.07904	Negative	[M-H]-	C16H14O6	520-33-2	0.000955231	0.00056354	0.000585942	N/A	N/A	N/A	0.981386	0.0312391	0.0348715	Inf	Inf	insig
45	Tectochrysin	Flavones	269.1	226.1	268.07356	Positive	[M+H]+	C16H12O4	520-28-5	0.000443545	0.000540515	0.000523469	N/A	N/A	N/A	1.03448	0.00351942	0.00527912	Inf	Inf	up
46	Hyperoside	Flavonols	465.1	303	464.09548	Positive	[M+H]+	C21H20O12	482-36-0	N/A	N/A	N/A	0.0265836	0.0282076	0.0239637	1.03892	0.00221055	0.00378951	0	-Inf	down
47	Nobiletin	Flavones	403.1	388.1	402.13147	Positive	[M+H]+	C21H22O8	478-01-3	N/A	N/A	N/A	0.0042056	0.000705999	0.000173809	0.578554	0.312073	0.318713	0	-Inf	insig
48	Cynaroside	Flavones	447.1	285	448.100565	Negative	[M-H]-	C21H20O11	5373-11-5	N/A	N/A	N/A	0.531654	0.672761	0.51187	1.0288	0.00774914	0.0106274	0	-Inf	down
49	Oroxin B	Flavones	593.2	269	594.158475	Negative	[M-H]-	C27H30O15	114482-86-9	N/A	N/A	N/A	N/A	N/A	N/A
50	Tiliroside	Flavonols	593.1	285	594.137345	Negative	[M-H]-	C30H26O13	20316-62-5	N/A	N/A	N/A	N/A	N/A	N/A
51	Tangeretin	Flavones	373.1	343.1	372.120905	Positive	[M+H]+	C20H20O7	481-53-8	N/A	N/A	N/A	N/A	N/A	N/A
52	Scutellarein tetramethyl ether	Flavones	343.1	313.1	342.11034	Positive	[M+H]+	C19H18O6	1168-42-9	N/A	N/A	N/A	N/A	N/A	N/A
53	5-O-Demethylnobiletin	Flavones	389.1	359.1	388.11582	Positive	[M+H]+	C20H20O8	2174-59-6	N/A	N/A	N/A	N/A	N/A	N/A
54	Narirutin	Flavanones	579.2	271.1	580.17921	Negative	[M-H]-	C27H32O14	14259-46-2	N/A	N/A	N/A	N/A	N/A	N/A
55	Sinensetin	Flavones	373.1	343.1	372.120905	Positive	[M+H]+	C20H20O7	2306-27-6	N/A	N/A	N/A	N/A	N/A	N/A
56	Isosakuranetin	Flavanones	285.1	164	286.084125	Negative	[M-H]-	C16H14O5	480-43-3	N/A	N/A	N/A	N/A	N/A	N/A
57	Glycitin	Isoflavanones	491.1	283.1	446.1213	Negative	[M-H]-	C22H22O10	40246-10-4	N/A	N/A	N/A	N/A	N/A	N/A
58	Genistin	Isoflavanones	431.1	268	432.10565	Negative	[M-H]-	C21H20O10	529-59-9	N/A	N/A	N/A	N/A	N/A	N/A
59	Hispidulin	Flavones	299.1	136.9	300.06339	Negative	[M-H]-	C16H12O6	1447-88-7	N/A	N/A	N/A	N/A	N/A	N/A
60	Diosmetin	Flavones	299.1	284.1	300.06339	Negative	[M-H]-	C16H12O6	520-34-3	N/A	N/A	N/A	N/A	N/A	N/A
61	Typhaneoside	Flavonols	769.2	314	770.22695	Negative	[M-H]-	C34H42O20	104472-68-6	N/A	N/A	N/A	N/A	N/A	N/A
62	Avicularin	Flavonols	433.1	300	434.084915	Negative	[M-H]-	C20H18O11	572-30-5	N/A	N/A	N/A	N/A	N/A	N/A
63	Methylnissolin-3-O-glucoside	-	463.1	301.1	462.1526	Positive	[M+H]+	C23H26O10	94367-42-7	N/A	N/A	N/A	N/A	N/A	N/A
64	Kaempferitrin	Flavonols	577.1	431.1	578.16356	Negative	[M-H]-	C27H30O14	482-38-2	N/A	N/A	N/A	N/A	N/A	N/A
65	Licoflavonol	Flavonols	353.1	269	354.11034	Negative	[M-H]-	C20H18O6	60197-60-6	N/A	N/A	N/A	N/A	N/A	N/A
66	Quercetin 3-O-(6''-galloyl)-β-D-galactopyranoside	Flavonols	615.1	463.1	616.10644	Negative	[M-H]-	C28H24O16	53171-28-1	N/A	N/A	N/A	N/A	N/A	N/A
67	Afzelin	Flavonols	431.1	285	432.10565	Negative	[M-H]-	C21H20O10	482-39-3	N/A	N/A	N/A	N/A	N/A	N/A
68	Robinin	Flavonols	739.2	593.2	740.216385	Negative	[M-H]-	C33H40O19	301-19-9	N/A	N/A	N/A	N/A	N/A	N/A
69	Noricaritin	Flavonols	355.1	299.1	372.120905	Positive	[M+H]+	C20H20O7	5240-95-9	N/A	N/A	N/A	N/A	N/A	N/A
70	Isorhamnetin	Flavonols	315.1	300	316.058305	Negative	[M-H]-	C16H12O7	480-19-3	N/A	N/A	N/A	N/A	N/A	N/A
71	Isorhamnetin-3-O-neohespeidoside	Flavonols	623.2	314	624.16904	Negative	[M-H]-	C28H32O16	55033-90-4	N/A	N/A	N/A	N/A	N/A	N/A
72	3,7,4'-Trihydroxyflavone	Flavonols	271.1	137	270.052825	Positive	[M+H]+	C15H10O5	2034-65-3	N/A	N/A	N/A	N/A	N/A	N/A
73	Kaempferol	Flavonols	285	117	286.04774	Negative	[M-H]-	C15H10O6	520-18-3	N/A	N/A	N/A	N/A	N/A	N/A
74	Flavonol	Flavonols	239.1	165.1	238.062995	Positive	[M+H]+	C15H10O3	577-85-5	N/A	N/A	N/A	N/A	N/A	N/A
75	Sagittatoside A	Flavonols	675.2	366.2	676.236725	Negative	[M-H]-	C33H40O15	118525-35-2	N/A	N/A	N/A	N/A	N/A	N/A
76	Icariside I	Flavonols	529.2	367.2	530.178815	Negative	[M-H]-	C27H30O11	56725-99-6	N/A	N/A	N/A	N/A	N/A	N/A
77	Quercimeritrin	Flavonols	463.09	175.1	464.09548	Negative	[M-H]-	C21H20O12	491-50-9	N/A	N/A	N/A	N/A	N/A	N/A
78	Baimaside	Flavonols	625.1	300	626.148305	Negative	[M-H]-	C27H30O17	18609-17-1	N/A	N/A	N/A	N/A	N/A	N/A
79	2'-Hydroxygenistein	Isoflavanones	285	217.1	286.04774	Negative	[M-H]-	C15H10O6	1156-78-1	N/A	N/A	N/A	N/A	N/A	N/A
80	Quercitrin	Flavonols	447.1	300	448.100565	Negative	[M-H]-	C21H20O11	522-12-3	N/A	N/A	N/A	N/A	N/A	N/A
81	Daidzin	Isoflavanones	415.1	252.1	416.110735	Negative	[M-H]-	C21H20O9	552-66-9	N/A	N/A	N/A	N/A	N/A	N/A
82	Prunetin	Isoflavanones	283.1	268	284.068475	Negative	[M-H]-	C16H12O5	552-59-0	N/A	N/A	N/A	N/A	N/A	N/A
83	Licoisoflavone A	Isoflavanones	353.1	284	354.11034	Negative	[M-H]-	C20H18O6	66056-19-7	N/A	N/A	N/A	N/A	N/A	N/A
84	Kurarinone	Other flavonoids	437.2	161.1	438.20424	Negative	[M-H]-	C26H30O6	34981-26-5	N/A	N/A	N/A	N/A	N/A	N/A
85	Mulberrin	Other flavonoids	421.2	299.1	422.17294	Negative	[M-H]-	C25H26O6	62949-79-5	N/A	N/A	N/A	N/A	N/A	N/A
86	Morusin	Other flavonoids	419.2	297.1	420.15729	Negative	[M-H]-	C25H24O6	62596-29-6	N/A	N/A	N/A	N/A	N/A	N/A
87	Corylifol A	Isoflavanones	389.2	265.1	390.18311	Negative	[M-H]-	C25H26O4	775351-88-7	N/A	N/A	N/A	N/A	N/A	N/A
88	Kushenol A	Other flavonoids	407.2	261.2	408.193675	Negative	[M-H]-	C25H28O5	99217-63-7	N/A	N/A	N/A	N/A	N/A	N/A
89	(E)-Flavokawain A	Phenonic acids	315.1	181.1	314.115425	Positive	[M+H]+	C18H18O5	37951-13-6	N/A	N/A	N/A	N/A	N/A	N/A
90	Syringaldehyde	Phenonic acids	181.1	151	182.05791	Negative	[M-H]-	C9H10O4	134-96-3	N/A	N/A	N/A	N/A	N/A	N/A
91	7-Hydroxy-4H-chromen-4-one	Phenonic acids	161	133	162.031695	Negative	[M-H]-	C9H6O3	59887-89-7	N/A	N/A	N/A	N/A	N/A	N/A
92	Methylophiopogonanone B	Phenonic acids	327.1	206.1	328.131075	Negative	[M-H]-	C19H20O5	74805-91-7	N/A	N/A	N/A	N/A	N/A	N/A
93	Kavain	Phenonic acids	231.1	115.1	230.094295	Positive	[M+H]+	C14H14O3	500-64-1	N/A	N/A	N/A	N/A	N/A	N/A
94	(E)-Cardamonin	Phenonic acids	269.1	122	270.08921	Negative	[M-H]-	C16H14O4	19309-14-9	N/A	N/A	N/A	N/A	N/A	N/A
95	Flavokawain C	Phenonic acids	299.1	119.1	300.099775	Negative	[M-H]-	C17H16O5	37308-75-1	N/A	N/A	N/A	N/A	N/A	N/A
96	Kaempferide	Flavonols	299.1	284	300.06339	Negative	[M-H]-	C16H12O6	491-54-3	N/A	N/A	N/A	N/A	N/A	N/A
97	Daidzein	Isoflavanones	253.1	224	254.05791	Negative	[M-H]-	C15H10O4	486-66-8	N/A	N/A	N/A	N/A	N/A	N/A
98	6''-O-Acetylglycitin	Isoflavanones	487.1	282.1	488.131865	Negative	[M-H]-	C24H24O11	134859-96-4	N/A	N/A	N/A	N/A	N/A	N/A
99	Baohuoside I	Flavonols	513.2	366.1	514.1839	Negative	[M-H]-	C27H30O10	113558-15-9	N/A	N/A	N/A	N/A	N/A	N/A
100	Icariin	Flavonols	721.2	513.2	676.236725	Negative	[M-H]-	C33H40O15	489-32-7	N/A	N/A	N/A	N/A	N/A	N/A
101	Icaritin	Flavonols	367.1	297	368.12599	Negative	[M-H]-	C21H20O6	118525-40-9	N/A	N/A	N/A	N/A	N/A	N/A
102	Tectorigenin	Isoflavanones	299.1	240	300.06339	Negative	[M-H]-	C16H12O6	548-77-6	N/A	N/A	N/A	N/A	N/A	N/A
103	Calycosin-7-O-β-D-glucoside	Isoflavanones	491.1	283.1	446.1213	Negative	[M-H]-	C22H22O10	20633-67-4	N/A	N/A	N/A	N/A	N/A	N/A
104	Puerarin	Isoflavanones	415.1	295.1	416.110735	Negative	[M-H]-	C21H20O9	3681-99-0	N/A	N/A	N/A	N/A	N/A	N/A
105	Glabridin	Isoflavanones	323.1	201.1	324.13616	Negative	[M-H]-	C20H20O4	59870-68-7	N/A	N/A	N/A	N/A	N/A	N/A
106	7-Methoxyisoflavone	Isoflavanones	253.1	210.1	252.078645	Positive	[M+H]+	C16H12O3	1621-56-3	N/A	N/A	N/A	N/A	N/A	N/A
107	Genistein	Isoflavanones	269	133	270.052825	Negative	[M-H]-	C15H10O5	446-72-0	N/A	N/A	N/A	N/A	N/A	N/A
108	Demethyltexasin	Isoflavanones	269	240	270.052825	Negative	[M-H]-	C15H10O5	17817-31-1	N/A	N/A	N/A	N/A	N/A	N/A
109	Corylin	Isoflavanones	319.1	289.1	320.10486	Negative	[M-H]-	C20H16O4	53947-92-5	N/A	N/A	N/A	N/A	N/A	N/A
110	Neobavaisoflavone	Isoflavanones	321.1	265.1	322.12051	Negative	[M-H]-	C20H18O4	41060-15-5	N/A	N/A	N/A	N/A	N/A	N/A
111	Formononetin	Isoflavanones	267.1	252.1	268.07356	Negative	[M-H]-	C16H12O4	485-72-3	N/A	N/A	N/A	N/A	N/A	N/A
112	Irisflorentin	Isoflavanones	387.1	357.1	386.10017	Positive	[M+H]+	C20H18O8	41743-73-1	N/A	N/A	N/A	N/A	N/A	N/A
113	5-Methyl-7-methoxyisoflavone	Isoflavanones	267.1	223.1	266.094295	Positive	[M+H]+	C17H14O3	82517-12-2	N/A	N/A	N/A	N/A	N/A	N/A
114	Myricitrin	Flavonols	463.1	316	464.09548	Negative	[M-H]-	C21H20O12	17912-87-7	N/A	N/A	N/A	N/A	N/A	N/A
115	Diosmin	Flavones	607.2	299.1	608.174125	Negative	[M-H]-	C28H32O15	520-27-4	N/A	N/A	N/A	N/A	N/A	N/A
116	Wogonoside	Flavones	459.1	268	460.100565	Negative	[M-H]-	C22H20O11	51059-44-0	N/A	N/A	N/A	N/A	N/A	N/A
117	Persicogenin	Flavanones	315.09	178	316.09469	Negative	[M-H]-	C17H16O6	28590-40-1	N/A	N/A	N/A	N/A	N/A	N/A
118	Neohesperidin	Flavanones	609.2	301.1	610.189775	Negative	[M-H]-	C28H34O15	13241-33-3	N/A	N/A	N/A	N/A	N/A	N/A
119	Farrerol	Flavanones	299.1	119.1	300.099775	Negative	[M-H]-	C17H16O5	24211-30-1	N/A	N/A	N/A	N/A	N/A	N/A
120	Isosakuranin	Flavanones	447.1	285.1	448.13695	Negative	[M-H]-	C22H24O10	491-69-0	N/A	N/A	N/A	N/A	N/A	N/A
121	Alpinetin	Flavanones	269.1	165	270.08921	Negative	[M-H]-	C16H14O4	36052-37-6	N/A	N/A	N/A	N/A	N/A	N/A
122	Poncirin	Flavanones	593.2	285.1	594.19486	Negative	[M-H]-	C28H34O14	14941-08-3	N/A	N/A	N/A	N/A	N/A	N/A
123	Sophoraflavanone G	Flavanones	423.2	261.2	424.18859	Negative	[M-H]-	C25H28O6	97938-30-2	N/A	N/A	N/A	N/A	N/A	N/A
124	Bavachin	Flavanones	323.1	119.1	324.13616	Negative	[M-H]-	C20H20O4	19879-32-4	N/A	N/A	N/A	N/A	N/A	N/A
125	Afzelechin	Flavanols	273.1	97	274.084125	Negative	[M-H]-	C15H14O5	2545-00-8	N/A	N/A	N/A	N/A	N/A	N/A
126	(-)-Catechin gallate	Flavanols	441.1	169	442.09	Negative	[M-H]-	C22H18O10	130405-40-2	N/A	N/A	N/A	N/A	N/A	N/A
127	4-Hydroxychalcone	Chalcones	223.1	117.1	224.08373	Negative	[M-H]-	C15H12O2	20426-12-4	N/A	N/A	N/A	N/A	N/A	N/A
128	Licochalcone E	Chalcones	337.1	187.1	338.15181	Negative	[M-H]-	C21H22O4	864232-34-8	N/A	N/A	N/A	N/A	N/A	N/A
129	Isoliquiritigenin	Chalcones	255.1	119.1	256.07356	Negative	[M-H]-	C15H12O4	961-29-5	N/A	N/A	N/A	N/A	N/A	N/A
130	Neohesperidin dihydrochalcone	Chalcones	611.2	303.1	612.205425	Negative	[M-H]-	C28H36O15	20702-77-6	N/A	N/A	N/A	N/A	N/A	N/A
131	Licochalcone C	Chalcones	337.1	279.1	338.15181	Negative	[M-H]-	C21H22O4	144506-14-9	N/A	N/A	N/A	N/A	N/A	N/A
132	4'-Hydroxychalcone	Chalcones	223.1	117	224.08373	Negative	[M-H]-	C15H12O2	2657-25-2	N/A	N/A	N/A	N/A	N/A	N/A
133	Isobavachalcone	Chalcones	323.1	119.1	324.13616	Negative	[M-H]-	C20H20O4	20784-50-3	N/A	N/A	N/A	N/A	N/A	N/A
134	Epmedin C	-	823.3	531.1	822.294635	Positive	[M+H]+	C39H50O19	110642-44-9	N/A	N/A	N/A	N/A	N/A	N/A
135	Epimedin A	-	839.3	531.2	838.28955	Positive	[M+H]+	C39H50O20	110623-72-8	N/A	N/A	N/A	N/A	N/A	N/A
136	β-Anhydroicaritin	-	369.1	313.1	368.12599	Positive	[M+H]+	C21H20O6	38226-86-7	N/A	N/A	N/A	N/A	N/A	N/A
137	Deguelin	-	395.2	213.1	394.14164	Positive	[M+H]+	C23H22O6	522-17-8	N/A	N/A	N/A	N/A	N/A	N/A
138	Sciadopitysin	-	581.1	549.1	580.13695	Positive	[M+H]+	C33H24O10	521-34-6	N/A	N/A	N/A	N/A	N/A	N/A
139	Epimedin B	-	809.3	369.1	808.278985	Positive	[M+H]+	C38H48O19	110623-73-9	N/A	N/A	N/A	N/A	N/A	N/A
140	Bavachinin	Flavanones	337.1	119.1	338.15181	Negative	[M-H]-	C21H22O4	19879-30-2	N/A	N/A	N/A	N/A	N/A	N/A
141	Isoginkgetin	Biflavonoids	565.2	533.1	566.1213	Negative	[M-H]-	C32H22O10	548-19-6	N/A	N/A	N/A	N/A	N/A	N/A
142	Amentoflavone	Biflavonoids	537.1	375.1	538.09	Negative	[M-H]-	C30H18O10	1617-53-4	N/A	N/A	N/A	N/A	N/A	N/A
143	Xanthohumol	Chalcones	353.1	119.1	354.146725	Negative	[M-H]-	C21H22O5	6754-58-1	N/A	N/A	N/A	N/A	N/A	N/A
144	Loureirin B	Chalcones	315.1	120	316.131075	Negative	[M-H]-	C18H20O5	119425-90-0	N/A	N/A	N/A	N/A	N/A	N/A
145	4'-O-Methylbavachalcone	Chalcones	337.1	119.1	338.15181	Negative	[M-H]-	C21H22O4	20784-60-5	N/A	N/A	N/A	N/A	N/A	N/A
146	4,4'-Dimethoxychalcone	Chalcones	269.1	161.1	268.109945	Positive	[M+H]+	C17H16O3	2373-89-9	N/A	N/A	N/A	N/A	N/A	N/A
147	Naringin Dihydrochalcone	Chalcones	581.2	273.1	582.19486	Negative	[M-H]-	C27H34O14	18916-17-1	N/A	N/A	N/A	N/A	N/A	N/A
148	Ginkgetin	Biflavonoids	565.2	533.1	566.1213	Negative	[M-H]-	C32H22O10	481-46-9	N/A	N/A	N/A	N/A	N/A	N/A
149	Liquiritigenin	Flavanones	255.1	119.1	256.07356	Negative	[M-H]-	C15H12O4	578-86-9	N/A	N/A	N/A	N/A	N/A	N/A
150	Silibinin	Flavanonols	481.1	301	482.1213	Negative	[M-H]-	C25H22O10	22888-70-6	N/A	N/A	N/A	N/A	N/A	N/A
151	Isosilybin	Flavanonols	481.1	125	482.1213	Negative	[M-H]-	C25H22O10	72581-71-6	N/A	N/A	N/A	N/A	N/A	N/A
152	5,7,3',4'-Tetramethoxyflavone	Flavones	343.1	327.1	342.11034	Positive	[M+H]+	C19H18O6	855-97-0	N/A	N/A	N/A	N/A	N/A	N/A
153	Eupatorin	Flavones	343.1	328.1	344.089605	Negative	[M-H]-	C18H16O7	855-96-9	N/A	N/A	N/A	N/A	N/A	N/A
154	6-Hydroxyflavone	Flavones	237.1	193.1	238.062995	Negative	[M-H]-	C15H10O3	6665-83-4	N/A	N/A	N/A	N/A	N/A	N/A
155	Mangiferin	Xanthones	421.1	331	422.084915	Negative	[M-H]-	C19H18O11	4773-96-0	N/A	N/A	N/A	N/A	N/A	N/A
156	5,7-Dihydroxy-3',4',5'-trimethoxyflavone	Flavones	345.1	284.1	344.089605	Positive	[M+H]+	C18H16O7	18103-42-9	N/A	N/A	N/A	N/A	N/A	N/A
157	Apigenin-7-glucuronide	Flavones	445.1	269.1	446.084915	Negative	[M-H]-	C21H18O11	29741-09-1	N/A	N/A	N/A	N/A	N/A	N/A
158	5-Methoxyflavone	Flavones	253.1	238.1	252.078645	Positive	[M+H]+	C16H12O3	42079-78-7	N/A	N/A	N/A	N/A	N/A	N/A
159	Chrysosplenetin	Flavones	373.1	343	374.10017	Negative	[M-H]-	C19H18O8	603-56-5	N/A	N/A	N/A	N/A	N/A	N/A
160	Galangin	Flavones	269	211	270.052825	Negative	[M-H]-	C15H10O5	548-83-4	N/A	N/A	N/A	N/A	N/A	N/A
161	Chrysin	Flavones	253.1	143.1	254.05791	Negative	[M-H]-	C15H10O4	480-40-0	N/A	N/A	N/A	N/A	N/A	N/A
162	3,4'-Dihydroxyflavone	Flavones	253.1	197.1	254.05791	Negative	[M-H]-	C15H10O4	14919-49-4	N/A	N/A	N/A	N/A	N/A	N/A
163	Baicalin	Flavones	445.1	269	446.084915	Negative	[M-H]-	C21H18O11	21967-41-9	N/A	N/A	N/A	N/A	N/A	N/A
164	Narcissin	Flavones	623.2	315.1	624.16904	Negative	[M-H]-	C28H32O16	604-80-8	N/A	N/A	N/A	N/A	N/A	N/A
165	Wogonin	Flavones	283.1	163	284.068475	Negative	[M-H]-	C16H12O5	632-85-9	N/A	N/A	N/A	N/A	N/A	N/A
166	Tricin	Flavones	329.1	299	330.073955	Negative	[M-H]-	C17H14O7	520-32-1	N/A	N/A	N/A	N/A	N/A	N/A
167	Spiraeoside	Flavonols	463.1	301	464.09548	Negative	[M-H]-	C21H20O12	20229-56-5	N/A	N/A	N/A	N/A	N/A	N/A
168	7,4'-Dihydroxyflavone	Flavones	253.1	117	254.05791	Negative	[M-H]-	C15H10O4	2196-14-7	N/A	N/A	N/A	N/A	N/A	N/A
169	Linarin	Flavones	591.17	283.06	592.17921	Negative	[M-H]-	C28H32O14	480-36-4	N/A	N/A	N/A	N/A	N/A	N/A
170	Astilbin	Flavanonols	449.1	285	450.116215	Negative	[M-H]-	C21H22O11	29838-67-3	N/A	N/A	N/A	N/A	N/A	N/A
171	Dihydromyricetin	Flavanonols	319	193	320.05322	Negative	[M-H]-	C15H12O8	27200-12-0	N/A	N/A	N/A	N/A	N/A	N/A
172	Silychristin	Flavanonols	481.1	125	482.1213	Negative	[M-H]-	C25H22O10	33889-69-9	N/A	N/A	N/A	N/A	N/A	N/A
173	3'-Methoxypuerarin	Flavone glycosides	445.2	325.1	446.1213	Negative	[M-H]-	C22H22O10	117047-07-1	N/A	N/A	N/A	N/A	N/A	N/A
174	Nicotiflorin	Flavones	593.2	285.1	594.158475	Negative	[M-H]-	C27H30O15	17650-84-9	N/A	N/A	N/A	N/A	N/A	N/A
175	Trimethylapigenin	Flavones	313.1	298.1	312.099775	Positive	[M+H]+	C18H16O5	5631-70-9	N/A	N/A	N/A	N/A	N/A	N/A
176	Jaceosidin	Flavones	329.1	299	330.073955	Negative	[M-H]-	C17H14O7	18085-97-7	N/A	N/A	N/A	N/A	N/A	N/A
177	6-Methylflavone	Flavones	237.1	135	236.08373	Positive	[M+H]+	C16H12O2	29976-75-8	N/A	N/A	N/A	N/A	N/A	N/A
178	IKarisoside A	Flavones	499.2	352.1	500.16825	Negative	[M-H]-	C26H28O10	55395-07-8	N/A	N/A	N/A	N/A	N/A	N/A
179	Scutellarin	Flavones	461.1	285.1	462.07983	Negative	[M-H]-	C21H18O12	27740-01-8	N/A	N/A	N/A	N/A	N/A	N/A
180	7,4'-Di-O-methylapigenin	Flavones	299.1	256.1	298.084125	Positive	[M+H]+	C17H14O5	5128-44-9	N/A	N/A	N/A	N/A	N/A	N/A
181	4',5-Dihydroxyflavone	Flavones	253.1	117.1	254.05791	Negative	[M-H]-	C15H10O4	6665-67-4	N/A	N/A	N/A	N/A	N/A	N/A
182	6,2'-Dihydroxyflavone	Flavones	253.1	117	254.05791	Negative	[M-H]-	C15H10O4	92439-20-8	N/A	N/A	N/A	N/A	N/A	N/A
183	Licoflavone A	Flavones	321.1	266.1	322.12051	Negative	[M-H]-	C20H18O4	61153-77-3	N/A	N/A	N/A	N/A	N/A	N/A
184	5-Hydroxyflavone	Flavones	239.1	137	238.062995	Positive	[M+H]+	C15H10O3	491-78-1	N/A	N/A	N/A	N/A	N/A	N/A
185	Isomangiferin	Xanthones	421.1	301	422.084915	Negative	[M-H]-	C19H18O11	24699-16-9	N/A	N/A	N/A	N/A	N/A	N/A
